# Supplementary material for: An optimized procedure greatly improves EST vector contamination removal
Source: BMC Genomics. 2007 Nov 13;8:416. doi: 10.1186/1471-2164-8-416 (PMC2194723; doi:10.1186/1471-2164-8-416)
Supplement: Additional file 1 — BLAST evaluation on the vector trimming results conducted with the three trimming programs using either vector form. The BLAST analysis results following the filtering criteria used through this report are shown in this Excel file. The bioinformatic program and the vector form used for trimming are indicated in the name of the worksheet. The worksheet "column descript" provides a description of what each column name represents. This file contains all the source data used to derive Tables 3 and 4 in the main text. [file 1471-2164-8-416-S1.xls]

## Sheet: SeqClean_CVS
Query Name	Query Length	Hit Name	Description	Q_strand	Q_start	Q_end	dis-fm-end	match-ln	H_strand	H_start	H_end	Score	E-value	Identity
charng00098	430	pGEMTeasy		plus	374	430	0	57	minus	3020	2964	113	2e-28	1
charng00103	307	pGEM-T	Easy#	plus	250	307	0	58	minus	79	22	115	3e-29	1
charng00104	362	pGEMTeasy		plus	306	362	0	57	minus	3020	2964	113	1e-28	1
charng00105	332	pGEM-T	Easy#	plus	275	332	0	58	minus	79	22	115	3e-29	1
charng00108	306	pGEM-T	Easy#	plus	249	306	0	58	minus	79	22	115	3e-29	1
charng00390	392	pGEM-T	Easy#	plus	335	392	0	58	minus	79	22	115	4e-29	1
charng00391	434	pGEM-T	Easy#	plus	377	434	0	58	minus	79	22	115	4e-29	1
charng00393	371	pGEMTeasy		plus	315	371	0	57	minus	3020	2964	113	1e-28	1
charng00396	495	pGEMTeasy		plus	439	495	0	57	minus	3020	2964	113	2e-28	1
charng00402	328	pGEMTeasy		plus	272	328	0	57	minus	3020	2964	113	1e-28	1
charng00430	398	pGEM-T	Easy#	plus	341	398	0	58	minus	79	22	115	4e-29	1
charng00433	493	pGEM-T	Easy#	plus	436	493	0	58	minus	79	22	115	5e-29	1
cheng00097	343	pGEMTeasy		plus	287	343	0	57	minus	3020	2964	113	1e-28	1
cheng00102	358	pGEMTeasy		plus	302	358	0	57	minus	3020	2964	113	1e-28	1
cheng00106	312	pGEM-T	Easy#	plus	255	312	0	58	minus	79	22	115	3e-29	1
cheng00107	435	pGEMTeasy		plus	379	435	0	57	minus	3020	2964	113	2e-28	1
cheng00258	396	pGEMTeasy		plus	340	396	0	57	minus	3020	2964	113	2e-28	1
cheng00261	509	pGEMTeasy		plus	453	509	0	57	minus	3020	2964	113	2e-28	1
cheng00264	293	pGEM-T	Easy#	plus	236	293	0	58	minus	79	22	115	3e-29	1
cheng00265	398	pGEMTeasy		plus	342	398	0	57	minus	3020	2964	113	2e-28	1
charng00001	394	pGEMTeasy		plus	338	394	0	57	minus	3020	2964	113	2e-28	1
charng00008	366	pGEM-T	Easy#	plus	309	366	0	58	minus	79	22	115	4e-29	1
charng00009	313	pGEMTeasy		plus	257	313	0	57	minus	3020	2964	113	1e-28	1
charng00011	460	pGEM-T	Easy#	plus	403	460	0	58	minus	79	22	115	5e-29	1
charng00014	478	pGEM-T	Easy#	plus	421	478	0	58	minus	79	22	115	5e-29	1
charng00016	540	pGEM-T	Easy#	plus	483	540	0	58	minus	79	22	115	6e-29	1
charng00022	454	pGEMTeasy		plus	398	454	0	57	minus	3020	2964	113	2e-28	1
charng00024	380	pGEMTeasy		plus	324	380	0	57	minus	3020	2964	113	2e-28	1
charng00028	515	pGEM-T	Easy#	plus	458	515	0	58	minus	79	22	115	5e-29	1
charng00032	452	pGEMTeasy		plus	396	452	0	57	minus	3020	2964	113	2e-28	1
charng00041	365	pGEM-T	Easy#	plus	308	365	0	58	minus	79	22	115	4e-29	1
charng00044	387	pGEMTeasy		plus	331	387	0	57	minus	3020	2964	113	2e-28	1
charng00047	337	pGEMTeasy		plus	281	337	0	57	minus	3020	2964	113	1e-28	1
charng00049	441	pGEMTeasy		plus	385	441	0	57	minus	3020	2964	113	2e-28	1
charng00050	310	pGEMTeasy		plus	254	310	0	57	minus	3020	2964	113	1e-28	1
charng00058	284	pGEM-T	Easy#	plus	227	284	0	58	minus	79	22	115	3e-29	1
charng00059	455	pGEMTeasy		plus	399	455	0	57	minus	3020	2964	113	2e-28	1
charng00064	394	pGEMTeasy		plus	338	394	0	57	minus	3020	2964	113	2e-28	1
charng00068	420	pGEMTeasy		plus	364	420	0	57	minus	3020	2964	113	2e-28	1
charng00072	504	pGEM-T	Easy#	plus	447	504	0	58	minus	79	22	115	5e-29	1
charng00075	361	pGEMTeasy		plus	305	361	0	57	minus	3020	2964	113	1e-28	1
charng00079	388	pGEMTeasy		plus	332	388	0	57	minus	3020	2964	113	2e-28	1
charng00084	314	pGEM-T	Easy#	plus	257	314	0	58	minus	79	22	115	3e-29	1
charng00085	378	pGEM-T	Easy#	plus	321	378	0	58	minus	79	22	115	4e-29	1
charng00086	472	pGEM-T	Easy#	plus	415	472	0	58	minus	79	22	115	5e-29	1
charng00087	395	pGEMTeasy		plus	339	395	0	57	minus	3020	2964	113	2e-28	1
charng00090	474	pGEMTeasy		plus	418	474	0	57	minus	3020	2964	113	2e-28	1
charng00091	389	pGEM-T	Easy#	plus	332	389	0	58	minus	79	22	115	4e-29	1
charng00093	359	pGEM-T	Easy#	plus	302	359	0	58	minus	79	22	115	4e-29	1
charng00094	292	pGEMTeasy		plus	236	292	0	57	minus	3020	2964	113	1e-28	1
charng00095	503	pGEM-T	Easy#	plus	446	503	0	58	minus	79	22	115	5e-29	1
charng00117	290	pGEM-T	Easy#	plus	233	290	0	58	minus	79	22	115	3e-29	1
charng00124	336	pGEM-T	Easy#	plus	279	336	0	58	minus	79	22	115	3e-29	1
charng00138	407	pGEMTeasy		plus	351	407	0	57	minus	3020	2964	113	2e-28	1
charng00142	338	pGEMTeasy		plus	282	338	0	57	minus	3020	2964	113	1e-28	1
charng00148	248	pGEMTeasy		plus	192	248	0	57	minus	3020	2964	113	1e-28	1
charng00153	366	pGEM-T	Easy#	plus	309	366	0	58	minus	79	22	115	4e-29	1
charng00157	411	pGEM-T	Easy#	plus	354	411	0	58	minus	79	22	115	4e-29	1
charng00160	466	pGEM-T	Easy#	plus	409	466	0	58	minus	79	22	115	5e-29	1
charng00163	332	pGEMTeasy		plus	276	332	0	57	minus	3020	2964	113	1e-28	1
charng00183	408	pGEM-T	Easy#	plus	351	408	0	58	minus	79	22	115	4e-29	1
charng00191	325	pGEMTeasy		plus	269	325	0	57	minus	3020	2964	113	1e-28	1
charng00200	491	pGEM-T	Easy#	plus	434	491	0	58	minus	79	22	115	5e-29	1
charng00201	480	pGEMTeasy		plus	424	480	0	57	minus	3020	2964	113	2e-28	1
charng00202	488	pGEMTeasy		plus	432	488	0	57	minus	3020	2964	113	2e-28	1
charng00245	367	pGEMTeasy		plus	311	367	0	57	minus	3020	2964	113	1e-28	1
charng00246	510	pGEM-T	Easy#	plus	453	510	0	58	minus	79	22	115	5e-29	1
charng00247	495	pGEMTeasy		plus	439	495	0	57	minus	3020	2964	113	2e-28	1
charng00252	493	pGEM-T	Easy#	plus	436	493	0	58	minus	79	22	115	5e-29	1
charng00256	446	pGEM-T	Easy#	plus	389	446	0	58	minus	79	22	115	5e-29	1
charng00257	406	pGEMTeasy		plus	350	406	0	57	minus	3020	2964	113	2e-28	1
charng00258	390	pGEMTeasy		plus	334	390	0	57	minus	3020	2964	113	2e-28	1
charng00259	500	pGEM-T	Easy#	plus	443	500	0	58	minus	79	22	115	5e-29	1
charng00266	530	pGEM-T	Easy#	plus	473	530	0	58	minus	79	22	115	5e-29	1
charng00281	329	pGEM-T	Easy#	plus	272	329	0	58	minus	79	22	115	3e-29	1
charng00285	449	pGEMTeasy		plus	393	449	0	57	minus	3020	2964	113	2e-28	1
charng00289	353	pGEM-T	Easy#	plus	296	353	0	58	minus	79	22	115	4e-29	1
charng00294	500	pGEM-T	Easy#	plus	443	500	0	58	minus	79	22	115	5e-29	1
charng00296	358	pGEMTeasy		plus	302	358	0	57	minus	3020	2964	113	1e-28	1
charng00298	355	pGEM-T	Easy#	plus	298	355	0	58	minus	79	22	115	4e-29	1
charng00300	466	pGEMTeasy		plus	410	466	0	57	minus	3020	2964	113	2e-28	1
charng00303	450	pGEM-T	Easy#	plus	393	450	0	58	minus	79	22	115	5e-29	1
charng00315	488	pGEM-T	Easy#	plus	431	488	0	58	minus	79	22	115	5e-29	1
charng00318	347	pGEMTeasy		plus	291	347	0	57	minus	3020	2964	113	1e-28	1
charng00322	447	pGEMTeasy		plus	391	447	0	57	minus	3020	2964	113	2e-28	1
charng00323	270	pGEMTeasy		plus	214	270	0	57	minus	3020	2964	113	1e-28	1
charng00324	346	pGEMTeasy		plus	290	346	0	57	minus	3020	2964	113	1e-28	1
charng00325	491	pGEM-T	Easy#	plus	434	491	0	58	minus	79	22	115	5e-29	1
charng00332	461	pGEMTeasy		plus	405	461	0	57	minus	3020	2964	113	2e-28	1
charng00336	346	pGEM-T	Easy#	plus	289	346	0	58	minus	79	22	115	4e-29	1
charng00348	466	pGEM-T	Easy#	plus	409	466	0	58	minus	79	22	115	5e-29	1
charng00352	495	pGEM-T	Easy#	plus	438	495	0	58	minus	79	22	115	5e-29	1
charng00357	488	pGEM-T	Easy#	plus	431	488	0	58	minus	79	22	115	5e-29	1
charng00358	500	pGEM-T	Easy#	plus	443	500	0	58	minus	79	22	115	5e-29	1
charng00359	370	pGEM-T	Easy#	plus	313	370	0	58	minus	79	22	115	4e-29	1
charng00368	392	pGEM-T	Easy#	plus	335	392	0	58	minus	79	22	115	4e-29	1
charng00373	363	pGEM-T	Easy#	plus	306	363	0	58	minus	79	22	115	4e-29	1
charng00376	360	pGEM-T	Easy#	plus	303	360	0	58	minus	79	22	115	4e-29	1
charng00383	480	pGEM-T	Easy#	plus	423	480	0	58	minus	79	22	115	5e-29	1
charng00404	576	pGEMTeasy		plus	520	576	0	57	minus	3020	2964	113	2e-28	1
charng00409	370	pGEM-T	Easy#	plus	313	370	0	58	minus	79	22	115	4e-29	1
charng00414	474	pGEMTeasy		plus	418	474	0	57	minus	3020	2964	113	2e-28	1
charng00421	506	pGEMTeasy		plus	450	506	0	57	minus	3020	2964	113	2e-28	1
charng00444	389	pGEM-T	Easy#	plus	332	389	0	58	minus	79	22	115	4e-29	1
charng00447	483	pGEMTeasy		plus	427	483	0	57	minus	3020	2964	113	2e-28	1
charng00448	475	pGEM-T	Easy#	plus	418	475	0	58	minus	79	22	115	5e-29	1
charng00459	382	pGEM-T	Easy#	plus	325	382	0	58	minus	79	22	115	4e-29	1
charng00462	505	pGEMTeasy		plus	449	505	0	57	minus	3020	2964	113	2e-28	1
charng00465	421	pGEMTeasy		plus	365	421	0	57	minus	3020	2964	113	2e-28	1
charng00467	353	pGEM-T	Easy#	plus	296	353	0	58	minus	79	22	115	4e-29	1
charng00468	480	pGEM-T	Easy#	plus	423	480	0	58	minus	79	22	115	5e-29	1
charng00470	465	pGEMTeasy		plus	409	465	0	57	minus	3020	2964	113	2e-28	1
charng00471	482	pGEMTeasy		plus	426	482	0	57	minus	3020	2964	113	2e-28	1
charng00474	463	pGEM-T	Easy#	plus	406	463	0	58	minus	79	22	115	5e-29	1
charng00476	322	pGEMTeasy		plus	266	322	0	57	minus	3020	2964	113	1e-28	1
charng00479	437	pGEM-T	Easy#	plus	380	437	0	58	minus	79	22	115	4e-29	1
charng00491	329	pGEM-T	Easy#	plus	272	329	0	58	minus	79	22	115	3e-29	1
charng00493	447	pGEM-T	Easy#	plus	390	447	0	58	minus	79	22	115	5e-29	1
charng00494	328	pGEMTeasy		plus	272	328	0	57	minus	3020	2964	113	1e-28	1
charng00495	482	pGEMTeasy		plus	426	482	0	57	minus	3020	2964	113	2e-28	1
charng00498	483	pGEMTeasy		plus	427	483	0	57	minus	3020	2964	113	2e-28	1
charng00500	352	pGEM-T	Easy#	plus	295	352	0	58	minus	79	22	115	4e-29	1
charng00501	483	pGEMTeasy		plus	427	483	0	57	minus	3020	2964	113	2e-28	1
charng00502	372	pGEM-T	Easy#	plus	315	372	0	58	minus	79	22	115	4e-29	1
charng00505	502	pGEM-T	Easy#	plus	445	502	0	58	minus	79	22	115	5e-29	1
charng00520	339	pGEM-T	Easy#	plus	282	339	0	58	minus	79	22	115	3e-29	1
charng00527	453	pGEMTeasy		plus	397	453	0	57	minus	3020	2964	113	2e-28	1
charng00553	377	pGEM-T	Easy#	plus	320	377	0	58	minus	79	22	115	4e-29	1
charng00557	377	pGEM-T	Easy#	plus	320	377	0	58	minus	79	22	115	4e-29	1
charng00582	505	pGEMTeasy		plus	449	505	0	57	minus	3020	2964	113	2e-28	1
charng00604	375	pGEM-T	Easy#	plus	318	375	0	58	minus	79	22	115	4e-29	1
charng00609	505	pGEMTeasy		plus	449	505	0	57	minus	3020	2964	113	2e-28	1
charng00617	333	pGEMTeasy		plus	277	333	0	57	minus	3020	2964	113	1e-28	1
charng00623	489	pGEM-T	Easy#	plus	432	489	0	58	minus	79	22	115	5e-29	1
charng00625	342	pGEM-T	Easy#	plus	285	342	0	58	minus	79	22	115	3e-29	1
charng00649	377	pGEMTeasy		plus	321	377	0	57	minus	3020	2964	113	2e-28	1
charng00651	453	pGEMTeasy		plus	397	453	0	57	minus	3020	2964	113	2e-28	1
charng00658	489	pGEM-T	Easy#	plus	432	489	0	58	minus	79	22	115	5e-29	1
charng00673	502	pGEM-T	Easy#	plus	445	502	0	58	minus	79	22	115	5e-29	1
charng00681	342	pGEM-T	Easy#	plus	285	342	0	58	minus	79	22	115	3e-29	1
charng01096	478	pGEM-T	Easy#	plus	421	478	0	58	minus	79	22	115	5e-29	1
charng01101	290	pGEM-T	Easy#	plus	233	290	0	58	minus	79	22	115	3e-29	1
charng01106	408	pGEM-T	Easy#	plus	351	408	0	58	minus	79	22	115	4e-29	1
charng01108	491	pGEM-T	Easy#	plus	434	491	0	58	minus	79	22	115	5e-29	1
charng01112	449	pGEMTeasy		plus	393	449	0	57	minus	3020	2964	113	2e-28	1
charng01118	495	pGEMTeasy		plus	439	495	0	57	minus	3020	2964	113	2e-28	1
charng01120	475	pGEM-T	Easy#	plus	418	475	0	58	minus	79	22	115	5e-29	1
charng01121	437	pGEM-T	Easy#	plus	380	437	0	58	minus	79	22	115	4e-29	1
charng01130	342	pGEM-T	Easy#	plus	285	342	0	58	minus	79	22	115	3e-29	1
charng01136	342	pGEM-T	Easy#	plus	285	342	0	58	minus	79	22	115	3e-29	1
cheng00001	483	pGEM-T	Easy#	plus	426	483	0	58	minus	79	22	115	5e-29	1
cheng00002	418	pGEM-T	Easy#	plus	361	418	0	58	minus	79	22	115	4e-29	1
cheng00003	313	pGEMTeasy		plus	257	313	0	57	minus	3020	2964	113	1e-28	1
cheng00007	404	pGEM-T	Easy#	plus	347	404	0	58	minus	79	22	115	4e-29	1
cheng00008	387	pGEM-T	Easy#	plus	330	387	0	58	minus	79	22	115	4e-29	1
cheng00009	558	pGEM-T	Easy#	plus	501	558	0	58	minus	79	22	115	6e-29	1
cheng00012	413	pGEMTeasy		plus	357	413	0	57	minus	3020	2964	113	2e-28	1
cheng00017	380	pGEMTeasy		plus	324	380	0	57	minus	3020	2964	113	2e-28	1
cheng00018	316	pGEMTeasy		plus	260	316	0	57	minus	3020	2964	113	1e-28	1
cheng00019	410	pGEMTeasy		plus	354	410	0	57	minus	3020	2964	113	2e-28	1
cheng00022	356	pGEM-T	Easy#	plus	299	356	0	58	minus	79	22	115	4e-29	1
cheng00023	426	pGEMTeasy		plus	370	426	0	57	minus	3020	2964	113	2e-28	1
cheng00024	426	pGEMTeasy		plus	370	426	0	57	minus	3020	2964	113	2e-28	1
cheng00025	377	pGEM-T	Easy#	plus	320	377	0	58	minus	79	22	115	4e-29	1
cheng00028	410	pGEM-T	Easy#	plus	353	410	0	58	minus	79	22	115	4e-29	1
cheng00032	543	pGEMTeasy		plus	487	543	0	57	minus	3020	2964	113	2e-28	1
cheng00033	420	pGEM-T	Easy#	plus	363	420	0	58	minus	79	22	115	4e-29	1
cheng00040	349	pGEM-T	Easy#	plus	292	349	0	58	minus	79	22	115	4e-29	1
cheng00041	368	pGEMTeasy		plus	312	368	0	57	minus	3020	2964	113	1e-28	1
cheng00044	414	pGEM-T	Easy#	plus	357	414	0	58	minus	79	22	115	4e-29	1
cheng00051	373	pGEM-T	Easy#	plus	316	373	0	58	minus	79	22	115	4e-29	1
cheng00054	430	pGEMTeasy		plus	374	430	0	57	minus	3020	2964	113	2e-28	1
cheng00057	345	pGEM-T	Easy#	plus	288	345	0	58	minus	79	22	115	4e-29	1
cheng00066	363	pGEM-T	Easy#	plus	306	363	0	58	minus	79	22	115	4e-29	1
cheng00067	482	pGEM-T	Easy#	plus	425	482	0	58	minus	79	22	115	5e-29	1
cheng00071	491	pGEMTeasy		plus	435	491	0	57	minus	3020	2964	113	2e-28	1
cheng00075	404	pGEMTeasy		plus	348	404	0	57	minus	3020	2964	113	2e-28	1
cheng00078	275	pGEMTeasy		plus	219	275	0	57	minus	3020	2964	113	1e-28	1
cheng00079	489	pGEM-T	Easy#	plus	432	489	0	58	minus	79	22	115	5e-29	1
cheng00081	522	pGEMTeasy		plus	466	522	0	57	minus	3020	2964	113	2e-28	1
cheng00083	361	pGEM-T	Easy#	plus	304	361	0	58	minus	79	22	115	4e-29	1
cheng00087	488	pGEMTeasy		plus	432	488	0	57	minus	3020	2964	113	2e-28	1
cheng00089	429	pGEMTeasy		plus	373	429	0	57	minus	3020	2964	113	2e-28	1
cheng00096	361	pGEM-T	Easy#	plus	304	361	0	58	minus	79	22	115	4e-29	1
cheng00114	391	pGEM-T	Easy#	plus	334	391	0	58	minus	79	22	115	4e-29	1
cheng00115	400	pGEM-T	Easy#	plus	343	400	0	58	minus	79	22	115	4e-29	1
cheng00127	427	pGEMTeasy		plus	371	427	0	57	minus	3020	2964	113	2e-28	1
cheng00128	309	pGEM-T	Easy#	plus	252	309	0	58	minus	79	22	115	3e-29	1
cheng00137	490	pGEMTeasy		plus	434	490	0	57	minus	3020	2964	113	2e-28	1
cheng00139	340	pGEMTeasy		plus	284	340	0	57	minus	3020	2964	113	1e-28	1
cheng00140	498	pGEMTeasy		plus	442	498	0	57	minus	3020	2964	113	2e-28	1
cheng00142	367	pGEMTeasy		plus	311	367	0	57	minus	3020	2964	113	1e-28	1
cheng00147	423	pGEM-T	Easy#	plus	366	423	0	58	minus	79	22	115	4e-29	1
cheng00151	296	pGEMTeasy		plus	240	296	0	57	minus	3020	2964	113	1e-28	1
cheng00155	252	pGEMTeasy		plus	196	252	0	57	minus	3020	2964	113	1e-28	1
cheng00157	398	pGEMTeasy		plus	342	398	0	57	minus	3020	2964	113	2e-28	1
cheng00162	427	pGEMTeasy		plus	371	427	0	57	minus	3020	2964	113	2e-28	1
cheng00168	450	pGEM-T	Easy#	plus	393	450	0	58	minus	79	22	115	5e-29	1
cheng00172	306	pGEM-T	Easy#	plus	249	306	0	58	minus	79	22	115	3e-29	1
cheng00175	359	pGEM-T	Easy#	plus	302	359	0	58	minus	79	22	115	4e-29	1
cheng00182	393	pGEMTeasy		plus	337	393	0	57	minus	3020	2964	113	2e-28	1
cheng00183	433	pGEMTeasy		plus	377	433	0	57	minus	3020	2964	113	2e-28	1
cheng00191	531	pGEMTeasy		plus	476	531	0	56	minus	3019	2964	111	8e-28	1
cheng00193	496	pGEM-T	Easy#	plus	439	496	0	58	minus	79	22	115	5e-29	1
cheng00196	331	pGEM-T	Easy#	plus	274	331	0	58	minus	79	22	115	3e-29	1
cheng00198	302	pGEMTeasy		plus	246	302	0	57	minus	3020	2964	113	1e-28	1
cheng00202	444	pGEMTeasy		plus	388	444	0	57	minus	3020	2964	113	2e-28	1
cheng00203	496	pGEM-T	Easy#	plus	439	496	0	58	minus	79	22	115	5e-29	1
cheng00204	380	pGEM-T	Easy#	plus	323	380	0	58	minus	79	22	115	4e-29	1
cheng00205	421	pGEMTeasy		plus	365	421	0	57	minus	3020	2964	113	2e-28	1
cheng00212	485	pGEM-T	Easy#	plus	428	485	0	58	minus	79	22	115	5e-29	1
cheng00214	376	pGEM-T	Easy#	plus	319	376	0	58	minus	79	22	115	4e-29	1
cheng00217	311	pGEMTeasy		plus	255	311	0	57	minus	3020	2964	113	1e-28	1
cheng00221	552	pGEMTeasy		plus	496	552	0	57	minus	3020	2964	113	2e-28	1
cheng00227	291	pGEMTeasy		plus	235	291	0	57	minus	3020	2964	105	3e-26	0.982456
cheng00230	365	pGEM-T	Easy#	plus	308	365	0	58	minus	79	22	115	4e-29	1
cheng00231	352	pGEM-T	Easy#	plus	295	352	0	58	minus	79	22	115	4e-29	1
cheng00232	410	pGEM-T	Easy#	plus	353	410	0	58	minus	79	22	115	4e-29	1
cheng00236	317	pGEM-T	Easy#	plus	260	317	0	58	minus	79	22	115	3e-29	1
cheng00237	319	pGEM-T	Easy#	plus	262	319	0	58	minus	79	22	115	3e-29	1
cheng00239	325	pGEM-T	Easy#	plus	268	325	0	58	minus	79	22	115	3e-29	1
cheng00240	455	pGEM-T	Easy#	plus	398	455	0	58	minus	79	22	115	5e-29	1
cheng00241	333	pGEM-T	Easy#	plus	276	333	0	58	minus	79	22	115	3e-29	1
cheng00243	381	pGEM-T	Easy#	plus	324	381	0	58	minus	79	22	115	4e-29	1
cheng00250	490	pGEM-T	Easy#	plus	433	490	0	58	minus	79	22	115	5e-29	1
cheng00252	335	pGEM-T	Easy#	plus	278	335	0	58	minus	79	22	115	3e-29	1
cheng00271	432	pGEM-T	Easy#	plus	375	432	0	58	minus	79	22	115	4e-29	1
cheng00274	397	pGEM-T	Easy#	plus	340	397	0	58	minus	79	22	115	4e-29	1
cheng00285	546	pGEM-T	Easy#	plus	489	546	0	58	minus	79	22	115	6e-29	1
cheng00286	395	pGEM-T	Easy#	plus	338	395	0	58	minus	79	22	115	4e-29	1
cheng00291	338	pGEMTeasy		plus	282	338	0	57	minus	3020	2964	113	1e-28	1
cheng00292	391	pGEMTeasy		plus	335	391	0	57	minus	3020	2964	113	2e-28	1
cheng00293	550	pGEMTeasy		plus	494	550	0	57	minus	3020	2964	113	2e-28	1
cheng00295	508	pGEM-T	Easy#	plus	451	508	0	58	minus	79	22	115	5e-29	1
cheng00314	361	pGEMTeasy		plus	305	361	0	57	minus	3020	2964	113	1e-28	1
cheng00319	519	pGEMTeasy		plus	463	519	0	57	minus	3020	2964	113	2e-28	1
cheng00320	366	pGEM-T	Easy#	plus	309	366	0	58	minus	79	22	115	4e-29	1
cheng00322	426	pGEMTeasy		plus	370	426	0	57	minus	3020	2964	113	2e-28	1
cheng00324	501	pGEM-T	Easy#	plus	444	501	0	58	minus	79	22	115	5e-29	1
cheng00329	377	pGEMTeasy		plus	321	377	0	57	minus	3020	2964	113	2e-28	1
cheng00330	437	pGEM-T	Easy#	plus	380	437	0	58	minus	79	22	115	4e-29	1
cheng00335	230	pGEM-T	Easy#	plus	173	230	0	58	minus	79	22	115	2e-29	1
cheng00346	407	pGEM-T	Easy#	plus	350	407	0	58	minus	79	22	115	4e-29	1
cheng00351	312	pGEM-T	Easy#	plus	255	312	0	58	minus	79	22	115	3e-29	1
cheng00352	413	pGEMTeasy		plus	357	413	0	57	minus	3020	2964	113	2e-28	1
cheng00354	328	pGEMTeasy		plus	272	328	0	57	minus	3020	2964	113	1e-28	1
cheng00356	381	pGEM-T	Easy#	plus	324	381	0	58	minus	79	22	115	4e-29	1
cheng00359	279	pGEMTeasy		plus	223	279	0	57	minus	3020	2964	113	1e-28	1
cheng00368	412	pGEM-T	Easy#	plus	355	412	0	58	minus	79	22	115	4e-29	1
cheng00377	331	pGEM-T	Easy#	plus	274	331	0	58	minus	79	22	115	3e-29	1
cheng00378	413	pGEMTeasy		plus	357	413	0	57	minus	3020	2964	113	2e-28	1
cheng00379	329	pGEM-T	Easy#	plus	272	329	0	58	minus	79	22	115	3e-29	1
cheng00380	427	pGEM-T	Easy#	plus	370	427	0	58	minus	79	22	115	4e-29	1
cheng00381	471	pGEM-T	Easy#	plus	414	471	0	58	minus	79	22	115	5e-29	1
cheng00392	347	pGEM-T	Easy#	plus	290	347	0	58	minus	79	22	115	4e-29	1
cheng00395	261	pGEM-T	Easy#	plus	204	261	0	58	minus	79	22	115	3e-29	1
cheng00396	341	pGEM-T	Easy#	plus	284	341	0	58	minus	79	22	115	3e-29	1
cheng00406	548	pGEM-T	Easy#	plus	491	548	0	58	minus	79	22	115	6e-29	1
cheng00409	463	pGEM-T	Easy#	plus	406	463	0	58	minus	79	22	115	5e-29	1
cheng00410	334	pGEMTeasy		plus	278	334	0	57	minus	3020	2964	113	1e-28	1
cheng00412	313	pGEMTeasy		plus	257	313	0	57	minus	3020	2964	113	1e-28	1
cheng00414	451	pGEM-T	Easy#	plus	394	451	0	58	minus	79	22	115	5e-29	1
cheng00417	428	pGEM-T	Easy#	plus	371	428	0	58	minus	79	22	115	4e-29	1
cheng00421	329	pGEMTeasy		plus	273	329	0	57	minus	3020	2964	113	1e-28	1
cheng00422	289	pGEMTeasy		plus	233	289	0	57	minus	3020	2964	113	1e-28	1
cheng00424	503	pGEMTeasy		plus	447	503	0	57	minus	3020	2964	113	2e-28	1
cheng00425	410	pGEM-T	Easy#	plus	353	410	0	58	minus	79	22	115	4e-29	1
cheng00426	361	pGEM-T	Easy#	plus	304	361	0	58	minus	79	22	115	4e-29	1
cheng00427	500	pGEMTeasy		plus	444	500	0	57	minus	3020	2964	113	2e-28	1
cheng00429	324	pGEMTeasy		plus	268	324	0	57	minus	3020	2964	113	1e-28	1
cheng00430	422	pGEMTeasy		plus	366	422	0	57	minus	3020	2964	113	2e-28	1
cheng01040	510	pGEMTeasy		plus	455	510	0	56	minus	3019	2964	111	8e-28	1
cheng01044	490	pGEMTeasy		plus	434	490	0	57	minus	3020	2964	113	2e-28	1
cheng01047	359	pGEM-T	Easy#	plus	302	359	0	58	minus	79	22	115	4e-29	1
cheng01050	496	pGEM-T	Easy#	plus	439	496	0	58	minus	79	22	115	5e-29	1
cheng01051	554	pGEM-T	Easy#	plus	497	554	0	58	minus	79	22	115	6e-29	1
cheng01052	531	pGEMTeasy		plus	476	531	0	56	minus	3019	2964	111	8e-28	1
cheng00441	484	pGEMTeasy		plus	428	484	0	57	minus	3020	2964	113	2e-28	1
cheng00445	423	pGEM-T	Easy#	plus	366	423	0	58	minus	79	22	115	4e-29	1
cheng00451	453	pGEM-T	Easy#	plus	396	453	0	58	minus	79	22	115	5e-29	1
cheng00453	330	pGEMTeasy		plus	274	330	0	57	minus	3020	2964	113	1e-28	1
cheng00459	507	pGEM-T	Easy#	plus	450	507	0	58	minus	79	22	115	5e-29	1
cheng00460	490	pGEMTeasy		plus	434	490	0	57	minus	3020	2964	113	2e-28	1
cheng00461	427	pGEM-T	Easy#	plus	370	427	0	58	minus	79	22	115	4e-29	1
cheng00462	404	pGEM-T	Easy#	plus	347	404	0	58	minus	79	22	115	4e-29	1
cheng00471	429	pGEMTeasy		plus	373	429	0	57	minus	3020	2964	113	2e-28	1
cheng00475	330	pGEMTeasy		plus	274	330	0	57	minus	3020	2964	113	1e-28	1
cheng00479	316	pGEM-T	Easy#	plus	259	316	0	58	minus	79	22	115	3e-29	1
cheng00481	337	pGEMTeasy		plus	281	337	0	57	minus	3020	2964	113	1e-28	1
cheng00482	376	pGEMTeasy		plus	320	376	0	57	minus	3020	2964	113	2e-28	1
cheng00484	468	pGEM-T	Easy#	plus	411	468	0	58	minus	79	22	115	5e-29	1
cheng00485	383	pGEM-T	Easy#	plus	326	383	0	58	minus	79	22	115	4e-29	1
cheng00486	393	pGEM-T	Easy#	plus	336	393	0	58	minus	79	22	115	4e-29	1
cheng00487	299	pGEMTeasy		plus	244	299	0	56	minus	3019	2964	111	5e-28	1
cheng00490	403	pGEMTeasy		plus	347	403	0	57	minus	3020	2964	113	2e-28	1
cheng00492	525	pGEMTeasy		plus	469	525	0	57	minus	3020	2964	113	2e-28	1
cheng00493	453	pGEM-T	Easy#	plus	396	453	0	58	minus	79	22	115	5e-29	1
cheng00495	381	pGEMTeasy		plus	325	381	0	57	minus	3020	2964	113	2e-28	1
cheng00500	396	pGEM-T	Easy#	plus	339	396	0	58	minus	79	22	115	4e-29	1
cheng00501	324	pGEMTeasy		plus	268	324	0	57	minus	3020	2964	113	1e-28	1
cheng00503	421	pGEMTeasy		plus	365	421	0	57	minus	3020	2964	113	2e-28	1
cheng00505	508	pGEM-T	Easy#	plus	451	508	0	58	minus	79	22	115	5e-29	1
cheng00506	484	pGEMTeasy		plus	428	484	0	57	minus	3020	2964	113	2e-28	1
cheng00507	390	pGEMTeasy		plus	334	390	0	57	minus	3020	2964	113	2e-28	1
cheng00508	293	pGEM-T	Easy#	plus	236	293	0	58	minus	79	22	115	3e-29	1
cheng00510	446	pGEMTeasy		plus	390	446	0	57	minus	3020	2964	113	2e-28	1
cheng00515	451	pGEMTeasy		plus	395	451	0	57	minus	3020	2964	113	2e-28	1
cheng00518	421	pGEMTeasy		plus	365	421	0	57	minus	3020	2964	113	2e-28	1
cheng00519	419	pGEMTeasy		plus	363	419	0	57	minus	3020	2964	113	2e-28	1
cheng00520	490	pGEM-T	Easy#	plus	433	490	0	58	minus	79	22	115	5e-29	1
cheng00523	349	pGEM-T	Easy#	plus	292	349	0	58	minus	79	22	115	4e-29	1
cheng00524	386	pGEMTeasy		plus	330	386	0	57	minus	3020	2964	113	2e-28	1
cheng00530	402	pGEMTeasy		plus	346	402	0	57	minus	3020	2964	113	2e-28	1
cheng00534	431	pGEM-T	Easy#	plus	374	431	0	58	minus	79	22	115	4e-29	1
cheng00537	340	pGEMTeasy		plus	284	340	0	57	minus	3020	2964	113	1e-28	1
cheng00540	478	pGEMTeasy		plus	422	478	0	57	minus	3020	2964	113	2e-28	1
cheng00541	293	pGEM-T	Easy#	plus	236	293	0	58	minus	79	22	115	3e-29	1
cheng00542	339	pGEM-T	Easy#	plus	282	339	0	58	minus	79	22	115	3e-29	1
cheng00544	436	pGEMTeasy		plus	380	436	0	57	minus	3020	2964	113	2e-28	1
cheng00546	476	pGEMTeasy		plus	420	476	0	57	minus	3020	2964	113	2e-28	1
cheng00547	423	pGEMTeasy		plus	367	423	0	57	minus	3020	2964	113	2e-28	1
cheng00550	480	pGEMTeasy		plus	424	480	0	57	minus	3020	2964	113	2e-28	1
cheng00551	317	pGEM-T	Easy#	plus	260	317	0	58	minus	79	22	115	3e-29	1
cheng00552	371	pGEM-T	Easy#	plus	314	371	0	58	minus	79	22	115	4e-29	1
cheng00553	355	pGEM-T	Easy#	plus	298	355	0	58	minus	79	22	115	4e-29	1
cheng00557	368	pGEM-T	Easy#	plus	311	368	0	58	minus	79	22	115	4e-29	1
cheng00559	479	pGEMTeasy		plus	423	479	0	57	minus	3020	2964	113	2e-28	1
cheng00564	464	pGEMTeasy		plus	408	464	0	57	minus	3020	2964	113	2e-28	1
cheng00565	435	pGEM-T	Easy#	plus	378	435	0	58	minus	79	22	115	4e-29	1
cheng00566	464	pGEM-T	Easy#	plus	407	464	0	58	minus	79	22	115	5e-29	1
cheng00568	460	pGEM-T	Easy#	plus	403	460	0	58	minus	79	22	115	5e-29	1
cheng00569	292	pGEM-T	Easy#	plus	235	292	0	58	minus	79	22	115	3e-29	1
cheng00570	375	pGEM-T	Easy#	plus	318	375	0	58	minus	79	22	115	4e-29	1
cheng00571	437	pGEMTeasy		plus	381	437	0	57	minus	3020	2964	113	2e-28	1
cheng00575	335	pGEMTeasy		plus	279	335	0	57	minus	3020	2964	113	1e-28	1
cheng00584	239	pGEM-T	Easy#	plus	182	239	0	58	minus	79	22	115	2e-29	1
cheng00588	326	pGEMTeasy		plus	270	326	0	57	minus	3020	2964	113	1e-28	1
cheng00589	308	pGEM-T	Easy#	plus	251	308	0	58	minus	79	22	115	3e-29	1
cheng00591	466	pGEMTeasy		plus	410	466	0	57	minus	3020	2964	113	2e-28	1
cheng00593	327	pGEMTeasy		plus	271	327	0	57	minus	3020	2964	113	1e-28	1
cheng00594	367	pGEMTeasy		plus	311	367	0	57	minus	3020	2964	113	1e-28	1
cheng00596	464	pGEMTeasy		plus	408	464	0	57	minus	3020	2964	113	2e-28	1
cheng00599	528	pGEMTeasy		plus	472	528	0	57	minus	3020	2964	113	2e-28	1
cheng00600	367	pGEM-T	Easy#	plus	310	367	0	58	minus	79	22	115	4e-29	1
cheng00604	300	pGEM-T	Easy#	plus	243	300	0	58	minus	79	22	115	3e-29	1
cheng00605	529	pGEM-T	Easy#	plus	472	529	0	58	minus	79	22	115	5e-29	1
cheng00607	426	pGEM-T	Easy#	plus	369	426	0	58	minus	79	22	115	4e-29	1
cheng00610	535	pGEMTeasy		plus	479	535	0	57	minus	3020	2964	113	2e-28	1
cheng00611	451	pGEMTeasy		plus	395	451	0	57	minus	3020	2964	113	2e-28	1
cheng00612	440	pGEMTeasy		plus	384	440	0	57	minus	3020	2964	113	2e-28	1
cheng00614	464	pGEMTeasy		plus	408	464	0	57	minus	3020	2964	113	2e-28	1
cheng00615	515	pGEM-T	Easy#	plus	458	515	0	58	minus	79	22	115	5e-29	1
cheng00616	451	pGEMTeasy		plus	395	451	0	57	minus	3020	2964	113	2e-28	1
cheng00624	413	pGEM-T	Easy#	plus	356	413	0	58	minus	79	22	115	4e-29	1
cheng00634	533	pGEM-T	Easy#	plus	476	533	0	58	minus	79	22	115	5e-29	1
cheng00636	489	pGEM-T	Easy#	plus	432	489	0	58	minus	79	22	115	5e-29	1
cheng00640	360	pGEM-T	Easy#	plus	303	360	0	58	minus	79	22	115	4e-29	1
cheng00641	521	pGEM-T	Easy#	plus	464	521	0	58	minus	79	22	115	5e-29	1
cheng00643	402	pGEM-T	Easy#	plus	345	402	0	58	minus	79	22	115	4e-29	1
cheng00644	456	pGEM-T	Easy#	plus	399	456	0	58	minus	79	22	115	5e-29	1
cheng00648	355	pGEM-T	Easy#	plus	298	355	0	58	minus	79	22	115	4e-29	1
cheng00649	480	pGEMTeasy		plus	424	480	0	57	minus	3020	2964	113	2e-28	1
cheng00650	527	pGEMTeasy		plus	471	527	0	57	minus	3020	2964	113	2e-28	1
cheng00652	500	pGEM-T	Easy#	plus	443	500	0	58	minus	79	22	115	5e-29	1
cheng00653	286	pGEM-T	Easy#	plus	229	286	0	58	minus	79	22	115	3e-29	1
cheng00654	388	pGEMTeasy		plus	332	388	0	57	minus	3020	2964	113	2e-28	1
cheng00659	462	pGEMTeasy		plus	406	462	0	57	minus	3020	2964	113	2e-28	1
cheng00660	358	pGEM-T	Easy#	plus	301	358	0	58	minus	79	22	115	4e-29	1
cheng00662	486	pGEMTeasy		plus	430	486	0	57	minus	3020	2964	113	2e-28	1
cheng00663	356	pGEMTeasy		plus	300	356	0	57	minus	3020	2964	113	1e-28	1
cheng00664	525	pGEMTeasy		plus	469	525	0	57	minus	3020	2964	113	2e-28	1
cheng00666	443	pGEMTeasy		plus	387	443	0	57	minus	3020	2964	113	2e-28	1
cheng00667	315	pGEMTeasy		plus	259	315	0	57	minus	3020	2964	113	1e-28	1
cheng00671	414	pGEMTeasy		plus	358	414	0	57	minus	3020	2964	113	2e-28	1
cheng00673	339	pGEMTeasy		plus	283	339	0	57	minus	3020	2964	113	1e-28	1
cheng00678	451	pGEM-T	Easy#	plus	394	451	0	58	minus	79	22	115	5e-29	1
cheng00681	303	pGEMTeasy		plus	247	303	0	57	minus	3020	2964	113	1e-28	1
cheng00682	422	pGEMTeasy		plus	366	422	0	57	minus	3020	2964	113	2e-28	1
cheng00683	308	pGEM-T	Easy#	plus	251	308	0	58	minus	79	22	115	3e-29	1
cheng00685	336	pGEMTeasy		plus	280	336	0	57	minus	3020	2964	113	1e-28	1
cheng00686	359	pGEM-T	Easy#	plus	302	359	0	58	minus	79	22	115	4e-29	1
cheng00687	380	pGEM-T	Easy#	plus	323	380	0	58	minus	79	22	115	4e-29	1
cheng00690	411	pGEMTeasy		plus	355	411	0	57	minus	3020	2964	113	2e-28	1
cheng00696	335	pGEM-T	Easy#	plus	278	335	0	58	minus	79	22	115	3e-29	1
cheng00700	452	pGEM-T	Easy#	plus	395	452	0	58	minus	79	22	115	5e-29	1
cheng00703	441	pGEM-T	Easy#	plus	384	441	0	58	minus	79	22	115	4e-29	1
cheng00715	303	pGEM-T	Easy#	plus	246	303	0	58	minus	79	22	115	3e-29	1
cheng00716	469	pGEM-T	Easy#	plus	412	469	0	58	minus	79	22	115	5e-29	1
cheng00719	275	pGEMTeasy		plus	219	275	0	57	minus	3020	2964	113	1e-28	1
cheng00721	334	pGEM-T	Easy#	plus	277	334	0	58	minus	79	22	115	3e-29	1
cheng00726	385	pGEMTeasy		plus	329	385	0	57	minus	3020	2964	113	2e-28	1
cheng00728	309	pGEM-T	Easy#	plus	252	309	0	58	minus	79	22	115	3e-29	1
cheng00729	367	pGEMTeasy		plus	311	367	0	57	minus	3020	2964	113	1e-28	1
cheng00733	461	pGEMTeasy		plus	405	461	0	57	minus	3020	2964	113	2e-28	1
cheng00734	358	pGEMTeasy		plus	302	358	0	57	minus	3020	2964	113	1e-28	1
cheng00735	446	pGEM-T	Easy#	plus	389	446	0	58	minus	79	22	115	5e-29	1
cheng00737	468	pGEM-T	Easy#	plus	411	468	0	58	minus	79	22	115	5e-29	1
cheng00741	308	pGEMTeasy		plus	252	308	0	57	minus	3020	2964	113	1e-28	1
cheng00743	427	pGEMTeasy		plus	371	427	0	57	minus	3020	2964	113	2e-28	1
cheng00744	310	pGEMTeasy		plus	254	310	0	57	minus	3020	2964	113	1e-28	1
cheng00745	385	pGEMTeasy		plus	329	385	0	57	minus	3020	2964	113	2e-28	1
cheng00746	325	pGEMTeasy		plus	269	325	0	57	minus	3020	2964	113	1e-28	1
cheng00747	447	pGEMTeasy		plus	391	447	0	57	minus	3020	2964	113	2e-28	1
cheng00748	432	pGEMTeasy		plus	376	432	0	57	minus	3020	2964	113	2e-28	1
cheng00749	402	pGEMTeasy		plus	346	402	0	57	minus	3020	2964	113	2e-28	1
cheng00750	338	pGEMTeasy		plus	282	338	0	57	minus	3020	2964	113	1e-28	1
cheng00754	517	pGEMTeasy		plus	461	517	0	57	minus	3020	2964	113	2e-28	1
cheng00755	291	pGEM-T	Easy#	plus	234	291	0	58	minus	79	22	115	3e-29	1
cheng00760	437	pGEMTeasy		plus	381	437	0	57	minus	3020	2964	113	2e-28	1
cheng00761	383	pGEMTeasy		plus	327	383	0	57	minus	3020	2964	113	2e-28	1
cheng00762	412	pGEM-T	Easy#	plus	355	412	0	58	minus	79	22	115	4e-29	1
cheng00764	356	pGEM-T	Easy#	plus	299	356	0	58	minus	79	22	115	4e-29	1
cheng00767	534	pGEMTeasy		plus	478	534	0	57	minus	3020	2964	113	2e-28	1
cheng00768	422	pGEMTeasy		plus	366	422	0	57	minus	3020	2964	113	2e-28	1
cheng00771	426	pGEM-T	Easy#	plus	369	426	0	58	minus	79	22	115	4e-29	1
cheng00772	450	pGEM-T	Easy#	plus	393	450	0	58	minus	79	22	115	5e-29	1
cheng00778	357	pGEM-T	Easy#	plus	300	357	0	58	minus	79	22	115	4e-29	1
cheng00779	336	pGEMTeasy		plus	280	336	0	57	minus	3020	2964	113	1e-28	1
cheng00780	400	pGEMTeasy		plus	344	400	0	57	minus	3020	2964	113	2e-28	1
cheng00781	500	pGEMTeasy		plus	444	500	0	57	minus	3020	2964	113	2e-28	1
cheng00783	445	pGEM-T	Easy#	plus	388	445	0	58	minus	79	22	115	5e-29	1
cheng00785	401	pGEM-T	Easy#	plus	344	401	0	58	minus	79	22	115	4e-29	1
cheng00787	372	pGEM-T	Easy#	plus	315	372	0	58	minus	79	22	115	4e-29	1
cheng00788	372	pGEMTeasy		plus	316	372	0	57	minus	3020	2964	113	1e-28	1
cheng00795	424	pGEM-T	Easy#	plus	367	424	0	58	minus	79	22	115	4e-29	1
cheng00797	523	pGEM-T	Easy#	plus	466	523	0	58	minus	79	22	115	5e-29	1
cheng00798	426	pGEM-T	Easy#	plus	369	426	0	58	minus	79	22	115	4e-29	1
cheng00802	376	pGEMTeasy		plus	320	376	0	57	minus	3020	2964	113	2e-28	1
cheng00803	424	pGEM-T	Easy#	plus	367	424	0	58	minus	79	22	115	4e-29	1
cheng00805	468	pGEM-T	Easy#	plus	411	468	0	58	minus	79	22	115	5e-29	1
cheng00806	306	pGEM-T	Easy#	plus	249	306	0	58	minus	79	22	115	3e-29	1
cheng00807	452	pGEM-T	Easy#	plus	395	452	0	58	minus	79	22	115	5e-29	1
cheng00810	370	pGEMTeasy		plus	314	370	0	57	minus	3020	2964	113	1e-28	1
cheng00811	284	pGEM-T	Easy#	plus	227	284	0	58	minus	79	22	115	3e-29	1
cheng00812	402	pGEMTeasy		plus	346	402	0	57	minus	3020	2964	113	2e-28	1
cheng00814	400	pGEMTeasy		plus	344	400	0	57	minus	3020	2964	113	2e-28	1
cheng00821	496	pGEM-T	Easy#	plus	439	496	0	58	minus	79	22	115	5e-29	1
cheng00825	367	pGEMTeasy		plus	311	367	0	57	minus	3020	2964	113	1e-28	1
cheng00829	555	pGEMTeasy		plus	499	555	0	57	minus	3020	2964	113	2e-28	1
cheng00830	510	pGEMTeasy		plus	454	510	0	57	minus	3020	2964	113	2e-28	1
cheng00831	410	pGEMTeasy		plus	354	410	0	57	minus	3020	2964	113	2e-28	1
cheng00833	495	pGEM-T	Easy#	plus	438	495	0	58	minus	79	22	115	5e-29	1
cheng00834	445	pGEM-T	Easy#	plus	388	445	0	58	minus	79	22	115	5e-29	1
cheng00835	532	pGEMTeasy		plus	476	532	0	57	minus	3020	2964	113	2e-28	1
cheng00838	358	pGEMTeasy		plus	302	358	0	57	minus	3020	2964	113	1e-28	1
cheng00839	479	pGEM-T	Easy#	plus	422	479	0	58	minus	79	22	115	5e-29	1
cheng00840	315	pGEM-T	Easy#	plus	258	315	0	58	minus	79	22	115	3e-29	1
cheng00841	490	pGEMTeasy		plus	434	490	0	57	minus	3020	2964	113	2e-28	1
cheng00842	382	pGEMTeasy		plus	326	382	0	57	minus	3020	2964	113	2e-28	1
cheng00843	511	pGEM-T	Easy#	plus	454	511	0	58	minus	79	22	115	5e-29	1
cheng00848	478	pGEMTeasy		plus	422	478	0	57	minus	3020	2964	113	2e-28	1
cheng00849	413	pGEMTeasy		plus	357	413	0	57	minus	3020	2964	113	2e-28	1
cheng00852	424	pGEMTeasy		plus	368	424	0	57	minus	3020	2964	113	2e-28	1
cheng00855	516	pGEMTeasy		plus	460	516	0	57	minus	3020	2964	113	2e-28	1
cheng00857	514	pGEM-T	Easy#	plus	457	514	0	58	minus	79	22	115	5e-29	1
cheng00858	563	pGEMTeasy		plus	507	563	0	57	minus	3020	2964	113	2e-28	1
cheng00860	501	pGEM-T	Easy#	plus	444	501	0	58	minus	79	22	115	5e-29	1
cheng00861	394	pGEM-T	Easy#	plus	337	394	0	58	minus	79	22	115	4e-29	1
cheng00862	403	pGEMTeasy		plus	347	403	0	57	minus	3020	2964	113	2e-28	1
cheng00863	524	pGEM-T	Easy#	plus	467	524	0	58	minus	79	22	115	5e-29	1
cheng00865	412	pGEMTeasy		plus	356	412	0	57	minus	3020	2964	113	2e-28	1
cheng00866	389	pGEM-T	Easy#	plus	332	389	0	58	minus	79	22	115	4e-29	1
cheng00867	483	pGEMTeasy		plus	427	483	0	57	minus	3020	2964	113	2e-28	1
cheng00870	516	pGEMTeasy		plus	460	516	0	57	minus	3020	2964	113	2e-28	1
cheng00875	300	pGEMTeasy		plus	244	300	0	57	minus	3020	2964	113	1e-28	1
cheng00876	397	pGEMTeasy		plus	341	397	0	57	minus	3020	2964	113	2e-28	1
cheng00878	444	pGEM-T	Easy#	plus	387	444	0	58	minus	79	22	115	5e-29	1
cheng00881	419	pGEM-T	Easy#	plus	362	419	0	58	minus	79	22	115	4e-29	1
cheng00882	318	pGEM-T	Easy#	plus	261	318	0	58	minus	79	22	115	3e-29	1
cheng00883	488	pGEM-T	Easy#	plus	431	488	0	58	minus	79	22	115	5e-29	1
cheng00884	491	pGEM-T	Easy#	plus	434	491	0	58	minus	79	22	115	5e-29	1
cheng00885	345	pGEM-T	Easy#	plus	288	345	0	58	minus	79	22	115	4e-29	1
cheng00886	374	pGEMTeasy		plus	318	374	0	57	minus	3020	2964	113	2e-28	1
cheng00887	542	pGEMTeasy		plus	486	542	0	57	minus	3020	2964	113	2e-28	1
cheng00892	341	pGEM-T	Easy#	plus	284	341	0	58	minus	79	22	115	3e-29	1
cheng00895	510	pGEMTeasy		plus	454	510	0	57	minus	3020	2964	113	2e-28	1
cheng00899	433	pGEM-T	Easy#	plus	376	433	0	58	minus	79	22	115	4e-29	1
cheng00901	454	pGEM-T	Easy#	plus	397	454	0	58	minus	79	22	115	5e-29	1
cheng00902	383	pGEMTeasy		plus	327	383	0	57	minus	3020	2964	113	2e-28	1
cheng00903	408	pGEMTeasy		plus	352	408	0	57	minus	3020	2964	113	2e-28	1
cheng00904	510	pGEMTeasy		plus	455	510	0	56	minus	3019	2964	111	8e-28	1
cheng00905	476	pGEMTeasy		plus	420	476	0	57	minus	3020	2964	113	2e-28	1
cheng00907	400	pGEM-T	Easy#	plus	343	400	0	58	minus	79	22	115	4e-29	1
cheng00912	433	pGEMTeasy		plus	377	433	0	57	minus	3020	2964	113	2e-28	1
cheng00915	418	pGEMTeasy		plus	362	418	0	57	minus	3020	2964	113	2e-28	1
cheng00918	401	pGEM-T	Easy#	plus	344	401	0	58	minus	79	22	115	4e-29	1
cheng00919	360	pGEMTeasy		plus	304	360	0	57	minus	3020	2964	113	1e-28	1
cheng00920	521	pGEM-T	Easy#	plus	464	521	0	58	minus	79	22	115	5e-29	1
cheng00921	507	pGEMTeasy		plus	451	507	0	57	minus	3020	2964	113	2e-28	1
cheng00922	458	pGEM-T	Easy#	plus	401	458	0	58	minus	79	22	115	5e-29	1
cheng00924	453	pGEMTeasy		plus	397	453	0	57	minus	3020	2964	113	2e-28	1
cheng00928	361	pGEMTeasy		plus	305	361	0	57	minus	3020	2964	113	1e-28	1
cheng00934	455	pGEMTeasy		plus	399	455	0	57	minus	3020	2964	113	2e-28	1
cheng00935	342	pGEMTeasy		plus	286	342	0	57	minus	3020	2964	113	1e-28	1
cheng00938	433	pGEMTeasy		plus	377	433	0	57	minus	3020	2964	113	2e-28	1
cheng00941	373	pGEM-T	Easy#	plus	316	373	0	58	minus	79	22	115	4e-29	1
cheng00942	379	pGEM-T	Easy#	plus	322	379	0	58	minus	79	22	115	4e-29	1
cheng00943	372	pGEM-T	Easy#	plus	315	372	0	58	minus	79	22	115	4e-29	1
cheng00947	452	pGEMTeasy		plus	396	452	0	57	minus	3020	2964	113	2e-28	1
cheng00948	351	pGEMTeasy		plus	295	351	0	57	minus	3020	2964	113	1e-28	1
cheng01038	313	pGEMTeasy		plus	257	313	0	57	minus	3020	2964	113	1e-28	1
cheng01053	311	pGEMTeasy		plus	255	311	0	57	minus	3020	2964	113	1e-28	1
cheng01058	509	pGEM-T	Easy#	plus	452	509	0	58	minus	79	22	115	5e-29	1
cheng01060	550	pGEMTeasy		plus	494	550	0	57	minus	3020	2964	113	2e-28	1
cheng01062	361	pGEMTeasy		plus	305	361	0	57	minus	3020	2964	113	1e-28	1
cheng01063	421	pGEMTeasy		plus	365	421	0	57	minus	3020	2964	113	2e-28	1
cheng01066	413	pGEMTeasy		plus	357	413	0	57	minus	3020	2964	113	2e-28	1
cheng01071	500	pGEM-T	Easy#	plus	443	500	0	58	minus	79	22	115	5e-29	1
cheng01073	450	pGEMTeasy		plus	394	450	0	57	minus	3020	2964	113	2e-28	1
cheng01075	293	pGEM-T	Easy#	plus	236	293	0	58	minus	79	22	115	3e-29	1
cheng01076	490	pGEM-T	Easy#	plus	433	490	0	58	minus	79	22	115	5e-29	1
cheng01078	480	pGEMTeasy		plus	424	480	0	57	minus	3020	2964	113	2e-28	1
cheng01079	392	pGEMTeasy		plus	336	392	0	57	minus	3020	2964	113	2e-28	1
cheng01081	426	pGEM-T	Easy#	plus	369	426	0	58	minus	79	22	115	4e-29	1
cheng01083	286	pGEM-T	Easy#	plus	229	286	0	58	minus	79	22	115	3e-29	1
cheng01086	303	pGEMTeasy		plus	247	303	0	57	minus	3020	2964	113	1e-28	1
cheng01087	380	pGEM-T	Easy#	plus	323	380	0	58	minus	79	22	115	4e-29	1
cheng01092	291	pGEM-T	Easy#	plus	234	291	0	58	minus	79	22	115	3e-29	1
cheng01094	424	pGEM-T	Easy#	plus	367	424	0	58	minus	79	22	115	4e-29	1
cheng01096	501	pGEM-T	Easy#	plus	444	501	0	58	minus	79	22	115	5e-29	1
cheng01097	483	pGEMTeasy		plus	427	483	0	57	minus	3020	2964	113	2e-28	1
cheng01099	516	pGEMTeasy		plus	460	516	0	57	minus	3020	2964	113	2e-28	1
cheng01101	397	pGEMTeasy		plus	341	397	0	57	minus	3020	2964	113	2e-28	1
cheng01102	335	pGEM-T	Easy#	plus	278	335	0	58	minus	79	22	115	3e-29	1
cheng01103	545	pGEM-T	Easy#	plus	488	545	0	58	minus	79	22	115	6e-29	1
cheng01104	272	pGEMTeasy		plus	216	272	0	57	minus	3020	2964	113	1e-28	1
cheng01105	299	pGEM-T	Easy#	plus	242	299	0	58	minus	79	22	115	3e-29	1
cheng01106	365	pGEMTeasy		plus	309	365	0	57	minus	3020	2964	113	1e-28	1
cheng01108	379	pGEM-T	Easy#	plus	322	379	0	58	minus	79	22	115	4e-29	1
yeh00916	256	pGEMTeasy		plus	200	256	0	57	minus	3020	2964	113	1e-28	1
yeh00918	352	pGEM-T	Easy#	plus	295	352	0	58	minus	79	22	115	4e-29	1
yeh00924	415	pGEM-T	Easy#	plus	358	415	0	58	minus	79	22	115	4e-29	1
yeh00928	372	pGEMTeasy		plus	316	372	0	57	minus	3020	2964	113	1e-28	1
yeh00002	370	pGEM-T	Easy#	plus	313	370	0	58	minus	79	22	115	4e-29	1
yeh00003	499	pGEMTeasy		plus	443	499	0	57	minus	3020	2964	113	2e-28	1
yeh00007	382	pGEM-T	Easy#	plus	325	382	0	58	minus	79	22	115	4e-29	1
yeh00008	354	pGEMTeasy		plus	298	354	0	57	minus	3020	2964	113	1e-28	1
yeh00012	420	pGEMTeasy		plus	364	420	0	57	minus	3020	2964	113	2e-28	1
yeh00013	497	pGEM-T	Easy#	plus	440	497	0	58	minus	79	22	115	5e-29	1
yeh00015	402	pGEM-T	Easy#	plus	345	402	0	58	minus	79	22	115	4e-29	1
yeh00021	389	pGEMTeasy		plus	333	389	0	57	minus	3020	2964	113	2e-28	1
yeh00024	435	pGEMTeasy		plus	379	435	0	57	minus	3020	2964	113	2e-28	1
yeh00025	367	pGEMTeasy		plus	311	367	0	57	minus	3020	2964	113	1e-28	1
yeh00026	321	pGEM-T	Easy#	plus	264	321	0	58	minus	79	22	115	3e-29	1
yeh00028	414	pGEM-T	Easy#	plus	357	414	0	58	minus	79	22	115	4e-29	1
yeh00029	414	pGEM-T	Easy#	plus	357	414	0	58	minus	79	22	115	4e-29	1
yeh00031	319	pGEM-T	Easy#	plus	262	319	0	58	minus	79	22	115	3e-29	1
yeh00033	362	pGEM-T	Easy#	plus	305	362	0	58	minus	79	22	115	4e-29	1
yeh00034	311	pGEMTeasy		plus	255	311	0	57	minus	3020	2964	113	1e-28	1
yeh00041	424	pGEM-T	Easy#	plus	367	424	0	58	minus	79	22	115	4e-29	1
yeh00042	369	pGEM-T	Easy#	plus	312	369	0	58	minus	79	22	115	4e-29	1
yeh00043	445	pGEM-T	Easy#	plus	388	445	0	58	minus	79	22	115	5e-29	1
yeh00045	471	pGEM-T	Easy#	plus	414	471	0	58	minus	79	22	115	5e-29	1
yeh00046	471	pGEM-T	Easy#	plus	414	471	0	58	minus	79	22	115	5e-29	1
yeh00047	462	pGEM-T	Easy#	plus	405	462	0	58	minus	79	22	115	5e-29	1
yeh00049	313	pGEM-T	Easy#	plus	256	313	0	58	minus	79	22	115	3e-29	1
yeh00050	313	pGEM-T	Easy#	plus	256	313	0	58	minus	79	22	115	3e-29	1
yeh00054	494	pGEMTeasy		plus	438	494	0	57	minus	3020	2964	113	2e-28	1
yeh00056	273	pGEM-T	Easy#	plus	216	273	0	58	minus	79	22	115	3e-29	1
yeh00058	538	pGEM-T	Easy#	plus	481	538	0	58	minus	79	22	115	6e-29	1
yeh00059	347	pGEM-T	Easy#	plus	290	347	0	58	minus	79	22	115	4e-29	1
yeh00063	492	pGEMTeasy		plus	436	492	0	57	minus	3020	2964	113	2e-28	1
yeh00067	356	pGEM-T	Easy#	plus	299	356	0	58	minus	79	22	115	4e-29	1
yeh00070	427	pGEMTeasy		plus	371	427	0	57	minus	3020	2964	113	2e-28	1
yeh00077	386	pGEM-T	Easy#	plus	329	386	0	58	minus	79	22	115	4e-29	1
yeh00078	383	pGEM-T	Easy#	plus	326	383	0	58	minus	79	22	115	4e-29	1
yeh00080	341	pGEM-T	Easy#	plus	284	341	0	58	minus	79	22	115	3e-29	1
yeh00081	450	pGEM-T	Easy#	plus	393	450	0	58	minus	79	22	115	5e-29	1
yeh00083	386	pGEM-T	Easy#	plus	329	386	0	58	minus	79	22	115	4e-29	1
yeh00086	421	pGEMTeasy		plus	365	421	0	57	minus	3020	2964	113	2e-28	1
yeh00087	340	pGEM-T	Easy#	plus	283	340	0	58	minus	79	22	115	3e-29	1
yeh00091	478	pGEM-T	Easy#	plus	421	478	0	58	minus	79	22	115	5e-29	1
yeh00093	249	pGEM-T	Easy#	plus	192	249	0	58	minus	79	22	115	3e-29	1
yeh00094	392	pGEMTeasy		plus	336	392	0	57	minus	3020	2964	113	2e-28	1
yeh00098	405	pGEM-T	Easy#	plus	348	405	0	58	minus	79	22	115	4e-29	1
yeh00104	366	pGEMTeasy		plus	310	366	0	57	minus	3020	2964	113	1e-28	1
yeh00109	247	pGEMTeasy		plus	191	247	0	57	minus	3020	2964	113	1e-28	1
yeh00110	507	pGEMTeasy		plus	451	507	0	57	minus	3020	2964	113	2e-28	1
yeh00112	309	pGEM-T	Easy#	plus	252	309	0	58	minus	79	22	115	3e-29	1
yeh00116	410	pGEM-T	Easy#	plus	353	410	0	58	minus	79	22	115	4e-29	1
yeh00118	397	pGEM-T	Easy#	plus	340	397	0	58	minus	79	22	115	4e-29	1
yeh00119	493	pGEMTeasy		plus	437	493	0	57	minus	3020	2964	113	2e-28	1
yeh00121	359	pGEM-T	Easy#	plus	302	359	0	58	minus	79	22	115	4e-29	1
yeh00125	447	pGEMTeasy		plus	391	447	0	57	minus	3020	2964	113	2e-28	1
yeh00126	475	pGEMTeasy		plus	419	475	0	57	minus	3020	2964	113	2e-28	1
yeh00130	353	pGEM-T	Easy#	plus	296	353	0	58	minus	79	22	115	4e-29	1
yeh00136	355	pGEM-T	Easy#	plus	298	355	0	58	minus	79	22	115	4e-29	1
yeh00138	499	pGEMTeasy		plus	443	499	0	57	minus	3020	2964	113	2e-28	1
yeh00139	499	pGEMTeasy		plus	443	499	0	57	minus	3020	2964	113	2e-28	1
yeh00143	336	pGEMTeasy		plus	280	336	0	57	minus	3020	2964	113	1e-28	1
yeh00144	424	pGEM-T	Easy#	plus	367	424	0	58	minus	79	22	115	4e-29	1
yeh00147	457	pGEM-T	Easy#	plus	400	457	0	58	minus	79	22	115	5e-29	1
yeh00148	348	pGEMTeasy		plus	292	348	0	57	minus	3020	2964	113	1e-28	1
yeh00150	464	pGEMTeasy		plus	408	464	0	57	minus	3020	2964	113	2e-28	1
yeh00151	464	pGEMTeasy		plus	408	464	0	57	minus	3020	2964	113	2e-28	1
yeh00152	377	pGEMTeasy		plus	321	377	0	57	minus	3020	2964	113	2e-28	1
yeh00153	465	pGEM-T	Easy#	plus	408	465	0	58	minus	79	22	115	5e-29	1
yeh00154	333	pGEMTeasy		plus	277	333	0	57	minus	3020	2964	113	1e-28	1
yeh00155	389	pGEM-T	Easy#	plus	332	389	0	58	minus	79	22	115	4e-29	1
yeh00157	559	pGEMTeasy		plus	503	559	0	57	minus	3020	2964	113	2e-28	1
yeh00158	445	pGEM-T	Easy#	plus	388	445	0	58	minus	79	22	115	5e-29	1
yeh00160	407	pGEM-T	Easy#	plus	350	407	0	58	minus	79	22	115	4e-29	1
yeh00163	357	pGEM-T	Easy#	plus	300	357	0	58	minus	79	22	115	4e-29	1
yeh00165	348	pGEMTeasy		plus	292	348	0	57	minus	3020	2964	113	1e-28	1
yeh00170	381	pGEM-T	Easy#	plus	324	381	0	58	minus	79	22	115	4e-29	1
yeh00171	320	pGEMTeasy		plus	264	320	0	57	minus	3020	2964	113	1e-28	1
yeh00173	544	pGEM-T	Easy#	plus	487	544	0	58	minus	79	22	115	6e-29	1
yeh00174	337	pGEM-T	Easy#	plus	280	337	0	58	minus	79	22	115	3e-29	1
yeh00177	451	pGEM-T	Easy#	plus	394	451	0	58	minus	79	22	115	5e-29	1
yeh00180	333	pGEMTeasy		plus	277	333	0	57	minus	3020	2964	113	1e-28	1
yeh00181	304	pGEMTeasy		plus	248	304	0	57	minus	3020	2964	113	1e-28	1
yeh00183	427	pGEM-T	Easy#	plus	370	427	0	58	minus	79	22	115	4e-29	1
yeh00189	327	pGEM-T	Easy#	plus	270	327	0	58	minus	79	22	115	3e-29	1
yeh00191	305	pGEMTeasy		plus	249	305	0	57	minus	3020	2964	113	1e-28	1
yeh00192	330	pGEMTeasy		plus	274	330	0	57	minus	3020	2964	113	1e-28	1
yeh00193	348	pGEM-T	Easy#	plus	291	348	0	58	minus	79	22	115	4e-29	1
yeh00195	295	pGEMTeasy		plus	239	295	0	57	minus	3020	2964	113	1e-28	1
yeh00196	320	pGEMTeasy		plus	264	320	0	57	minus	3020	2964	113	1e-28	1
yeh00198	452	pGEMTeasy		plus	396	452	0	57	minus	3020	2964	113	2e-28	1
yeh00199	452	pGEMTeasy		plus	396	452	0	57	minus	3020	2964	113	2e-28	1
yeh00201	453	pGEM-T	Easy#	plus	396	453	0	58	minus	79	22	115	5e-29	1
yeh00202	453	pGEM-T	Easy#	plus	396	453	0	58	minus	79	22	115	5e-29	1
yeh00203	371	pGEM-T	Easy#	plus	314	371	0	58	minus	79	22	115	4e-29	1
yeh00208	463	pGEM-T	Easy#	plus	406	463	0	58	minus	79	22	115	5e-29	1
yeh00211	463	pGEMTeasy		plus	407	463	0	57	minus	3020	2964	113	2e-28	1
yeh00212	361	pGEM-T	Easy#	plus	304	361	0	58	minus	79	22	115	4e-29	1
yeh00216	461	pGEMTeasy		plus	405	461	0	57	minus	3020	2964	113	2e-28	1
yeh00220	293	pGEMTeasy		plus	237	293	0	57	minus	3020	2964	113	1e-28	1
yeh00221	340	pGEM-T	Easy#	plus	283	340	0	58	minus	79	22	115	3e-29	1
yeh00223	468	pGEM-T	Easy#	plus	411	468	0	58	minus	79	22	115	5e-29	1
yeh00224	466	pGEMTeasy		plus	410	466	0	57	minus	3020	2964	113	2e-28	1
yeh00227	353	pGEMTeasy		plus	297	353	0	57	minus	3020	2964	113	1e-28	1
yeh00228	274	pGEM-T	Easy#	plus	217	274	0	58	minus	79	22	115	3e-29	1
yeh00229	355	pGEM-T	Easy#	plus	298	355	0	58	minus	79	22	115	4e-29	1
yeh00230	386	pGEM-T	Easy#	plus	329	386	0	58	minus	79	22	115	4e-29	1
yeh00231	307	pGEMTeasy		plus	251	307	0	57	minus	3020	2964	113	1e-28	1
yeh00233	439	pGEM-T	Easy#	plus	382	439	0	58	minus	79	22	115	4e-29	1
yeh00237	428	pGEMTeasy		plus	372	428	0	57	minus	3020	2964	113	2e-28	1
yeh00239	334	pGEMTeasy		plus	278	334	0	57	minus	3020	2964	113	1e-28	1
yeh00240	339	pGEM-T	Easy#	plus	282	339	0	58	minus	79	22	115	3e-29	1
yeh00246	354	pGEMTeasy		plus	298	354	0	57	minus	3020	2964	113	1e-28	1
yeh00257	410	pGEMTeasy		plus	354	410	0	57	minus	3020	2964	113	2e-28	1
yeh00261	490	pGEMTeasy		plus	434	490	0	57	minus	3020	2964	113	2e-28	1
yeh00265	442	pGEM-T	Easy#	plus	385	442	0	58	minus	79	22	115	5e-29	1
yeh00266	457	pGEM-T	Easy#	plus	400	457	0	58	minus	79	22	115	5e-29	1
yeh00267	463	pGEM-T	Easy#	plus	406	463	0	58	minus	79	22	115	5e-29	1
yeh00268	410	pGEMTeasy		plus	354	410	0	57	minus	3020	2964	113	2e-28	1
yeh00269	495	pGEMTeasy		plus	439	495	0	57	minus	3020	2964	113	2e-28	1
yeh00274	409	pGEMTeasy		plus	353	409	0	57	minus	3020	2964	113	2e-28	1
yeh00276	431	pGEM-T	Easy#	plus	374	431	0	58	minus	79	22	115	4e-29	1
yeh00278	382	pGEM-T	Easy#	plus	325	382	0	58	minus	79	22	115	4e-29	1
yeh00280	439	pGEMTeasy		plus	383	439	0	57	minus	3020	2964	113	2e-28	1
yeh00281	455	pGEM-T	Easy#	plus	398	455	0	58	minus	79	22	115	5e-29	1
yeh00282	465	pGEM-T	Easy#	plus	408	465	0	58	minus	79	22	115	5e-29	1
yeh00283	402	pGEM-T	Easy#	plus	345	402	0	58	minus	79	22	115	4e-29	1
yeh00285	351	pGEM-T	Easy#	plus	294	351	0	58	minus	79	22	115	4e-29	1
yeh00290	405	pGEM-T	Easy#	plus	348	405	0	58	minus	79	22	115	4e-29	1
yeh00294	437	pGEM-T	Easy#	plus	380	437	0	58	minus	79	22	115	4e-29	1
yeh00296	428	pGEM-T	Easy#	plus	371	428	0	58	minus	79	22	115	4e-29	1
yeh00297	328	pGEM-T	Easy#	plus	271	328	0	58	minus	79	22	115	3e-29	1
yeh00301	532	pGEMTeasy		plus	476	532	0	57	minus	3020	2964	113	2e-28	1
yeh00302	328	pGEM-T	Easy#	plus	271	328	0	58	minus	79	22	115	3e-29	1
yeh00303	429	pGEM-T	Easy#	plus	372	429	0	58	minus	79	22	115	4e-29	1
yeh00310	431	pGEMTeasy		plus	375	431	0	57	minus	3020	2964	113	2e-28	1
yeh00311	329	pGEM-T	Easy#	plus	272	329	0	58	minus	79	22	115	3e-29	1
yeh00313	483	pGEMTeasy		plus	427	483	0	57	minus	3020	2964	113	2e-28	1
yeh00318	360	pGEMTeasy		plus	304	360	0	57	minus	3020	2964	113	1e-28	1
yeh00320	346	pGEMTeasy		plus	290	346	0	57	minus	3020	2964	113	1e-28	1
yeh00321	457	pGEM-T	Easy#	plus	400	457	0	58	minus	79	22	115	5e-29	1
yeh00322	402	pGEM-T	Easy#	plus	345	402	0	58	minus	79	22	115	4e-29	1
yeh00323	464	pGEM-T	Easy#	plus	407	464	0	58	minus	79	22	115	5e-29	1
yeh00324	343	pGEMTeasy		plus	287	343	0	57	minus	3020	2964	113	1e-28	1
yeh00325	314	pGEM-T	Easy#	plus	257	314	0	58	minus	79	22	115	3e-29	1
yeh00327	411	pGEMTeasy		plus	355	411	0	57	minus	3020	2964	113	2e-28	1
yeh00328	405	pGEM-T	Easy#	plus	348	405	0	58	minus	79	22	115	4e-29	1
yeh00330	322	pGEMTeasy		plus	266	322	0	57	minus	3020	2964	113	1e-28	1
yeh00332	452	pGEM-T	Easy#	plus	395	452	0	58	minus	79	22	115	5e-29	1
yeh00337	458	pGEMTeasy		plus	402	458	0	57	minus	3020	2964	113	2e-28	1
yeh00339	343	pGEMTeasy		plus	287	343	0	57	minus	3020	2964	113	1e-28	1
yeh00343	531	pGEMTeasy		plus	475	531	0	57	minus	3020	2964	113	2e-28	1
yeh00344	474	pGEMTeasy		plus	418	474	0	57	minus	3020	2964	113	2e-28	1
yeh00348	419	pGEM-T	Easy#	plus	362	419	0	58	minus	79	22	115	4e-29	1
yeh00350	489	pGEMTeasy		plus	433	489	0	57	minus	3020	2964	113	2e-28	1
yeh00352	501	pGEM-T	Easy#	plus	444	501	0	58	minus	79	22	115	5e-29	1
yeh00353	292	pGEM-T	Easy#	plus	235	292	0	58	minus	79	22	115	3e-29	1
yeh00354	308	pGEMTeasy		plus	252	308	0	57	minus	3020	2964	113	1e-28	1
yeh00359	459	pGEM-T	Easy#	plus	402	459	0	58	minus	79	22	115	5e-29	1
yeh00360	342	pGEMTeasy		plus	286	342	0	57	minus	3020	2964	113	1e-28	1
yeh00362	379	pGEM-T	Easy#	plus	322	379	0	58	minus	79	22	115	4e-29	1
yeh00368	492	pGEMTeasy		plus	436	492	0	57	minus	3020	2964	113	2e-28	1
yeh00369	490	pGEM-T	Easy#	plus	433	490	0	58	minus	79	22	115	5e-29	1
yeh00372	316	pGEMTeasy		plus	260	316	0	57	minus	3020	2964	113	1e-28	1
yeh00374	437	pGEM-T	Easy#	plus	380	437	0	58	minus	79	22	115	4e-29	1
yeh00375	367	pGEM-T	Easy#	plus	310	367	0	58	minus	79	22	115	4e-29	1
yeh00382	430	pGEM-T	Easy#	plus	373	430	0	58	minus	79	22	115	4e-29	1
yeh00383	434	pGEM-T	Easy#	plus	377	434	0	58	minus	79	22	115	4e-29	1
yeh00386	407	pGEMTeasy		plus	351	407	0	57	minus	3020	2964	113	2e-28	1
yeh00387	498	pGEMTeasy		plus	442	498	0	57	minus	3020	2964	113	2e-28	1
yeh00390	304	pGEM-T	Easy#	plus	247	304	0	58	minus	79	22	115	3e-29	1
yeh00391	379	pGEM-T	Easy#	plus	322	379	0	58	minus	79	22	115	4e-29	1
yeh00395	387	pGEM-T	Easy#	plus	330	387	0	58	minus	79	22	115	4e-29	1
yeh00398	461	pGEMTeasy		plus	405	461	0	57	minus	3020	2964	113	2e-28	1
yeh00399	473	pGEM-T	Easy#	plus	416	473	0	58	minus	79	22	115	5e-29	1
yeh00400	424	pGEMTeasy		plus	368	424	0	57	minus	3020	2964	113	2e-28	1
yeh00401	331	pGEM-T	Easy#	plus	274	331	0	58	minus	79	22	115	3e-29	1
yeh00404	494	pGEMTeasy		plus	438	494	0	57	minus	3020	2964	113	2e-28	1
yeh00406	292	pGEMTeasy		plus	236	292	0	57	minus	3020	2964	113	1e-28	1
yeh00407	436	pGEMTeasy		plus	380	436	0	57	minus	3020	2964	113	2e-28	1
yeh00408	419	pGEM-T	Easy#	plus	362	419	0	58	minus	79	22	115	4e-29	1
yeh00409	343	pGEMTeasy		plus	287	343	0	57	minus	3020	2964	113	1e-28	1
yeh00410	439	pGEM-T	Easy#	plus	382	439	0	58	minus	79	22	115	4e-29	1
yeh00411	362	pGEM-T	Easy#	plus	305	362	0	58	minus	79	22	115	4e-29	1
yeh00412	386	pGEM-T	Easy#	plus	329	386	0	58	minus	79	22	115	4e-29	1
yeh00413	527	pGEM-T	Easy#	plus	470	527	0	58	minus	79	22	115	5e-29	1
yeh00417	513	pGEM-T	Easy#	plus	456	513	0	58	minus	79	22	115	5e-29	1
yeh00420	343	pGEM-T	Easy#	plus	286	343	0	58	minus	79	22	115	3e-29	1
yeh00421	391	pGEMTeasy		plus	335	391	0	57	minus	3020	2964	113	2e-28	1
yeh00422	356	pGEM-T	Easy#	plus	299	356	0	58	minus	79	22	115	4e-29	1
yeh00425	472	pGEM-T	Easy#	plus	415	472	0	58	minus	79	22	115	5e-29	1
yeh00434	279	pGEM-T	Easy#	plus	222	279	0	58	minus	79	22	115	3e-29	1
yeh00435	298	pGEM-T	Easy#	plus	241	298	0	58	minus	79	22	115	3e-29	1
yeh00438	393	pGEM-T	Easy#	plus	336	393	0	58	minus	79	22	115	4e-29	1
yeh00440	432	pGEMTeasy		plus	376	432	0	57	minus	3020	2964	113	2e-28	1
yeh00441	432	pGEMTeasy		plus	376	432	0	57	minus	3020	2964	113	2e-28	1
yeh00442	528	pGEM-T	Easy#	plus	471	528	0	58	minus	79	22	115	5e-29	1
yeh00448	500	pGEMTeasy		plus	444	500	0	57	minus	3020	2964	113	2e-28	1
yeh00451	376	pGEMTeasy		plus	320	376	0	57	minus	3020	2964	113	2e-28	1
yeh00452	531	pGEMTeasy		plus	475	531	0	57	minus	3020	2964	113	2e-28	1
yeh00454	497	pGEM-T	Easy#	plus	440	497	0	58	minus	79	22	115	5e-29	1
yeh00455	462	pGEM-T	Easy#	plus	405	462	0	58	minus	79	22	115	5e-29	1
yeh00460	467	pGEMTeasy		plus	411	467	0	57	minus	3020	2964	113	2e-28	1
yeh00461	451	pGEMTeasy		plus	395	451	0	57	minus	3020	2964	113	2e-28	1
yeh00462	317	pGEM-T	Easy#	plus	260	317	0	58	minus	79	22	115	3e-29	1
yeh00468	353	pGEMTeasy		plus	297	353	0	57	minus	3020	2964	113	1e-28	1
yeh00470	372	pGEMTeasy		plus	316	372	0	57	minus	3020	2964	113	1e-28	1
yeh00472	358	pGEMTeasy		plus	302	358	0	57	minus	3020	2964	113	1e-28	1
yeh00473	432	pGEM-T	Easy#	plus	375	432	0	58	minus	79	22	115	4e-29	1
yeh00476	353	pGEMTeasy		plus	297	353	0	57	minus	3020	2964	113	1e-28	1
yeh00477	353	pGEMTeasy		plus	297	353	0	57	minus	3020	2964	113	1e-28	1
yeh00479	367	pGEM-T	Easy#	plus	310	367	0	58	minus	79	22	115	4e-29	1
yeh00483	487	pGEMTeasy		plus	431	487	0	57	minus	3020	2964	113	2e-28	1
yeh00486	402	pGEM-T	Easy#	plus	345	402	0	58	minus	79	22	115	4e-29	1
yeh00488	382	pGEMTeasy		plus	326	382	0	57	minus	3020	2964	113	2e-28	1
yeh00489	520	pGEM-T	Easy#	plus	463	520	0	58	minus	79	22	115	5e-29	1
yeh00490	394	pGEMTeasy		plus	338	394	0	57	minus	3020	2964	113	2e-28	1
yeh00491	318	pGEMTeasy		plus	262	318	0	57	minus	3020	2964	113	1e-28	1
yeh00493	291	pGEM-T	Easy#	plus	234	291	0	58	minus	79	22	115	3e-29	1
yeh00494	385	pGEMTeasy		plus	329	385	0	57	minus	3020	2964	113	2e-28	1
yeh00497	316	pGEM-T	Easy#	plus	259	316	0	58	minus	79	22	115	3e-29	1
yeh00498	374	pGEMTeasy		plus	318	374	0	57	minus	3020	2964	113	2e-28	1
yeh00499	364	pGEMTeasy		plus	308	364	0	57	minus	3020	2964	113	1e-28	1
yeh00500	308	pGEM-T	Easy#	plus	251	308	0	58	minus	79	22	115	3e-29	1
yeh00501	393	pGEM-T	Easy#	plus	336	393	0	58	minus	79	22	115	4e-29	1
yeh00503	454	pGEMTeasy		plus	398	454	0	57	minus	3020	2964	113	2e-28	1
yeh00507	405	pGEM-T	Easy#	plus	348	405	0	58	minus	79	22	115	4e-29	1
yeh00508	405	pGEM-T	Easy#	plus	348	405	0	58	minus	79	22	115	4e-29	1
yeh00509	349	pGEM-T	Easy#	plus	292	349	0	58	minus	79	22	115	4e-29	1
yeh00510	534	pGEMTeasy		plus	478	534	0	57	minus	3020	2964	113	2e-28	1
yeh00511	370	pGEMTeasy		plus	314	370	0	57	minus	3020	2964	113	1e-28	1
yeh00512	458	pGEM-T	Easy#	plus	401	458	0	58	minus	79	22	115	5e-29	1
yeh00514	415	pGEM-T	Easy#	plus	358	415	0	58	minus	79	22	115	4e-29	1
yeh00515	415	pGEM-T	Easy#	plus	358	415	0	58	minus	79	22	115	4e-29	1
yeh00516	461	pGEM-T	Easy#	plus	404	461	0	58	minus	79	22	115	5e-29	1
yeh00517	406	pGEM-T	Easy#	plus	349	406	0	58	minus	79	22	115	4e-29	1
yeh00519	504	pGEMTeasy		plus	448	504	0	57	minus	3020	2964	113	2e-28	1
yeh00522	459	pGEM-T	Easy#	plus	402	459	0	58	minus	79	22	115	5e-29	1
yeh00523	321	pGEM-T	Easy#	plus	264	321	0	58	minus	79	22	115	3e-29	1
yeh00525	481	pGEM-T	Easy#	plus	424	481	0	58	minus	79	22	115	5e-29	1
yeh00527	508	pGEM-T	Easy#	plus	451	508	0	58	minus	79	22	115	5e-29	1
yeh00530	364	pGEMTeasy		plus	308	364	0	57	minus	3020	2964	113	1e-28	1
yeh00531	364	pGEMTeasy		plus	308	364	0	57	minus	3020	2964	113	1e-28	1
yeh00533	459	pGEM-T	Easy#	plus	402	459	0	58	minus	79	22	115	5e-29	1
yeh00534	322	pGEM-T	Easy#	plus	265	322	0	58	minus	79	22	115	3e-29	1
yeh00536	366	pGEM-T	Easy#	plus	309	366	0	58	minus	79	22	115	4e-29	1
yeh00537	366	pGEM-T	Easy#	plus	309	366	0	58	minus	79	22	115	4e-29	1
yeh00538	474	pGEM-T	Easy#	plus	417	474	0	58	minus	79	22	115	5e-29	1
yeh00545	439	pGEMTeasy		plus	383	439	0	57	minus	3020	2964	113	2e-28	1
yeh00546	439	pGEMTeasy		plus	383	439	0	57	minus	3020	2964	113	2e-28	1
yeh00548	338	pGEM-T	Easy#	plus	281	338	0	58	minus	79	22	115	3e-29	1
yeh00549	338	pGEM-T	Easy#	plus	281	338	0	58	minus	79	22	115	3e-29	1
yeh00551	224	pGEMTeasy		plus	168	224	0	57	minus	3020	2964	113	9e-29	1
yeh00552	406	pGEM-T	Easy#	plus	349	406	0	58	minus	79	22	115	4e-29	1
yeh00553	301	pGEM-T	Easy#	plus	244	301	0	58	minus	79	22	115	3e-29	1
yeh00554	328	pGEM-T	Easy#	plus	271	328	0	58	minus	79	22	115	3e-29	1
yeh00555	453	pGEMTeasy		plus	397	453	0	57	minus	3020	2964	113	2e-28	1
yeh00556	543	pGEMTeasy		plus	487	543	0	57	minus	3020	2964	113	2e-28	1
yeh00559	413	pGEM-T	Easy#	plus	356	413	0	58	minus	79	22	115	4e-29	1
yeh00560	413	pGEM-T	Easy#	plus	356	413	0	58	minus	79	22	115	4e-29	1
yeh00564	528	pGEM-T	Easy#	plus	471	528	0	58	minus	79	22	115	5e-29	1
yeh00565	283	pGEM-T	Easy#	plus	226	283	0	58	minus	79	22	115	3e-29	1
yeh00568	369	pGEMTeasy		plus	313	369	0	57	minus	3020	2964	113	1e-28	1
yeh00569	249	pGEM-T	Easy#	plus	192	249	0	58	minus	79	22	115	3e-29	1
yeh00570	307	pGEMTeasy		plus	251	307	0	57	minus	3020	2964	113	1e-28	1
yeh00571	345	pGEMTeasy		plus	289	345	0	57	minus	3020	2964	113	1e-28	1
yeh00572	453	pGEM-T	Easy#	plus	396	453	0	58	minus	79	22	115	5e-29	1
yeh00574	407	pGEMTeasy		plus	351	407	0	57	minus	3020	2964	113	2e-28	1
yeh00579	341	pGEMTeasy		plus	285	341	0	57	minus	3020	2964	113	1e-28	1
yeh00582	437	pGEM-T	Easy#	plus	380	437	0	58	minus	79	22	115	4e-29	1
yeh00583	458	pGEM-T	Easy#	plus	401	458	0	58	minus	79	22	115	5e-29	1
yeh00588	505	pGEM-T	Easy#	plus	448	505	0	58	minus	79	22	115	5e-29	1
yeh00591	449	pGEM-T	Easy#	plus	392	449	0	58	minus	79	22	115	5e-29	1
yeh00592	360	pGEMTeasy		plus	304	360	0	57	minus	3020	2964	113	1e-28	1
yeh00593	284	pGEMTeasy		plus	228	284	0	57	minus	3020	2964	113	1e-28	1
yeh00596	356	pGEM-T	Easy#	plus	299	356	0	58	minus	79	22	115	4e-29	1
yeh00601	296	pGEM-T	Easy#	plus	239	296	0	58	minus	79	22	115	3e-29	1
yeh00602	510	pGEMTeasy		plus	454	510	0	57	minus	3020	2964	113	2e-28	1
yeh00603	454	pGEMTeasy		plus	398	454	0	57	minus	3020	2964	113	2e-28	1
yeh00604	457	pGEMTeasy		plus	401	457	0	57	minus	3020	2964	113	2e-28	1
yeh00605	364	pGEM-T	Easy#	plus	307	364	0	58	minus	79	22	115	4e-29	1
yeh00608	559	pGEMTeasy		plus	503	559	0	57	minus	3020	2964	113	2e-28	1
yeh00613	416	pGEM-T	Easy#	plus	359	416	0	58	minus	79	22	115	4e-29	1
yeh00618	453	pGEMTeasy		plus	397	453	0	57	minus	3020	2964	113	2e-28	1
yeh00620	316	pGEM-T	Easy#	plus	259	316	0	58	minus	79	22	115	3e-29	1
yeh00623	528	pGEM-T	Easy#	plus	471	528	0	58	minus	79	22	115	5e-29	1
yeh00626	414	pGEM-T	Easy#	plus	357	414	0	58	minus	79	22	115	4e-29	1
yeh00629	535	pGEMTeasy		plus	479	535	0	57	minus	3020	2964	113	2e-28	1
yeh00630	418	pGEM-T	Easy#	plus	361	418	0	58	minus	79	22	115	4e-29	1
yeh00631	253	pGEMTeasy		plus	197	253	0	57	minus	3020	2964	113	1e-28	1
yeh00633	467	pGEMTeasy		plus	411	467	0	57	minus	3020	2964	113	2e-28	1
yeh00641	423	pGEMTeasy		plus	367	423	0	57	minus	3020	2964	113	2e-28	1
yeh00642	477	pGEMTeasy		plus	421	477	0	57	minus	3020	2964	113	2e-28	1
yeh00643	381	pGEMTeasy		plus	325	381	0	57	minus	3020	2964	113	2e-28	1
yeh00646	351	pGEM-T	Easy#	plus	294	351	0	58	minus	79	22	115	4e-29	1
yeh00648	422	pGEM-T	Easy#	plus	365	422	0	58	minus	79	22	115	4e-29	1
yeh00649	374	pGEMTeasy		plus	318	374	0	57	minus	3020	2964	113	2e-28	1
yeh00652	408	pGEMTeasy		plus	352	408	0	57	minus	3020	2964	113	2e-28	1
yeh00653	402	pGEM-T	Easy#	plus	345	402	0	58	minus	79	22	115	4e-29	1
yeh00654	405	pGEM-T	Easy#	plus	348	405	0	58	minus	79	22	115	4e-29	1
yeh00655	387	pGEM-T	Easy#	plus	330	387	0	58	minus	79	22	115	4e-29	1
yeh00657	464	pGEMTeasy		plus	408	464	0	57	minus	3020	2964	113	2e-28	1
yeh00658	464	pGEMTeasy		plus	408	464	0	57	minus	3020	2964	113	2e-28	1
yeh00659	499	pGEM-T	Easy#	plus	442	499	0	58	minus	79	22	115	5e-29	1
yeh00664	462	pGEM-T	Easy#	plus	405	462	0	58	minus	79	22	115	5e-29	1
yeh00667	405	pGEM-T	Easy#	plus	348	405	0	58	minus	79	22	115	4e-29	1
yeh00672	416	pGEM-T	Easy#	plus	359	416	0	58	minus	79	22	115	4e-29	1
yeh00675	407	pGEMTeasy		plus	351	407	0	57	minus	3020	2964	113	2e-28	1
yeh00676	407	pGEMTeasy		plus	351	407	0	57	minus	3020	2964	113	2e-28	1
yeh00678	497	pGEM-T	Easy#	plus	440	497	0	58	minus	79	22	115	5e-29	1
yeh00680	392	pGEMTeasy		plus	336	392	0	57	minus	3020	2964	113	2e-28	1
yeh00682	274	pGEM-T	Easy#	plus	217	274	0	58	minus	79	22	115	3e-29	1
yeh00685	539	pGEM-T	Easy#	plus	482	539	0	58	minus	79	22	115	6e-29	1
yeh00686	492	pGEMTeasy		plus	436	492	0	57	minus	3020	2964	113	2e-28	1
yeh00687	521	pGEM-T	Easy#	plus	464	521	0	58	minus	79	22	115	5e-29	1
yeh00689	370	pGEM-T	Easy#	plus	313	370	0	58	minus	79	22	115	4e-29	1
yeh00690	480	pGEM-T	Easy#	plus	423	480	0	58	minus	79	22	115	5e-29	1
yeh00695	375	pGEMTeasy		plus	319	375	0	57	minus	3020	2964	113	2e-28	1
yeh00698	434	pGEM-T	Easy#	plus	377	434	0	58	minus	79	22	115	4e-29	1
yeh00699	539	pGEM-T	Easy#	plus	482	539	0	58	minus	79	22	115	6e-29	1
yeh00700	522	pGEMTeasy		plus	466	522	0	57	minus	3020	2964	113	2e-28	1
yeh00702	281	pGEM-T	Easy#	plus	224	281	0	58	minus	79	22	115	3e-29	1
yeh00705	312	pGEMTeasy		plus	256	312	0	57	minus	3020	2964	113	1e-28	1
yeh00706	460	pGEM-T	Easy#	plus	403	460	0	58	minus	79	22	115	5e-29	1
yeh00708	339	pGEM-T	Easy#	plus	282	339	0	58	minus	79	22	115	3e-29	1
yeh00719	301	pGEM-T	Easy#	plus	244	301	0	58	minus	79	22	115	3e-29	1
yeh00720	461	pGEM-T	Easy#	plus	404	461	0	58	minus	79	22	115	5e-29	1
yeh00725	358	pGEM-T	Easy#	plus	301	358	0	58	minus	79	22	115	4e-29	1
yeh00730	425	pGEM-T	Easy#	plus	368	425	0	58	minus	79	22	115	4e-29	1
yeh00731	300	pGEMTeasy		plus	244	300	0	57	minus	3020	2964	113	1e-28	1
yeh00736	478	pGEM-T	Easy#	plus	421	478	0	58	minus	79	22	115	5e-29	1
yeh00737	436	pGEMTeasy		plus	380	436	0	57	minus	3020	2964	113	2e-28	1
yeh00738	312	pGEM-T	Easy#	plus	255	312	0	58	minus	79	22	115	3e-29	1
yeh00739	512	pGEM-T	Easy#	plus	455	512	0	58	minus	79	22	115	5e-29	1
yeh00740	480	pGEMTeasy		plus	424	480	0	57	minus	3020	2964	113	2e-28	1
yeh00741	315	pGEM-T	Easy#	plus	258	315	0	58	minus	79	22	115	3e-29	1
yeh00742	462	pGEMTeasy		plus	406	462	0	57	minus	3020	2964	113	2e-28	1
yeh00743	462	pGEMTeasy		plus	406	462	0	57	minus	3020	2964	113	2e-28	1
yeh00745	463	pGEMTeasy		plus	407	463	0	57	minus	3020	2964	113	2e-28	1
yeh00746	384	pGEM-T	Easy#	plus	327	384	0	58	minus	79	22	115	4e-29	1
yeh00747	470	pGEM-T	Easy#	plus	413	470	0	58	minus	79	22	115	5e-29	1
yeh00748	488	pGEMTeasy		plus	432	488	0	57	minus	3020	2964	113	2e-28	1
yeh00753	372	pGEMTeasy		plus	316	372	0	57	minus	3020	2964	113	1e-28	1
yeh00755	429	pGEM-T	Easy#	plus	372	429	0	58	minus	79	22	115	4e-29	1
yeh00756	343	pGEMTeasy		plus	287	343	0	57	minus	3020	2964	113	1e-28	1
yeh00758	349	pGEMTeasy		plus	293	349	0	57	minus	3020	2964	113	1e-28	1
yeh00761	476	pGEM-T	Easy#	plus	419	476	0	58	minus	79	22	115	5e-29	1
yeh00762	313	pGEMTeasy		plus	257	313	0	57	minus	3020	2964	113	1e-28	1
yeh00763	320	pGEM-T	Easy#	plus	263	320	0	58	minus	79	22	115	3e-29	1
yeh00767	478	pGEM-T	Easy#	plus	421	478	0	58	minus	79	22	115	5e-29	1
yeh00768	425	pGEMTeasy		plus	369	425	0	57	minus	3020	2964	113	2e-28	1
yeh00771	332	pGEM-T	Easy#	plus	275	332	0	58	minus	79	22	115	3e-29	1
yeh00773	471	pGEM-T	Easy#	plus	414	471	0	58	minus	79	22	115	5e-29	1
yeh00775	333	pGEMTeasy		plus	277	333	0	57	minus	3020	2964	113	1e-28	1
yeh00776	333	pGEMTeasy		plus	277	333	0	57	minus	3020	2964	113	1e-28	1
yeh00778	383	pGEM-T	Easy#	plus	326	383	0	58	minus	79	22	115	4e-29	1
yeh00779	406	pGEM-T	Easy#	plus	349	406	0	58	minus	79	22	115	4e-29	1
yeh00784	549	pGEM-T	Easy#	plus	492	549	0	58	minus	79	22	115	6e-29	1
yeh00787	360	pGEMTeasy		plus	304	360	0	57	minus	3020	2964	113	1e-28	1
yeh00788	360	pGEMTeasy		plus	304	360	0	57	minus	3020	2964	113	1e-28	1
yeh00789	476	pGEM-T	Easy#	plus	419	476	0	58	minus	79	22	115	5e-29	1
yeh00790	374	pGEM-T	Easy#	plus	317	374	0	58	minus	79	22	115	4e-29	1
yeh00795	523	pGEMTeasy		plus	467	523	0	57	minus	3020	2964	113	2e-28	1
yeh00796	416	pGEM-T	Easy#	plus	359	416	0	58	minus	79	22	115	4e-29	1
yeh00798	489	pGEMTeasy		plus	433	489	0	57	minus	3020	2964	113	2e-28	1
yeh00799	489	pGEMTeasy		plus	433	489	0	57	minus	3020	2964	113	2e-28	1
yeh00801	370	pGEM-T	Easy#	plus	313	370	0	58	minus	79	22	115	4e-29	1
yeh00804	397	pGEMTeasy		plus	341	397	0	57	minus	3020	2964	113	2e-28	1
yeh00807	473	pGEM-T	Easy#	plus	416	473	0	58	minus	79	22	115	5e-29	1
yeh00808	289	pGEM-T	Easy#	plus	232	289	0	58	minus	79	22	115	3e-29	1
yeh00809	350	pGEMTeasy		plus	294	350	0	57	minus	3020	2964	113	1e-28	1
yeh00812	415	pGEM-T	Easy#	plus	358	415	0	58	minus	79	22	115	4e-29	1
yeh00813	266	pGEMTeasy		plus	210	266	0	57	minus	3020	2964	113	1e-28	1
yeh00814	462	pGEM-T	Easy#	plus	405	462	0	58	minus	79	22	115	5e-29	1
yeh00816	280	pGEMTeasy		plus	224	280	0	57	minus	3020	2964	113	1e-28	1
yeh00818	349	pGEMTeasy		plus	293	349	0	57	minus	3020	2964	113	1e-28	1
yeh00819	427	pGEM-T	Easy#	plus	370	427	0	58	minus	79	22	115	4e-29	1
yeh00820	393	pGEM-T	Easy#	plus	336	393	0	58	minus	79	22	115	4e-29	1
yeh00821	282	pGEM-T	Easy#	plus	225	282	0	58	minus	79	22	115	3e-29	1
yeh00822	443	pGEM-T	Easy#	plus	386	443	0	58	minus	79	22	115	5e-29	1
yeh00826	429	pGEM-T	Easy#	plus	372	429	0	58	minus	79	22	115	4e-29	1
yeh00828	450	pGEMTeasy		plus	394	450	0	57	minus	3020	2964	113	2e-28	1
yeh00830	273	pGEM-T	Easy#	plus	216	273	0	58	minus	79	22	115	3e-29	1
yeh00831	411	pGEM-T	Easy#	plus	354	411	0	58	minus	79	22	115	4e-29	1
yeh00833	475	pGEM-T	Easy#	plus	418	475	0	58	minus	79	22	115	5e-29	1
yeh00834	410	pGEMTeasy		plus	354	410	0	57	minus	3020	2964	113	2e-28	1
yeh00835	484	pGEM-T	Easy#	plus	427	484	0	58	minus	79	22	115	5e-29	1
yeh00836	312	pGEM-T	Easy#	plus	255	312	0	58	minus	79	22	115	3e-29	1
yeh00837	550	pGEMTeasy		plus	494	550	0	57	minus	3020	2964	113	2e-28	1
yeh00838	342	pGEM-T	Easy#	plus	285	342	0	58	minus	79	22	115	3e-29	1
yeh00843	273	pGEM-T	Easy#	plus	216	273	0	58	minus	79	22	115	3e-29	1
yeh00844	282	pGEM-T	Easy#	plus	225	282	0	58	minus	79	22	115	3e-29	1
yeh00847	450	pGEMTeasy		plus	394	450	0	57	minus	3020	2964	113	2e-28	1
yeh00851	499	pGEM-T	Easy#	plus	442	499	0	58	minus	79	22	115	5e-29	1
yeh00852	468	pGEM-T	Easy#	plus	411	468	0	58	minus	79	22	115	5e-29	1
yeh00853	525	pGEMTeasy		plus	469	525	0	57	minus	3020	2964	113	2e-28	1
yeh00855	372	pGEMTeasy		plus	316	372	0	57	minus	3020	2964	113	1e-28	1
yeh00856	411	pGEMTeasy		plus	355	411	0	57	minus	3020	2964	113	2e-28	1
yeh00859	410	pGEMTeasy		plus	354	410	0	57	minus	3020	2964	113	2e-28	1
yeh00861	397	pGEM-T	Easy#	plus	340	397	0	58	minus	79	22	115	4e-29	1
yeh00862	358	pGEM-T	Easy#	plus	301	358	0	58	minus	79	22	115	4e-29	1
yeh00863	344	pGEM-T	Easy#	plus	287	344	0	58	minus	79	22	115	3e-29	1
yeh00864	356	pGEM-T	Easy#	plus	299	356	0	58	minus	79	22	115	4e-29	1
yeh00866	315	pGEMTeasy		plus	259	315	0	57	minus	3020	2964	113	1e-28	1
yeh00867	487	pGEMTeasy		plus	431	487	0	57	minus	3020	2964	113	2e-28	1
yeh00868	281	pGEMTeasy		plus	225	281	0	57	minus	3020	2964	113	1e-28	1
yeh00871	375	pGEMTeasy		plus	319	375	0	57	minus	3020	2964	113	2e-28	1
yeh00876	472	pGEM-T	Easy#	plus	415	472	0	58	minus	79	22	115	5e-29	1
yeh00879	358	pGEM-T	Easy#	plus	301	358	0	58	minus	79	22	115	4e-29	1
yeh00907	292	pGEM-T	Easy#	plus	235	292	0	58	minus	79	22	115	3e-29	1
yeh00908	333	pGEM-T	Easy#	plus	276	333	0	58	minus	79	22	115	3e-29	1
yeh00909	429	pGEM-T	Easy#	plus	372	429	0	58	minus	79	22	115	4e-29	1
yeh00910	487	pGEMTeasy		plus	431	487	0	57	minus	3020	2964	113	2e-28	1
yeh00911	496	pGEMTeasy		plus	440	496	0	57	minus	3020	2964	113	2e-28	1
yeh00912	350	pGEMTeasy		plus	294	350	0	57	minus	3020	2964	113	1e-28	1
yeh00929	372	pGEMTeasy		plus	316	372	0	57	minus	3020	2964	113	1e-28	1
yeh00931	514	pGEMTeasy		plus	458	514	0	57	minus	3020	2964	113	2e-28	1
yeh00932	345	pGEM-T	Easy#	plus	288	345	0	58	minus	79	22	115	4e-29	1
yeh00933	467	pGEM-T	Easy#	plus	410	467	0	58	minus	79	22	115	5e-29	1
yeh00934	410	pGEMTeasy		plus	354	410	0	57	minus	3020	2964	113	2e-28	1
yeh00935	380	pGEMTeasy		plus	324	380	0	57	minus	3020	2964	113	2e-28	1
yeh00939	246	pGEM-T	Easy#	plus	189	246	0	58	minus	79	22	115	2e-29	1
yeh00944	594	pGEMTeasy		plus	538	594	0	57	minus	3020	2964	113	2e-28	1
yeh00948	372	pGEMTeasy		plus	316	372	0	57	minus	3020	2964	113	1e-28	1
yeh00953	436	pGEMTeasy		plus	380	436	0	57	minus	3020	2964	113	2e-28	1
yeh00957	426	pGEM-T	Easy#	plus	369	426	0	58	minus	79	22	115	4e-29	1
yeh00958	393	pGEMTeasy		plus	337	393	0	57	minus	3020	2964	113	2e-28	1
yeh00968	541	pGEM-T	Easy#	plus	484	541	0	58	minus	79	22	115	6e-29	1
yeh00982	304	pGEM-T	Easy#	plus	247	304	0	58	minus	79	22	115	3e-29	1
yeh00985	372	pGEMTeasy		plus	316	372	0	57	minus	3020	2964	113	1e-28	1
yeh00991	429	pGEMTeasy		plus	373	429	0	57	minus	3020	2964	113	2e-28	1
yeh00993	429	pGEMTeasy		plus	373	429	0	57	minus	3020	2964	113	2e-28	1
yeh00994	489	pGEMTeasy		plus	433	489	0	57	minus	3020	2964	113	2e-28	1
yeh00995	437	pGEM-T	Easy#	plus	380	437	0	58	minus	79	22	115	4e-29	1
yeh00996	384	pGEMTeasy		plus	328	384	0	57	minus	3020	2964	113	2e-28	1
yeh00997	408	pGEMTeasy		plus	352	408	0	57	minus	3020	2964	113	2e-28	1
yeh00998	378	pGEM-T	Easy#	plus	321	378	0	58	minus	79	22	115	4e-29	1
yeh00999	377	pGEM-T	Easy#	plus	320	377	0	58	minus	79	22	115	4e-29	1
yeh01003	275	pGEMTeasy		plus	219	275	0	57	minus	3020	2964	113	1e-28	1
yeh01007	297	pGEMTeasy		plus	241	297	0	57	minus	3020	2964	113	1e-28	1
yeh01010	446	pGEM-T	Easy#	plus	389	446	0	58	minus	79	22	115	5e-29	1
yeh01011	452	pGEMTeasy		plus	396	452	0	57	minus	3020	2964	113	2e-28	1
yeh01013	386	pGEMTeasy		plus	330	386	0	57	minus	3020	2964	113	2e-28	1
yeh01016	399	pGEMTeasy		plus	343	399	0	57	minus	3020	2964	113	2e-28	1
yeh01022	569	pGEMTeasy		plus	513	569	0	57	minus	3020	2964	113	2e-28	1
yeh01023	579	pGEMTeasy		plus	523	579	0	57	minus	3020	2964	113	2e-28	1
yeh01029	354	pGEMTeasy		plus	298	354	0	57	minus	3020	2964	113	1e-28	1
yeh01030	285	pGEMTeasy		plus	229	285	0	57	minus	3020	2964	113	1e-28	1
yeh01031	444	pGEMTeasy		plus	388	444	0	57	minus	3020	2964	113	2e-28	1
yeh01032	424	pGEMTeasy		plus	368	424	0	57	minus	3020	2964	113	2e-28	1
yeh01033	343	pGEMTeasy		plus	287	343	0	57	minus	3020	2964	113	1e-28	1
yeh01038	369	pGEM-T	Easy#	plus	312	369	0	58	minus	79	22	115	4e-29	1
yeh01041	512	pGEM-T	Easy#	plus	455	512	0	58	minus	79	22	115	5e-29	1
yeh01042	555	pGEMTeasy		plus	499	555	0	57	minus	3020	2964	113	2e-28	1
yeh01045	417	pGEMTeasy		plus	361	417	0	57	minus	3020	2964	113	2e-28	1
yeh01047	377	pGEM-T	Easy#	plus	320	377	0	58	minus	79	22	115	4e-29	1
yeh01048	377	pGEM-T	Easy#	plus	320	377	0	58	minus	79	22	115	4e-29	1
yeh01049	367	pGEMTeasy		plus	311	367	0	57	minus	3020	2964	113	1e-28	1
yeh01050	539	pGEMTeasy		plus	483	539	0	57	minus	3020	2964	113	2e-28	1
yeh01051	477	pGEM-T	Easy#	plus	420	477	0	58	minus	79	22	115	5e-29	1
yeh01053	410	pGEM-T	Easy#	plus	353	410	0	58	minus	79	22	115	4e-29	1
yeh01055	525	pGEM-T	Easy#	plus	468	525	0	58	minus	79	22	115	5e-29	1
yeh01056	258	pGEMTeasy		plus	202	258	0	57	minus	3020	2964	113	1e-28	1
yeh01057	386	pGEMTeasy		plus	330	386	0	57	minus	3020	2964	113	2e-28	1
yeh01058	348	pGEM-T	Easy#	plus	291	348	0	58	minus	79	22	115	4e-29	1
yeh01059	290	pGEM-T	Easy#	plus	233	290	0	58	minus	79	22	115	3e-29	1
yeh01060	512	pGEM-T	Easy#	plus	455	512	0	58	minus	79	22	115	5e-29	1
yeh01063	452	pGEM-T	Easy#	plus	395	452	0	58	minus	79	22	115	5e-29	1
yeh01064	484	pGEMTeasy		plus	428	484	0	57	minus	3020	2964	113	2e-28	1
yeh01065	530	pGEMTeasy		plus	474	530	0	57	minus	3020	2964	113	2e-28	1
yeh01067	536	pGEMTeasy		plus	480	536	0	57	minus	3020	2964	113	2e-28	1
yeh01069	467	pGEM-T	Easy#	plus	410	467	0	58	minus	79	22	115	5e-29	1
yeh01070	421	pGEM-T	Easy#	plus	364	421	0	58	minus	79	22	115	4e-29	1
yeh01072	394	pGEM-T	Easy#	plus	337	394	0	58	minus	79	22	115	4e-29	1
yeh01074	448	pGEM-T	Easy#	plus	391	448	0	58	minus	79	22	115	5e-29	1
yeh01075	488	pGEM-T	Easy#	plus	431	488	0	58	minus	79	22	115	5e-29	1
yeh01076	468	pGEM-T	Easy#	plus	411	468	0	58	minus	79	22	115	5e-29	1
yeh01077	500	pGEM-T	Easy#	plus	443	500	0	58	minus	79	22	115	5e-29	1
yeh01078	329	pGEM-T	Easy#	plus	272	329	0	58	minus	79	22	115	3e-29	1
yeh01079	431	pGEM-T	Easy#	plus	374	431	0	58	minus	79	22	115	4e-29	1
yeh01080	311	pGEMTeasy		plus	255	311	0	57	minus	3020	2964	113	1e-28	1
yeh01081	359	pGEM-T	Easy#	plus	302	359	0	58	minus	79	22	115	4e-29	1
yeh01082	364	pGEMTeasy		plus	308	364	0	57	minus	3020	2964	113	1e-28	1
yeh01083	302	pGEMTeasy		plus	246	302	0	57	minus	3020	2964	113	1e-28	1
yeh01084	519	pGEM-T	Easy#	plus	462	519	0	58	minus	79	22	115	5e-29	1
yeh01085	419	pGEMTeasy		plus	363	419	0	57	minus	3020	2964	113	2e-28	1
yeh01086	497	pGEMTeasy		plus	441	497	0	57	minus	3020	2964	113	2e-28	1
yeh01090	323	pGEMTeasy		plus	267	323	0	57	minus	3020	2964	113	1e-28	1
yeh01091	344	pGEM-T	Easy#	plus	287	344	0	58	minus	79	22	115	3e-29	1
yeh01099	294	pGEM-T	Easy#	plus	237	294	0	58	minus	79	22	115	3e-29	1
yeh01101	372	pGEMTeasy		plus	316	372	0	57	minus	3020	2964	113	1e-28	1
yeh01105	412	pGEM-T	Easy#	plus	355	412	0	58	minus	79	22	115	4e-29	1
yeh01107	401	pGEM-T	Easy#	plus	344	401	0	58	minus	79	22	115	4e-29	1
yeh01108	445	pGEMTeasy		plus	389	445	0	57	minus	3020	2964	113	2e-28	1
yeh01111	491	pGEMTeasy		plus	435	491	0	57	minus	3020	2964	113	2e-28	1
yeh01112	395	pGEMTeasy		plus	339	395	0	57	minus	3020	2964	113	2e-28	1
yeh01115	366	pGEMTeasy		plus	310	366	0	57	minus	3020	2964	113	1e-28	1
yeh01119	493	pGEM-T	Easy#	plus	436	493	0	58	minus	79	22	115	5e-29	1
yeh01120	365	pGEMTeasy		plus	309	365	0	57	minus	3020	2964	113	1e-28	1
yeh01122	437	pGEM-T	Easy#	plus	380	437	0	58	minus	79	22	115	4e-29	1
yeh01124	389	pGEMTeasy		plus	333	389	0	57	minus	3020	2964	113	2e-28	1
yeh01125	389	pGEMTeasy		plus	333	389	0	57	minus	3020	2964	105	4e-26	0.982456
yeh01126	426	pGEMTeasy		plus	370	426	0	57	minus	3020	2964	113	2e-28	1
yeh01133	309	pGEM-T	Easy#	plus	252	309	0	58	minus	79	22	115	3e-29	1
yeh01135	412	pGEMTeasy		plus	356	412	0	57	minus	3020	2964	113	2e-28	1
yeh01139	475	pGEM-T	Easy#	plus	418	475	0	58	minus	79	22	115	5e-29	1
yeh01140	302	pGEMTeasy		plus	246	302	0	57	minus	3020	2964	113	1e-28	1
yeh01141	325	pGEMTeasy		plus	269	325	0	57	minus	3020	2964	113	1e-28	1
yeh01143	450	pGEMTeasy		plus	394	450	0	57	minus	3020	2964	113	2e-28	1
yeh01144	332	pGEM-T	Easy#	plus	275	332	0	58	minus	79	22	115	3e-29	1
yeh01145	349	pGEMTeasy		plus	293	349	0	57	minus	3020	2964	113	1e-28	1
yeh01147	334	pGEM-T	Easy#	plus	277	334	0	58	minus	79	22	115	3e-29	1
yeh01148	334	pGEM-T	Easy#	plus	277	334	0	58	minus	79	22	115	3e-29	1
yeh01150	342	pGEMTeasy		plus	286	342	0	57	minus	3020	2964	113	1e-28	1
yeh01151	354	pGEMTeasy		plus	298	354	0	57	minus	3020	2964	113	1e-28	1
yeh01152	370	pGEM-T	Easy#	plus	313	370	0	58	minus	79	22	115	4e-29	1
yeh01154	358	pGEMTeasy		plus	302	358	0	57	minus	3020	2964	113	1e-28	1
yeh01155	542	pGEMTeasy		plus	486	542	0	57	minus	3020	2964	113	2e-28	1
yeh01156	430	pGEM-T	Easy#	plus	373	430	0	58	minus	79	22	115	4e-29	1
yeh01157	420	pGEMTeasy		plus	364	420	0	57	minus	3020	2964	113	2e-28	1
yeh01163	461	pGEM-T	Easy#	plus	404	461	0	58	minus	79	22	115	5e-29	1
yeh01165	455	pGEM-T	Easy#	plus	398	455	0	58	minus	79	22	115	5e-29	1
yeh01168	480	pGEMTeasy		plus	424	480	0	57	minus	3020	2964	113	2e-28	1
yeh01174	396	pGEMTeasy		plus	340	396	0	57	minus	3020	2964	113	2e-28	1
yeh01175	394	pGEM-T	Easy#	plus	337	394	0	58	minus	79	22	115	4e-29	1
yeh01177	485	pGEM-T	Easy#	plus	428	485	0	58	minus	79	22	115	5e-29	1
yeh01178	335	pGEMTeasy		plus	279	335	0	57	minus	3020	2964	113	1e-28	1
yeh01182	438	pGEM-T	Easy#	plus	381	438	0	58	minus	79	22	115	4e-29	1
yeh01185	400	pGEMTeasy		plus	344	400	0	57	minus	3020	2964	113	2e-28	1
yeh01187	382	pGEM-T	Easy#	plus	325	382	0	58	minus	79	22	115	4e-29	1
yeh01188	381	pGEM-T	Easy#	plus	324	381	0	58	minus	79	22	115	4e-29	1
yeh01190	390	pGEM-T	Easy#	plus	333	390	0	58	minus	79	22	115	4e-29	1
yeh01191	390	pGEM-T	Easy#	plus	333	390	0	58	minus	79	22	115	4e-29	1
yeh01193	440	pGEMTeasy		plus	384	440	0	57	minus	3020	2964	113	2e-28	1
yeh01196	485	pGEM-T	Easy#	plus	428	485	0	58	minus	79	22	115	5e-29	1
yeh01197	507	pGEM-T	Easy#	plus	450	507	0	58	minus	79	22	115	5e-29	1
yeh01202	292	pGEM-T	Easy#	plus	235	292	0	58	minus	79	22	115	3e-29	1
yeh01206	552	pGEMTeasy		plus	496	552	0	57	minus	3020	2964	113	2e-28	1
yeh01210	402	pGEM-T	Easy#	plus	345	402	0	58	minus	79	22	115	4e-29	1
yeh01211	262	pGEMTeasy		plus	206	262	0	57	minus	3020	2964	113	1e-28	1
yeh01212	348	pGEM-T	Easy#	plus	291	348	0	58	minus	79	22	115	4e-29	1
yeh01214	370	pGEM-T	Easy#	plus	313	370	0	58	minus	79	22	115	4e-29	1
yeh01215	266	pGEM-T	Easy#	plus	209	266	0	58	minus	79	22	115	3e-29	1
yeh01220	308	pGEM-T	Easy#	plus	251	308	0	58	minus	79	22	115	3e-29	1
yeh01221	306	pGEMTeasy		plus	250	306	0	57	minus	3020	2964	113	1e-28	1
yeh01229	291	pGEM-T	Easy#	plus	234	291	0	58	minus	79	22	115	3e-29	1
yeh01232	535	pGEMTeasy		plus	479	535	0	57	minus	3020	2964	113	2e-28	1
yeh01233	343	pGEMTeasy		plus	287	343	0	57	minus	3020	2964	113	1e-28	1
yeh01236	411	pGEM-T	Easy#	plus	354	411	0	58	minus	79	22	115	4e-29	1
yeh01240	391	pGEM-T	Easy#	plus	334	391	0	58	minus	79	22	115	4e-29	1
yeh01241	414	pGEM-T	Easy#	plus	357	414	0	58	minus	79	22	115	4e-29	1
yeh01244	530	pGEMTeasy		plus	474	530	0	57	minus	3020	2964	113	2e-28	1
yeh01245	475	pGEM-T	Easy#	plus	418	475	0	58	minus	79	22	115	5e-29	1
yeh01246	465	pGEM-T	Easy#	plus	408	465	0	58	minus	79	22	115	5e-29	1
yeh01248	232	pGEMTeasy		plus	176	232	0	57	minus	3020	2964	113	9e-29	1
yeh01253	399	pGEMTeasy		plus	343	399	0	57	minus	3020	2964	113	2e-28	1
yeh01254	473	pGEM-T	Easy#	plus	416	473	0	58	minus	79	22	115	5e-29	1
yeh01256	418	pGEMTeasy		plus	362	418	0	57	minus	3020	2964	113	2e-28	1
yeh01257	418	pGEMTeasy		plus	362	418	0	57	minus	3020	2964	113	2e-28	1
yeh01261	480	pGEM-T	Easy#	plus	423	480	0	58	minus	79	22	115	5e-29	1
yeh01262	284	pGEM-T	Easy#	plus	227	284	0	58	minus	79	22	115	3e-29	1
yeh01264	411	pGEM-T	Easy#	plus	354	411	0	58	minus	79	22	115	4e-29	1
yeh01268	348	pGEM-T	Easy#	plus	291	348	0	58	minus	79	22	115	4e-29	1
yeh01269	373	pGEM-T	Easy#	plus	316	373	0	58	minus	79	22	115	4e-29	1
yeh01271	373	pGEM-T	Easy#	plus	316	373	0	58	minus	79	22	115	4e-29	1
yeh01272	429	pGEM-T	Easy#	plus	372	429	0	58	minus	79	22	115	4e-29	1
yeh01273	373	pGEMTeasy		plus	317	373	0	57	minus	3020	2964	113	2e-28	1
yeh01278	483	pGEMTeasy		plus	427	483	0	57	minus	3020	2964	113	2e-28	1
yeh01279	375	pGEMTeasy		plus	319	375	0	57	minus	3020	2964	113	2e-28	1
yeh01281	372	pGEMTeasy		plus	316	372	0	57	minus	3020	2964	113	1e-28	1
yeh01285	526	pGEM-T	Easy#	plus	469	526	0	58	minus	79	22	115	5e-29	1
yeh01286	403	pGEMTeasy		plus	347	403	0	57	minus	3020	2964	113	2e-28	1
yeh01291	303	pGEMTeasy		plus	247	303	0	57	minus	3020	2964	113	1e-28	1
yeh01292	303	pGEMTeasy		plus	247	303	0	57	minus	3020	2964	113	1e-28	1
yeh01293	335	pGEMTeasy		plus	279	335	0	57	minus	3020	2964	113	1e-28	1
yeh01299	478	pGEM-T	Easy#	plus	421	478	0	58	minus	79	22	115	5e-29	1
yeh01301	478	pGEM-T	Easy#	plus	421	478	0	58	minus	79	22	115	5e-29	1
to02690	549	pTriplEx2		plus	537	549	0	13	plus	3516	3528	26.3	0.048	1
chan00010	566	pZL1		plus	327	566	0	240	minus	4294	4055	476	1e-137	1
chan00024	472	pZL1		plus	233	472	0	240	minus	4294	4055	476	1e-137	1
chan00286	479	pZL1		plus	240	479	0	240	minus	4294	4055	476	1e-137	1
chan00351	487	pZL1		plus	248	487	0	240	minus	4294	4055	476	1e-137	1
chan00383	580	pZL1		plus	341	580	0	240	minus	4294	4055	476	1e-137	1
chan00397	554	pZL1		plus	315	554	0	240	minus	4294	4055	476	1e-137	1
chan00407	562	pZL1		plus	323	562	0	240	minus	4294	4055	476	1e-137	1
chan00434	515	pZL1		plus	276	515	0	240	minus	4294	4055	468	1e-135	0.995833
chan00560	481	pZL1		plus	242	481	0	240	minus	4294	4055	468	1e-135	0.995833
chan00561	509	pZL1		plus	270	509	0	240	minus	4294	4055	476	1e-137	1
chan00843	795	pT7Blue		plus	773	795	0	23	minus	2815	2793	46.1	6e-08	1
ZM_BFc0100N05.f.scf.scf	632	pCMV-SPORT6.1,	4177bp (http://www.invitrogen.com/content.cfm?pageid=10289)	plus	1	24	608	24	plus	757	779	32.2	0.001	0.958333
ZF101-P00001-DPE-F_D09.scf	194	pDNR-LIB	4161 bp	plus	1	22	172	22	plus	45	67	30.2	0.001	0.956522
ZF101-P00004-DPE-F_A02.scf	464	pDNR-LIB	4161 bp	plus	1	20	444	20	plus	69	89	26.3	0.046	0.952381
ZF101-P00005-DEPE-F_O06.scf	677	pDNR-LIB	4161 bp	plus	1	20	657	20	plus	47	67	26.3	0.067	0.952381
ZF101-P00005-DEPE-F_O14.scf	551	pDNR-LIB	4161 bp	plus	1	21	530	21	plus	46	67	28.2	0.014	0.954545
ZF101-P00015-DEPE-F_I22.scf	244	pDNR-LIB	4161 bp	plus	1	20	224	20	plus	47	67	26.3	0.024	0.952381
ZF101-P00026-DEPE-F_P21.scf	353	pDNR-LIB	4161 bp	plus	1	22	331	22	plus	45	67	30.2	0.002	0.956522
ZF101-P00029-DEPE-F_G08.scf	467	pDNR-LIB	4161 bp	plus	1	22	445	22	plus	45	67	30.2	0.003	0.956522
ZF101-P00060-DEPE-F_A13.scf	236	pDNR-LIB	4161 bp	plus	1	21	215	21	plus	68	89	28.2	0.006	0.954545
ZF101-P00062-DEPE-F2_O10.scf	115	pDNR-LIB	4161 bp	plus	1	23	92	23	plus	44	67	32.2	0.0002	0.958333
charng00372	769	pGEMTeasy		plus	1	23	746	23	minus	22	1	30.2	0.004	0.956522

## Sheet: crossmatch_CVS
Query Name	Query Length	Hit Name	Description	Q_strand	Q_start	Q_end	dis-fm-end	match-ln	H_strand	H_start	H_end	Score	E-value	Identity
to00653	157	pTriplEx2		plus	1	14	143	14	plus	3562	3575	28.2	0.003	1
chan00608	158	pT7Blue		plus	1	16	142	16	plus	2872	2887	32.2	0.0002	1
to00819	160	pTriplEx2		plus	1	21	139	21	plus	3560	3580	34.2	5e-05	0.952381
to01488	162	pTriplEx2		plus	1	15	147	15	plus	3561	3575	30.2	0.0009	1
ZF101-P00030-DEPE-F_N16.scf	171	pDNR-LIB	4161 bp	plus	1	14	157	14	plus	76	89	28.2	0.004	1
cheng00473	172	pGEM-T	Easy#	plus	1	14	158	14	minus	91	78	28.2	0.003	1
to00876	179	pTriplEx2		plus	1	21	158	21	plus	3560	3580	34.2	6e-05	0.952381
ZF101-P00029-DEPE-F_O03.scf	182	pDNR-LIB	4161 bp	plus	1	22	160	22	plus	67	89	30.2	0.001	0.956522
ZF101-P00003-DPE-F_L08.scf	191	pDNR-LIB	4161 bp	plus	1	24	167	24	plus	64	88	34.2	7e-05	0.96
charng00003	204	pGEMTeasy		plus	1	13	191	13	minus	16	4	26.3	0.014	1
chan00756	209	pT7Blue		plus	1	17	192	17	plus	2871	2887	34.2	6e-05	1
yeh00550	224	pGEMTeasy		plus	1	19	205	19	minus	19	1	38.2	4e-06	1
ZM_BFc0139M16.r.scf.scf	234	pCMV-SPORT6.1,	4177bp (http://www.invitrogen.com/content.cfm?pageid=10289)	plus	1	14	220	14	minus	795	782	28.2	0.006	1
ZF101-P00060-DEPE-F_A13.scf	236	pDNR-LIB	4161 bp	plus	1	21	215	21	plus	68	89	28.2	0.006	0.954545
yeh00487	248	pGEMTeasy		plus	1	19	229	19	minus	19	1	38.2	5e-06	1
yeh00669	258	pGEMTeasy		plus	1	19	239	19	minus	19	1	38.2	5e-06	1
yeh00721	262	pGEMTeasy		plus	1	19	243	19	minus	19	1	38.2	5e-06	1
yeh00434	264	pGEMTeasy		plus	1	19	245	19	minus	19	1	38.2	5e-06	1
chan00609	266	pT7Blue#		plus	1	17	249	17	plus	80	96	34.2	8e-05	1
cheng00653	267	pGEMTeasy		plus	1	13	254	13	minus	16	4	26.3	0.019	1
yeh00660	268	pGEMTeasy		plus	1	19	249	19	minus	19	1	38.2	5e-06	1
to02855	268	pTriplEx2		plus	1	13	255	13	plus	3517	3529	26.3	0.023	1
to01277	276	pTriplEx2		plus	264	276	0	13	minus	3529	3517	26.3	0.024	1
cheng00875	278	pGEMTeasy		plus	1	13	265	13	minus	14	2	26.3	0.02	1
chan00351	281	pZL1		plus	1	17	264	17	minus	22	6	34.2	0.0001	1
ZF101-P00042-DEPE-F_B22.scf	284	pDNR-LIB	4161 bp	plus	1	13	271	13	plus	77	89	26.3	0.028	1
cheng00728	290	pGEMTeasy		plus	1	16	274	16	minus	16	1	32.2	0.0003	1
charng00009	291	pGEM-T	Easy#	plus	1	16	275	16	minus	93	78	32.2	0.0003	1
cheng00683	291	pGEMTeasy		plus	1	17	274	17	minus	18	2	34.2	9e-05	1
to00104	294	pTriplEx2		plus	1	15	279	15	plus	3561	3575	30.2	0.002	1
to01392	295	pTriplEx2		plus	1	15	280	15	plus	3561	3575	30.2	0.002	1
ZF101-P00051-DEPE-F_C08.scf	302	pDNR-LIB	4161 bp	plus	1	16	286	16	plus	64	79	32.2	0.0005	1
ZM_BFc0126K09.r.scf.scf	306	pCMV-SPORT6.1,	4177bp (http://www.invitrogen.com/content.cfm?pageid=10289)	plus	1	17	289	17	minus	797	781	34.2	0.0001	1
to01031	312	pTriplEx2		plus	300	312	0	13	minus	3529	3517	26.3	0.027	1
yeh00554	312	pGEMTeasy		plus	1	19	293	19	minus	19	1	38.2	6e-06	1
yeh00771	316	pGEMTeasy		plus	1	19	297	19	minus	19	1	38.2	6e-06	1
ZM_BFc0006G22.f.scf.scf	320	pCMV-SPORT6.1,	4177bp (http://www.invitrogen.com/content.cfm?pageid=10289)	plus	1	22	298	22	plus	759	780	36.2	3e-05	0.954545
cheng00537	320	pGEM-T	Easy#	plus	1	17	303	17	minus	94	78	34.2	0.0001	1
ZM_BFc0005F10.f.scf.scf	321	pCMV-SPORT6.1,	4177bp (http://www.invitrogen.com/content.cfm?pageid=10289)	plus	1	19	302	19	plus	763	781	38.2	8e-06	1
charng00625	323	pGEMTeasy		plus	1	13	310	13	minus	16	4	26.3	0.023	1
charng00681	323	pGEMTeasy		plus	1	13	310	13	minus	16	4	26.3	0.023	1
ZM_BFc0181A18.r.scf.scf	324	pCMV-SPORT6.1,	4177bp (http://www.invitrogen.com/content.cfm?pageid=10289)	plus	1	16	308	16	minus	797	782	32.2	0.0005	1
yeh00420	327	pGEMTeasy		plus	1	19	308	19	minus	19	1	38.2	6e-06	1
charng00298	333	pGEMTeasy		plus	1	15	318	15	minus	15	1	30.2	0.002	1
ZM_BFc0186K24.f.scf.scf	335	pCMV-SPORT6.1,	4177bp (http://www.invitrogen.com/content.cfm?pageid=10289)	plus	1	14	321	14	plus	768	781	28.2	0.008	1
cheng00838	337	pGEM-T	Easy#	plus	1	17	320	17	minus	94	78	34.2	0.0001	1
yeh00318	337	pGEMTeasy		plus	1	13	324	13	minus	13	1	26.3	0.024	1
cheng00102	338	pGEMTeasy		plus	1	13	325	13	minus	16	4	26.3	0.025	1
yeh00422	340	pGEMTeasy		plus	1	19	321	19	minus	19	1	38.2	6e-06	1
cheng00729	347	pGEMTeasy		plus	1	13	334	13	minus	16	4	26.3	0.025	1
cheng00083	348	pGEMTeasy		plus	1	16	332	16	minus	22	7	32.2	0.0004	1
yeh00568	350	pGEM-T	Easy#	plus	1	19	331	19	minus	96	78	38.2	7e-06	1
ZM_BFc0045B03.r.scf.scf	352	pCMV-SPORT6.1,	4177bp (http://www.invitrogen.com/content.cfm?pageid=10289)	plus	1	16	336	16	minus	797	782	32.2	0.0006	1
to00931	352	pTriplEx2		plus	1	21	331	21	plus	3560	3580	34.2	0.0001	0.952381
cheng00570	353	pGEMTeasy		plus	1	13	340	13	minus	14	2	26.3	0.026	1
chan00383	353	pZL1		plus	1	13	340	13	minus	13	1	26.3	0.036	1
ZF101-P00056-DEPE-F_J05.scf	355	pDNR-LIB	4161 bp	plus	1	17	338	17	plus	73	89	34.2	0.0001	1
cheng00482	355	pGEM-T	Easy#	plus	1	17	338	17	minus	94	78	34.2	0.0001	1
yeh00790	357	pGEMTeasy		plus	1	19	338	19	minus	19	1	38.2	7e-06	1
chan00758	358	pT7Blue#		plus	1	18	340	18	plus	79	96	36.2	3e-05	1
cheng00485	359	pGEMTeasy		plus	1	13	346	13	minus	13	1	26.3	0.026	1
to00237	359	pTriplEx2		plus	1	14	345	14	plus	3562	3575	28.2	0.008	1
ZF101-P00072-DEPE-F2_H12.scf	362	pDNR-LIB	4161 bp	plus	1	16	346	16	plus	74	89	32.2	0.0006	1
chan00636	364	pT7Blue		plus	1	16	348	16	plus	2872	2887	32.2	0.0004	1
charng00044	365	pGEM-T	Easy#	plus	1	16	349	16	minus	93	78	32.2	0.0004	1
cheng00507	366	pGEM-T	Easy#	plus	1	14	352	14	minus	91	78	28.2	0.007	1
ZF101-P00052-DEPE-F_G07.scf	368	pDNR-LIB	4161 bp	plus	1	18	350	18	plus	72	89	36.2	4e-05	1
cheng00243	368	pGEMTeasy		plus	1	23	345	23	minus	22	1	30.2	0.002	0.956522
charng00390	369	pGEMTeasy		plus	1	13	356	13	minus	13	1	26.3	0.027	1
cheng00008	369	pGEMTeasy		plus	1	19	350	19	minus	19	1	38.2	7e-06	1
charng00001	373	pGEM-T	Easy#	plus	1	16	357	16	minus	93	78	32.2	0.0004	1
yeh01016	376	pGEM-T	Easy#	plus	1	14	362	14	minus	91	78	28.2	0.007	1
chan00776	376	pT7Blue#		plus	1	18	358	18	plus	79	96	36.2	3e-05	1
ZF101-P00066-DEPE-F_E09.scf	380	pDNR-LIB	4161 bp	plus	1	16	364	16	plus	73	88	32.2	0.0006	1
cheng00814	380	pGEM-T	Easy#	plus	1	17	363	17	minus	94	78	34.2	0.0001	1
ZM_BFc0180C08.r.scf.scf	384	pCMV-SPORT6.1,	4177bp (http://www.invitrogen.com/content.cfm?pageid=10289)	plus	1	16	368	16	minus	797	782	32.2	0.0006	1
cheng00918	385	pGEMTeasy		plus	1	18	367	18	minus	19	2	36.2	3e-05	1
yeh00015	385	pGEMTeasy		plus	1	17	368	17	plus	2946	2962	34.2	0.0001	1
cheng00903	388	pGEMTeasy		plus	1	13	375	13	minus	16	4	26.3	0.028	1
yeh00654	389	pGEMTeasy		plus	1	19	370	19	minus	19	1	38.2	7e-06	1
to01133	389	pTriplEx2		plus	1	14	375	14	plus	3562	3575	28.2	0.008	1
ZF101-P00015-DEPE-F_G16.scf	390	pDNR-LIB	4161 bp	plus	1	15	375	15	plus	75	89	30.2	0.002	1
yeh00667	390	pGEMTeasy		plus	1	18	372	18	minus	19	2	36.2	3e-05	1
yeh00779	390	pGEMTeasy		plus	1	18	372	18	minus	19	2	36.2	3e-05	1
yeh00552	391	pGEMTeasy		plus	1	19	372	19	minus	20	2	38.2	7e-06	1
ZM_BFc0084B22.r.scf.scf	397	pCMV-SPORT6.1,	4177bp (http://www.invitrogen.com/content.cfm?pageid=10289)	plus	1	18	379	18	minus	798	781	36.2	4e-05	1
cheng00368	397	pGEMTeasy		plus	1	15	382	15	minus	19	5	30.2	0.002	1
yeh00560	397	pGEMTeasy		plus	1	18	379	18	minus	19	2	36.2	3e-05	1
MEST59-E03.T3.scf	400	pT7T3D-PacI	2897 bp	plus	1	13	387	13	plus	193	205	26.3	0.028	1
yeh00672	400	pGEMTeasy		plus	1	19	381	19	minus	19	1	38.2	8e-06	1
cheng00518	401	pGEMTeasy		plus	1	13	388	13	minus	16	4	26.3	0.029	1
cheng00682	402	pGEMTeasy		plus	1	13	389	13	minus	16	4	26.3	0.029	1
cheng00803	405	pGEMTeasy		plus	1	15	390	15	minus	16	2	30.2	0.002	1
chan00775	406	pT7Blue#		plus	1	17	389	17	plus	80	96	34.2	0.0001	1
yeh00041	408	pGEMTeasy		plus	1	19	389	19	minus	19	1	38.2	8e-06	1
yeh00730	409	pGEMTeasy		plus	1	18	391	18	minus	19	2	36.2	3e-05	1
MEST59-A08.T3.scf	421	pT7T3D-PacI	2897 bp	plus	1	13	408	13	plus	193	205	26.3	0.029	1
ZF101-P00066-DEPE-F_C08.scf	422	pDNR-LIB	4161 bp	plus	1	17	405	17	plus	73	89	34.2	0.0002	1
cheng00878	424	pGEMTeasy		plus	1	13	411	13	minus	16	4	26.3	0.031	1
yeh00125	425	pGEM-T	Easy#	plus	1	15	410	15	minus	92	78	30.2	0.002	1
to02819	425	pTriplEx2		plus	1	13	412	13	plus	3517	3529	26.3	0.037	1
cheng00735	426	pGEMTeasy		plus	1	16	410	16	minus	16	1	32.2	0.0005	1
cheng00493	427	pGEM-T	Easy#	plus	1	14	413	14	minus	91	78	28.2	0.008	1
to00248	427	pTriplEx2		plus	1	15	412	15	plus	3561	3575	30.2	0.002	1
ZM_BFc0065J10.f.scf.scf	430	pCMV-SPORT6.1,	4177bp (http://www.invitrogen.com/content.cfm?pageid=10289)	plus	1	15	415	15	plus	767	781	30.2	0.003	1
cheng00383	430	pGEMTeasy		plus	1	13	417	13	minus	16	4	26.3	0.031	1
cheng00772	431	pGEMTeasy		plus	1	15	416	15	minus	16	2	30.2	0.002	1
cheng00510	432	pGEMTeasy		plus	1	18	414	18	minus	22	5	36.2	3e-05	1
ZM_BFc0061J23.r.scf.scf	434	pCMV-SPORT6.1,	4177bp (http://www.invitrogen.com/content.cfm?pageid=10289)	plus	1	17	417	17	minus	798	782	34.2	0.0002	1
ZF101-P00082-DEPE-F_G13.scf	434	pDNR-LIB	4161 bp	plus	1	22	412	22	plus	67	89	30.2	0.003	0.956522
charng00527	436	pGEMTeasy		plus	1	16	420	16	minus	19	4	32.2	0.0005	1
yeh00618	436	pGEMTeasy		plus	1	18	418	18	minus	19	2	36.2	3e-05	1
cheng00414	438	pGEMTeasy		plus	1	16	422	16	minus	22	7	32.2	0.0005	1
ZF101-P00069-DEPE-F2_L23.scf	440	pDNR-LIB	4161 bp	plus	1	22	418	22	plus	67	89	30.2	0.003	0.956522
yeh00604	440	pGEMTeasy		plus	1	19	421	19	minus	19	1	38.2	8e-06	1
MEST63-B12.T3.scf	443	pT7T3D-PacI	2897 bp	plus	1	13	430	13	plus	193	205	26.3	0.031	1
yeh00329	443	pGEMTeasy		plus	1	14	429	14	minus	14	1	28.2	0.008	1
ZM_BFc0034O13.f.scf.scf	444	pCMV-SPORT6.1,	4177bp (http://www.invitrogen.com/content.cfm?pageid=10289)	plus	1	17	427	17	plus	765	781	34.2	0.0002	1
charng00479	445	pGEMTeasy		plus	1	19	426	19	minus	19	1	38.2	9e-06	1
cheng00612	446	pGEM-T	Easy#	plus	1	17	429	17	minus	94	78	34.2	0.0001	1
yeh00664	446	pGEMTeasy		plus	1	19	427	19	minus	19	1	38.2	9e-06	1
ZM_BFc0005C02.r.scf.scf	448	pCMV-SPORT6.1,	4177bp (http://www.invitrogen.com/content.cfm?pageid=10289)	plus	1	17	431	17	minus	798	782	34.2	0.0002	1
MEST63-H07.T3.scf	449	pT7T3D-PacI	2897 bp	plus	1	13	436	13	plus	193	205	26.3	0.031	1
cheng00805	449	pGEMTeasy		plus	1	13	436	13	minus	16	4	26.3	0.033	1
to02866	452	pTriplEx2		plus	1	13	439	13	minus	13	1	26.3	0.039	1
yeh00773	453	pGEMTeasy		plus	1	17	436	17	minus	18	2	34.2	0.0001	1
yeh00852	453	pGEMTeasy		plus	1	16	437	16	minus	19	4	32.2	0.0005	1
cheng00381	455	pGEMTeasy		plus	1	13	442	13	minus	19	7	26.3	0.033	1
ZF101-P00074-DEPE-F_F22.scf	456	pDNR-LIB	4161 bp	plus	1	24	432	24	plus	65	89	34.2	0.0002	0.96
yeh00538	456	pGEMTeasy		plus	1	18	438	18	minus	18	1	36.2	3e-05	1
ZF101-P00085-DEPE-F_C09.scf	457	pDNR-LIB	4161 bp	plus	1	13	444	13	plus	77	89	26.3	0.045	1
to02758	459	pTriplEx2		plus	1	13	446	13	minus	13	1	26.3	0.04	1
charng00495	462	pGEMTeasy		plus	1	13	449	13	minus	16	4	26.3	0.034	1
cheng00839	463	pGEMTeasy		plus	1	16	447	16	minus	19	4	32.2	0.0005	1
yeh00736	463	pGEMTeasy		plus	1	19	444	19	minus	20	2	38.2	9e-06	1
ZM_BFc0068B11.r.scf.scf	464	pCMV-SPORT6.1,	4177bp (http://www.invitrogen.com/content.cfm?pageid=10289)	plus	1	14	450	14	minus	794	781	28.2	0.012	1
ZF101-P00004-DPE-F_A02.scf	464	pDNR-LIB	4161 bp	plus	1	20	444	20	plus	69	89	26.3	0.046	0.952381
ZM_BFc0142J13.r.scf.scf	465	pCMV-SPORT6.1,	4177bp (http://www.invitrogen.com/content.cfm?pageid=10289)	plus	1	15	450	15	minus	796	782	30.2	0.003	1
ZF101-P00007-DEPE-F_P01.scf	468	pDNR-LIB	4161 bp	plus	1	13	455	13	plus	77	89	26.3	0.046	1
charng00623	468	pGEMTeasy		plus	1	15	453	15	minus	15	1	30.2	0.002	1
cheng00883	469	pGEMTeasy		plus	1	13	456	13	minus	16	4	26.3	0.034	1
cheng00833	475	pGEMTeasy		plus	1	15	460	15	minus	16	2	30.2	0.002	1
cheng00520	476	pGEMTeasy		plus	1	18	458	18	minus	22	5	36.2	4e-05	1
to00809	477	pTriplEx2		plus	1	14	463	14	plus	3562	3575	28.2	0.01	1
ZF101-P00077-DEPE-F2_I10.scf	478	pDNR-LIB	4161 bp	plus	1	24	454	24	plus	65	89	34.2	0.0002	0.96
ZF101-P00069-DEPE-F2_O15.scf	479	pDNR-LIB	4161 bp	plus	1	22	457	22	plus	67	89	30.2	0.003	0.956522
charng00446	480	pGEMTeasy		plus	1	16	464	16	minus	19	4	32.2	0.0006	1
yeh00678	481	pGEMTeasy		plus	1	19	462	19	minus	19	1	38.2	9e-06	1
ZF101-P00069-DEPE-F2_K08.scf	482	pDNR-LIB	4161 bp	plus	1	22	460	22	plus	67	89	30.2	0.003	0.956522
chan00528	482	pZL1		plus	1	15	467	15	minus	20	6	30.2	0.003	1
cheng00193	483	pGEMTeasy		plus	1	16	467	16	minus	22	7	32.2	0.0006	1
chan01194	483	pT7Blue#		plus	1	14	469	14	plus	83	96	28.2	0.009	1
charng00010	485	pGEMTeasy		plus	1	17	468	17	minus	17	1	34.2	0.0001	1
charng00609	485	pGEMTeasy		plus	1	13	472	13	minus	16	4	26.3	0.035	1
cheng00516	486	pGEMTeasy		plus	1	13	473	13	minus	16	4	26.3	0.035	1
ZM_BFc0010A24.r.scf.scf	487	pCMV-SPORT6.1,	4177bp (http://www.invitrogen.com/content.cfm?pageid=10289)	plus	1	19	468	19	minus	799	781	38.2	1e-05	1
yeh00117	491	pGEM-T	Easy#	plus	1	14	477	14	minus	91	78	28.2	0.009	1
cheng00843	492	pGEMTeasy		plus	1	16	476	16	minus	16	1	32.2	0.0006	1
ZF101-P00003-DPE-F_E22.scf	493	pDNR-LIB	4161 bp	plus	1	15	478	15	plus	75	89	30.2	0.003	1
ZF101-P00077-DEPE-F2_P08.scf	497	pDNR-LIB	4161 bp	plus	1	23	474	23	plus	66	89	32.2	0.0008	0.958333
ZF101-P00072-DEPE-F2_M08.scf	503	pDNR-LIB	4161 bp	plus	1	22	481	22	plus	67	89	30.2	0.003	0.956522
ZM_BFc0093E03.r.scf.scf	505	pCMV-SPORT6.1,	4177bp (http://www.invitrogen.com/content.cfm?pageid=10289)	plus	1	19	486	19	minus	800	782	38.2	1e-05	1
ZM_BFc0142H03.r.scf.scf	506	pCMV-SPORT6.1,	4177bp (http://www.invitrogen.com/content.cfm?pageid=10289)	plus	1	18	488	18	minus	799	782	36.2	5e-05	1
cheng00446	507	pGEM-T	Easy#	plus	1	13	494	13	minus	90	78	26.3	0.037	1
ZM_BFc0137L13.r.scf.scf	509	pCMV-SPORT6.1,	4177bp (http://www.invitrogen.com/content.cfm?pageid=10289)	plus	1	16	493	16	minus	797	782	32.2	0.0008	1
ZF101-P00069-DEPE-F2_E19.scf	510	pDNR-LIB	4161 bp	plus	1	24	486	24	plus	65	89	34.2	0.0002	0.96
yeh00564	511	pGEMTeasy		plus	1	17	494	17	minus	18	2	34.2	0.0002	1
MEST63-E08.T3.scf	513	pT7T3D-PacI	2897 bp	plus	1	13	500	13	plus	193	205	26.3	0.036	1
cheng00159	514	pGEMTeasy		plus	1	13	501	13	minus	16	4	26.3	0.038	1
cheng00767	514	pGEMTeasy		plus	1	13	501	13	minus	16	4	26.3	0.038	1
cheng00191	515	pGEMTeasy		plus	1	14	501	14	minus	17	4	28.2	0.01	1
yeh00685	522	pGEMTeasy		plus	1	19	503	19	minus	19	1	38.2	1e-05	1
to00022	525	pTriplEx2		plus	513	525	0	13	minus	3529	3517	26.3	0.046	1
ZM_BFc0142G16.r.scf.scf	528	pCMV-SPORT6.1,	4177bp (http://www.invitrogen.com/content.cfm?pageid=10289)	plus	1	17	511	17	minus	798	782	34.2	0.0002	1
ZF101-P00077-DEPE-F2_J07.scf	528	pDNR-LIB	4161 bp	plus	1	13	515	13	plus	77	89	26.3	0.052	1
cheng00801	528	pGEM-T	Easy#	plus	1	17	511	17	minus	94	78	34.2	0.0002	1
chan00004	528	pZL1		plus	1	13	515	13	minus	13	1	26.3	0.055	1
to00422	529	pTriplEx2		plus	1	14	515	14	plus	3562	3575	28.2	0.012	1
cheng00321	530	pGEM-T	Easy#	plus	1	17	513	17	minus	94	78	34.2	0.0002	1
ZM_BFc0026P04.r.scf.scf	532	pCMV-SPORT6.1,	4177bp (http://www.invitrogen.com/content.cfm?pageid=10289)	plus	1	19	513	19	minus	801	783	38.2	1e-05	1
cheng00851	532	pGEMTeasy		plus	1	13	519	13	minus	13	1	26.3	0.039	1
ZM_BFc0126B07.r.scf.scf	535	pCMV-SPORT6.1,	4177bp (http://www.invitrogen.com/content.cfm?pageid=10289)	plus	1	18	517	18	minus	798	781	36.2	6e-05	1
ZF101-P00009-DEPE-F3_N02.scf	537	pDNR-LIB	4161 bp	plus	1	24	513	24	plus	65	89	34.2	0.0002	0.96
chan00783	540	pT7Blue		plus	1	16	524	16	plus	2872	2887	32.2	0.0006	1
ZM_BFc0010I02.r.scf.scf	541	pCMV-SPORT6.1,	4177bp (http://www.invitrogen.com/content.cfm?pageid=10289)	plus	1	18	523	18	minus	799	782	36.2	6e-05	1
ZF101-P00006-DEPE-F_E18.scf	543	pDNR-LIB	4161 bp	plus	1	13	530	13	plus	77	89	26.3	0.053	1
cheng00705	543	pGEMTeasy		plus	1	13	530	13	minus	16	4	26.3	0.04	1
to01057	545	pTriplEx2		plus	1	16	529	16	plus	3560	3575	32.2	0.0008	1
to00332	547	pTriplEx2		plus	1	15	532	15	plus	3561	3575	30.2	0.003	1
cheng00244	549	pGEMTeasy		plus	1	18	531	18	minus	22	5	36.2	4e-05	1
cheng00254	550	pGEMTeasy		plus	1	14	536	14	minus	20	7	28.2	0.01	1
yeh00717	550	pGEMTeasy		plus	1	19	531	19	minus	19	1	38.2	1e-05	1
ZF101-P00041-DEPE-F_I24.scf	551	pDNR-LIB	4161 bp	plus	1	18	533	18	plus	72	89	36.2	6e-05	1
to00487	554	pTriplEx2		plus	1	21	533	21	plus	3560	3580	34.2	0.0002	0.952381
to02711	554	pTriplEx2		plus	1	13	541	13	plus	3517	3529	26.3	0.048	1
charng00378	555	pGEMTeasy		plus	1	16	539	16	minus	16	1	32.2	0.0007	1
cheng00249	557	pGEMTeasy		plus	1	18	539	18	minus	22	5	36.2	4e-05	1
to01262	558	pTriplEx2		plus	1	15	543	15	plus	3561	3575	30.2	0.003	1
ZM_BFc0137O16.r.scf.scf	560	pCMV-SPORT6.1,	4177bp (http://www.invitrogen.com/content.cfm?pageid=10289)	plus	1	17	543	17	minus	798	782	34.2	0.0002	1
to01447	560	pTriplEx2		plus	1	15	545	15	plus	3561	3575	30.2	0.003	1
yeh00226	561	pGEM-T	Easy#	plus	1	16	545	16	minus	93	78	32.2	0.0007	1
yeh00606	561	pGEMTeasy		plus	1	18	543	18	minus	18	1	36.2	4e-05	1
ZF101-P00077-DEPE-F2_H03.scf	562	pDNR-LIB	4161 bp	plus	1	19	543	19	plus	71	89	38.2	1e-05	1
cheng00080	563	pGEMTeasy		plus	1	14	549	14	minus	14	1	28.2	0.01	1
ZF101-P00008-DEPE-F_B19.scf	564	pDNR-LIB	4161 bp	plus	1	14	550	14	plus	76	89	28.2	0.014	1
to02001	564	pTriplEx2		plus	1	13	551	13	minus	13	1	26.3	0.049	1
ZM_BFc0151C21.r.scf.scf	565	pCMV-SPORT6.1,	4177bp (http://www.invitrogen.com/content.cfm?pageid=10289)	plus	1	19	546	19	minus	800	782	38.2	2e-05	1
yeh00429	565	pGEM-T	Easy#	plus	1	19	546	19	minus	96	78	38.2	1e-05	1
to02283	566	pTriplEx2		plus	1	13	553	13	minus	13	1	26.3	0.049	1
to00790	569	pTriplEx2		plus	1	15	554	15	plus	3561	3575	30.2	0.003	1
ZM_BFc0130D12.f.scf.scf	570	pCMV-SPORT6.1,	4177bp (http://www.invitrogen.com/content.cfm?pageid=10289)	plus	1	14	556	14	plus	768	781	28.2	0.015	1
to01278	572	pTriplEx2		plus	1	21	551	21	plus	3560	3580	34.2	0.0002	0.952381
cheng00154	574	pGEMTeasy		plus	1	13	561	13	minus	19	7	26.3	0.042	1
to01503	580	pTriplEx2		plus	1	15	565	15	plus	3561	3575	30.2	0.003	1
yeh00495	581	pGEMTeasy		plus	1	19	562	19	minus	19	1	38.2	1e-05	1
to02690	583	pTriplEx2		plus	571	583	0	13	plus	3516	3528	26.3	0.051	1
cheng00035	583	pGEM-T	Easy#	plus	1	18	565	18	minus	95	78	36.2	4e-05	1
ZF101-P00023-DEPE-F_F22.scf	588	pDNR-LIB	4161 bp	plus	1	13	575	13	plus	77	89	26.3	0.058	1
cheng00693	588	pGEMTeasy		plus	1	16	572	16	minus	16	1	32.2	0.0007	1
ZM_BFc0059B08.r.scf.scf	589	pCMV-SPORT6.1,	4177bp (http://www.invitrogen.com/content.cfm?pageid=10289)	plus	1	17	572	17	minus	798	782	34.2	0.0002	1
ZM_BFc0113A12.r.scf.scf	590	pCMV-SPORT6.1,	4177bp (http://www.invitrogen.com/content.cfm?pageid=10289)	plus	1	15	575	15	minus	796	782	30.2	0.004	1
MEST63-C10.T3.scf	590	pT7T3D-PacI	2897 bp	plus	1	14	576	14	plus	192	205	28.2	0.01	1
yeh00492	590	pGEMTeasy		plus	1	19	571	19	minus	19	1	38.2	1e-05	1
yeh00424	592	pGEMTeasy		plus	1	19	573	19	minus	19	1	38.2	1e-05	1
ZF101-P00012-DEPE-F_O16.scf	593	pDNR-LIB	4161 bp	plus	1	17	576	17	plus	73	89	34.2	0.0002	1
ZM_BFc0068D11.r.scf.scf	594	pCMV-SPORT6.1,	4177bp (http://www.invitrogen.com/content.cfm?pageid=10289)	plus	1	18	576	18	minus	799	782	36.2	6e-05	1
to00878	597	pTriplEx2		plus	1	15	582	15	plus	3561	3575	30.2	0.003	1
cheng00246	598	pGEMTeasy		plus	1	13	585	13	minus	13	1	26.3	0.044	1
cheng00723	601	pGEMTeasy		plus	1	13	588	13	minus	14	2	26.3	0.044	1
to02671	603	pTriplEx2		plus	582	603	0	22	minus	3580	3559	36.2	5e-05	0.954545
cheng00344	604	pGEMTeasy		plus	1	16	588	16	minus	22	7	32.2	0.0007	1
to00448	605	pTriplEx2		plus	1	16	589	16	plus	3560	3575	32.2	0.0009	1
ZF101-P00008-DEPE-F_M20.scf	606	pDNR-LIB	4161 bp	plus	1	13	593	13	plus	77	89	26.3	0.06	1
ZM_BFc0020J18.r.scf.scf	608	pCMV-SPORT6.1,	4177bp (http://www.invitrogen.com/content.cfm?pageid=10289)	plus	1	17	591	17	minus	798	782	34.2	0.0003	1
yeh00612	609	pGEMTeasy		plus	1	19	590	19	minus	19	1	38.2	1e-05	1
ZF101-P00042-DEPE-F_F19.scf	611	pDNR-LIB	4161 bp	plus	1	24	587	24	plus	65	89	34.2	0.0002	0.96
chan00034	613	pZL1		plus	1	13	600	13	minus	13	1	26.3	0.064	1
chan00444	614	pZL1		plus	1	14	600	14	minus	14	1	28.2	0.016	1
cheng00336	615	pGEMTeasy		plus	1	15	600	15	minus	19	5	30.2	0.003	1
cheng00371	615	pGEMTeasy		plus	1	13	602	13	minus	16	4	26.3	0.045	1
chan00457	615	pZL1		plus	1	15	600	15	minus	15	1	30.2	0.004	1
chan00647	615	pZL1		plus	1	16	599	16	minus	21	6	32.2	0.001	1
chan00803	616	pZL1		plus	1	16	600	16	minus	16	1	32.2	0.001	1
chan00483	619	pZL1		plus	1	13	606	13	minus	18	6	26.3	0.065	1
chan00520	619	pZL1		plus	1	13	606	13	minus	18	6	26.3	0.065	1
to01006	620	pTriplEx2		plus	1	14	606	14	plus	3562	3575	28.2	0.014	1
yeh00481	621	pGEMTeasy		plus	1	18	603	18	minus	19	2	36.2	5e-05	1
to00221	621	pTriplEx2		plus	1	15	606	15	plus	3561	3575	30.2	0.003	1
to00667	621	pTriplEx2		plus	1	14	607	14	plus	3562	3575	28.2	0.014	1
chan00798	622	pZL1		plus	1	23	599	23	minus	23	1	38.2	2e-05	0.956522
to02484	624	pTriplEx2		plus	604	624	0	21	minus	3580	3560	34.2	0.0002	0.952381
ZM_BFc0139H19.f.scf.scf	624	pCMV-SPORT6.1,	4177bp (http://www.invitrogen.com/content.cfm?pageid=10289)	plus	1	13	611	13	plus	769	781	26.3	0.063	1
cheng00455	624	pGEMTeasy		plus	1	14	610	14	minus	20	7	28.2	0.012	1
ZM_BFc0178O10.r.scf.scf	625	pCMV-SPORT6.1,	4177bp (http://www.invitrogen.com/content.cfm?pageid=10289)	plus	1	18	607	18	minus	799	782	36.2	7e-05	1
ZM_BFc0021O05.f.scf.scf	627	pCMV-SPORT6.1,	4177bp (http://www.invitrogen.com/content.cfm?pageid=10289)	plus	1	24	603	24	plus	759	781	32.2	0.001	0.958333
to02783	627	pTriplEx2		plus	1	13	614	13	plus	3517	3529	26.3	0.055	1
to00361	631	pTriplEx2		plus	1	16	615	16	plus	3560	3575	32.2	0.0009	1
ZM_BFc0100N05.f.scf.scf	632	pCMV-SPORT6.1,	4177bp (http://www.invitrogen.com/content.cfm?pageid=10289)	plus	1	24	608	24	plus	757	779	32.2	0.001	0.958333
to00077	634	pTriplEx2		plus	1	14	620	14	plus	3562	3575	28.2	0.014	1
to00801	635	pTriplEx2		plus	1	15	620	15	plus	3561	3575	30.2	0.004	1
chan00681	636	pT7Blue		plus	1	15	621	15	plus	2873	2887	30.2	0.003	1
ZM_BFc0083H02.f.scf.scf	637	pCMV-SPORT6.1,	4177bp (http://www.invitrogen.com/content.cfm?pageid=10289)	plus	1	13	624	13	plus	769	781	26.3	0.065	1
to00760	640	pTriplEx2		plus	1	14	626	14	plus	3562	3575	28.2	0.014	1
ZM_BFc0052F11.f.scf.scf	648	pCMV-SPORT6.1,	4177bp (http://www.invitrogen.com/content.cfm?pageid=10289)	plus	1	18	630	18	plus	764	781	36.2	7e-05	1
cheng00213	649	pGEMTeasy		plus	1	13	636	13	minus	16	4	26.3	0.048	1
cheng00489	649	pGEMTeasy		plus	1	14	635	14	minus	17	4	28.2	0.012	1
yeh00364	649	pGEM-T	Easy#	plus	1	15	634	15	minus	92	78	30.2	0.003	1
ZM_BFc0169M10.r.scf.scf	650	pCMV-SPORT6.1,	4177bp (http://www.invitrogen.com/content.cfm?pageid=10289)	plus	1	18	632	18	minus	799	782	36.2	7e-05	1
cheng00488	657	pGEM-T	Easy#	plus	1	17	640	17	minus	94	78	34.2	0.0002	1
to01509	657	pTriplEx2		plus	1	16	641	16	plus	3560	3575	32.2	0.001	1
ZM_BFc0130E10.r.scf.scf	658	pCMV-SPORT6.1,	4177bp (http://www.invitrogen.com/content.cfm?pageid=10289)	plus	1	18	640	18	minus	799	782	36.2	7e-05	1
chan00447	661	pZL1		plus	640	661	0	22	minus	4294	4274	28.2	0.018	0.954545
cheng00626	663	pGEMTeasy		plus	1	13	650	13	minus	16	4	26.3	0.049	1
to00485	668	pTriplEx2		plus	1	14	654	14	plus	3562	3575	28.2	0.015	1
ZM_BFc0084I12.r.scf.scf	670	pCMV-SPORT6.1,	4177bp (http://www.invitrogen.com/content.cfm?pageid=10289)	plus	1	18	652	18	minus	799	782	36.2	7e-05	1
MEST12-D05.T7-1.scf	671	pT7T3D-PacI	2897 bp	plus	658	671	0	14	minus	205	192	28.2	0.012	1
charng00478	672	pGEMTeasy		plus	1	13	659	13	minus	16	4	26.3	0.049	1
to00011	673	pTriplEx2		plus	661	673	0	13	plus	2	14	26.3	0.059	1
to00937	673	pTriplEx2		plus	661	673	0	13	minus	3529	3517	26.3	0.059	1
to02840	673	pTriplEx2		plus	653	673	0	21	minus	3580	3560	34.2	0.0002	0.952381
to00189	673	pTriplEx2		plus	1	15	658	15	plus	3561	3575	30.2	0.004	1
ZM_BFc0092K06.r.scf.scf	674	pCMV-SPORT6.1,	4177bp (http://www.invitrogen.com/content.cfm?pageid=10289)	plus	1	19	655	19	minus	800	782	38.2	2e-05	1
ZM_BFc0072J12.f.scf.scf	675	pCMV-SPORT6.1,	4177bp (http://www.invitrogen.com/content.cfm?pageid=10289)	plus	1	15	660	15	plus	767	781	30.2	0.004	1
to00787	675	pTriplEx2		plus	1	14	661	14	plus	3562	3575	28.2	0.015	1
ZM_BFc0026J21.r.scf.scf	676	pCMV-SPORT6.1,	4177bp (http://www.invitrogen.com/content.cfm?pageid=10289)	plus	1	17	659	17	minus	797	781	34.2	0.0003	1
to02908	676	pTriplEx2		plus	1	24	652	24	minus	23	1	32.2	0.001	0.958333
to01328	679	pTriplEx2		plus	665	679	0	15	plus	1	15	30.2	0.004	1
to01103	679	pTriplEx2		plus	1	21	658	21	plus	3560	3580	34.2	0.0002	0.952381
to00045	682	pTriplEx2		plus	1	14	668	14	plus	3562	3575	28.2	0.015	1
cheng00263	686	pGEMTeasy		plus	1	16	670	16	minus	22	7	32.2	0.0008	1
chan00625	686	pT7Blue		plus	1	15	671	15	plus	2873	2887	30.2	0.003	1
to02804	687	pTriplEx2		plus	671	687	0	17	minus	3574	3558	34.2	0.0002	1
chan01168	688	pZL1		plus	672	688	0	17	plus	1	17	34.2	0.0003	1
ZM_BFc0011C24.r.scf.scf	688	pCMV-SPORT6.1,	4177bp (http://www.invitrogen.com/content.cfm?pageid=10289)	plus	1	19	669	19	minus	800	782	38.2	2e-05	1
ZM_BFc0026J16.r.scf.scf	688	pCMV-SPORT6.1,	4177bp (http://www.invitrogen.com/content.cfm?pageid=10289)	plus	1	19	669	19	minus	798	780	38.2	2e-05	1
to00892	689	pTriplEx2		plus	1	15	674	15	plus	3561	3575	30.2	0.004	1
yeh00060	690	pGEMTeasy		plus	677	690	0	14	minus	3020	3007	28.2	0.013	1
ZM_BFc0160J20.f.scf.scf	691	pCMV-SPORT6.1,	4177bp (http://www.invitrogen.com/content.cfm?pageid=10289)	plus	1	18	673	18	plus	764	781	36.2	7e-05	1
ZM_BFc0134K15.r.scf.scf	692	pCMV-SPORT6.1,	4177bp (http://www.invitrogen.com/content.cfm?pageid=10289)	plus	1	20	672	20	minus	799	780	40.1	5e-06	1
ZM_BFc0008G15.f.scf.scf	694	pCMV-SPORT6.1,	4177bp (http://www.invitrogen.com/content.cfm?pageid=10289)	plus	1	13	681	13	plus	769	781	26.3	0.071	1
to01237	694	pTriplEx2		plus	1	15	679	15	plus	3561	3575	30.2	0.004	1
to02675	695	pTriplEx2		plus	1	13	682	13	plus	3517	3529	26.3	0.061	1
to01141	696	pTriplEx2		plus	1	15	681	15	plus	3561	3575	30.2	0.004	1
ZM_BFc0111L21.r.scf.scf	697	pCMV-SPORT6.1,	4177bp (http://www.invitrogen.com/content.cfm?pageid=10289)	plus	1	17	680	17	minus	798	782	34.2	0.0003	1
to00769	699	pTriplEx2		plus	1	21	678	21	plus	3560	3580	34.2	0.0003	0.952381
to00701	700	pTriplEx2		plus	1	21	679	21	plus	3560	3580	34.2	0.0003	0.952381
ZM_BFc0069B15.r.scf.scf	702	pCMV-SPORT6.1,	4177bp (http://www.invitrogen.com/content.cfm?pageid=10289)	plus	1	17	685	17	minus	798	782	34.2	0.0003	1
yeh00777	703	pGEMTeasy		plus	1	19	684	19	minus	19	1	38.2	1e-05	1
ZM_BFc0017M23.r.scf.scf	704	pCMV-SPORT6.1,	4177bp (http://www.invitrogen.com/content.cfm?pageid=10289)	plus	1	17	687	17	minus	798	782	34.2	0.0003	1
ZM_BFc0039D06.r.scf.scf	704	pCMV-SPORT6.1,	4177bp (http://www.invitrogen.com/content.cfm?pageid=10289)	plus	1	17	687	17	minus	798	782	34.2	0.0003	1
ZM_BFc0059M02.r.scf.scf	705	pCMV-SPORT6.1,	4177bp (http://www.invitrogen.com/content.cfm?pageid=10289)	plus	1	17	688	17	minus	798	782	34.2	0.0003	1
cheng00513	706	pGEMTeasy		plus	1	13	693	13	minus	13	1	26.3	0.052	1
to00200	707	pTriplEx2		plus	695	707	0	13	minus	3529	3517	26.3	0.062	1
to01464	707	pTriplEx2		plus	1	15	692	15	plus	3561	3575	30.2	0.004	1
ZM_BFc0103H22.r.scf.scf	709	pCMV-SPORT6.1,	4177bp (http://www.invitrogen.com/content.cfm?pageid=10289)	plus	1	18	691	18	minus	799	782	36.2	7e-05	1
cheng00502	709	pGEMTeasy		plus	1	13	696	13	minus	16	4	26.3	0.052	1
to00904	711	pTriplEx2		plus	1	15	696	15	plus	3561	3575	30.2	0.004	1
charng00363	713	pGEM-T	Easy#	plus	1	17	696	17	minus	94	78	34.2	0.0002	1
to01332	713	pTriplEx2		plus	1	14	699	14	plus	3562	3575	28.2	0.016	1
ZM_BFc0118P11.r.scf.scf	715	pCMV-SPORT6.1,	4177bp (http://www.invitrogen.com/content.cfm?pageid=10289)	plus	1	17	698	17	minus	798	782	34.2	0.0003	1
to00576	715	pTriplEx2		plus	1	15	700	15	plus	3561	3575	30.2	0.004	1
to01227	717	pTriplEx2		plus	1	14	703	14	plus	3562	3575	28.2	0.016	1
ZM_BFc0084D22.r.scf.scf	718	pCMV-SPORT6.1,	4177bp (http://www.invitrogen.com/content.cfm?pageid=10289)	plus	1	18	700	18	minus	799	782	36.2	8e-05	1
to00164	718	pTriplEx2		plus	1	21	697	21	plus	3560	3580	34.2	0.0003	0.952381
to01112	718	pTriplEx2		plus	1	21	697	21	plus	3560	3580	34.2	0.0003	0.952381
ZM_BFc0020B05.r.scf.scf	719	pCMV-SPORT6.1,	4177bp (http://www.invitrogen.com/content.cfm?pageid=10289)	plus	1	18	701	18	minus	799	782	36.2	8e-05	1
cheng00082	722	pGEM-T	Easy#	plus	1	24	698	24	minus	100	78	32.2	0.0009	0.958333
to01389	722	pTriplEx2		plus	1	15	707	15	plus	3561	3575	30.2	0.004	1
to00066	723	pTriplEx2		plus	711	723	0	13	minus	3529	3517	26.3	0.063	1
to01276	725	pTriplEx2		plus	711	725	0	15	plus	1	15	30.2	0.004	1
cheng00447	725	pGEMTeasy		plus	1	13	712	13	minus	13	1	26.3	0.053	1
ZM_BFc0047B22.r.scf.scf	728	pCMV-SPORT6.1,	4177bp (http://www.invitrogen.com/content.cfm?pageid=10289)	plus	1	17	711	17	minus	798	782	34.2	0.0003	1
ZM_BFc0084N05.r.scf.scf	729	pCMV-SPORT6.1,	4177bp (http://www.invitrogen.com/content.cfm?pageid=10289)	plus	1	17	712	17	minus	798	782	34.2	0.0003	1
charng00418	729	pGEMTeasy		plus	1	17	712	17	minus	21	5	34.2	0.0002	1
ZM_BFc0087A01.f.scf.scf	730	pCMV-SPORT6.1,	4177bp (http://www.invitrogen.com/content.cfm?pageid=10289)	plus	1	18	712	18	plus	764	781	36.2	8e-05	1
to02100	731	pTriplEx2		plus	711	731	0	21	minus	3580	3560	34.2	0.0003	0.952381
ZM_BFc0038F22.r.scf.scf	731	pCMV-SPORT6.1,	4177bp (http://www.invitrogen.com/content.cfm?pageid=10289)	plus	1	16	715	16	minus	797	782	32.2	0.001	1
to00336	733	pTriplEx2		plus	719	733	0	15	plus	1	15	30.2	0.004	1
charng00614	734	pGEMTeasy		plus	1	19	715	19	minus	19	1	38.2	1e-05	1
ZM_BFc0010F04.r.scf.scf	737	pCMV-SPORT6.1,	4177bp (http://www.invitrogen.com/content.cfm?pageid=10289)	plus	1	19	718	19	minus	800	782	38.2	2e-05	1
to00220	738	pTriplEx2		plus	726	738	0	13	minus	3529	3517	26.3	0.065	1
to01011	738	pTriplEx2		plus	1	15	723	15	plus	3561	3575	30.2	0.004	1
to01171	739	pTriplEx2		plus	727	739	0	13	minus	3529	3517	26.3	0.065	1
to00748	741	pTriplEx2		plus	729	741	0	13	minus	3529	3517	26.3	0.065	1
chan01196	741	pZL1		plus	729	741	0	13	plus	1	13	26.3	0.078	1
ZM_BFc0191P11.r.scf.scf	741	pCMV-SPORT6.1,	4177bp (http://www.invitrogen.com/content.cfm?pageid=10289)	plus	1	16	725	16	minus	797	782	32.2	0.001	1
to00849	743	pTriplEx2#		plus	1	21	722	21	plus	553	573	34.2	0.0003	0.952381
to01306	743	pTriplEx2		plus	1	15	728	15	plus	3561	3575	30.2	0.004	1
to00436	747	pTriplEx2		plus	733	747	0	15	plus	1	15	30.2	0.004	1
ZM_BFc0026H19.r.scf.scf	749	pCMV-SPORT6.1,	4177bp (http://www.invitrogen.com/content.cfm?pageid=10289)	plus	1	18	731	18	minus	799	782	36.2	8e-05	1
cheng00533	751	pGEM-T	Easy#	plus	738	751	0	14	minus	79	66	28.2	0.014	1
to00254	751	pTriplEx2		plus	739	751	0	13	minus	3529	3517	26.3	0.066	1
to00914	751	pTriplEx2		plus	1	15	736	15	plus	3561	3575	30.2	0.004	1
ZM_BFc0002M17.r.scf.scf	752	pCMV-SPORT6.1,	4177bp (http://www.invitrogen.com/content.cfm?pageid=10289)	plus	740	752	0	13	minus	781	769	26.3	0.077	1
ZM_BFc0065N14.r.scf.scf	752	pCMV-SPORT6.1,	4177bp (http://www.invitrogen.com/content.cfm?pageid=10289)	plus	1	19	733	19	minus	800	782	38.2	2e-05	1
to00479	753	pTriplEx2		plus	741	753	0	13	minus	3529	3517	26.3	0.066	1
to00840	753	pTriplEx2		plus	741	753	0	13	minus	3529	3517	26.3	0.066	1
ZM_BFc0025L04.r.scf.scf	753	pCMV-SPORT6.1,	4177bp (http://www.invitrogen.com/content.cfm?pageid=10289)	plus	1	19	734	19	minus	800	782	38.2	2e-05	1
to01437	754	pTriplEx2		plus	742	754	0	13	minus	3529	3517	26.3	0.066	1
to00726	756	pTriplEx2		plus	744	756	0	13	minus	3529	3517	26.3	0.066	1
ZM_BFc0061D13.r.scf.scf	756	pCMV-SPORT6.1,	4177bp (http://www.invitrogen.com/content.cfm?pageid=10289)	plus	1	18	738	18	minus	799	782	36.2	8e-05	1
cheng00374	756	pGEM-T	Easy#	plus	1	14	742	14	minus	91	78	28.2	0.014	1
to00083	756	pTriplEx2		plus	1	15	741	15	plus	3561	3575	30.2	0.004	1
charng00374	757	pGEM-T	Easy#	plus	739	757	0	19	minus	79	61	38.2	1e-05	1
to01119	757	pTriplEx2		plus	1	13	744	13	plus	3563	3575	26.3	0.066	1
ZM_BFc0019N21.r.scf.scf	758	pCMV-SPORT6.1,	4177bp (http://www.invitrogen.com/content.cfm?pageid=10289)	plus	1	13	745	13	minus	796	784	26.3	0.077	1
cheng00853	758	pGEM-T	Easy#	plus	1	15	743	15	minus	92	78	30.2	0.004	1
to00864	759	pTriplEx2		plus	747	759	0	13	minus	3529	3517	26.3	0.066	1
ZM_BFc0033K09.f.scf.scf	759	pCMV-SPORT6.1,	4177bp (http://www.invitrogen.com/content.cfm?pageid=10289)	plus	1	14	745	14	plus	768	781	28.2	0.02	1
to00928	760	pTriplEx2		plus	1	14	746	14	plus	3562	3575	28.2	0.017	1
charng00575	761	pGEMTeasy		plus	1	19	742	19	minus	19	1	38.2	1e-05	1
to01140	762	pTriplEx2		plus	1	15	747	15	plus	3561	3575	30.2	0.004	1
to00263	763	pTriplEx2		plus	751	763	0	13	minus	3529	3517	26.3	0.067	1
charng00537	763	pGEMTeasy		plus	1	13	750	13	minus	16	4	26.3	0.056	1
to00778	763	pTriplEx2		plus	1	15	748	15	plus	3561	3575	30.2	0.004	1
to00434	764	pTriplEx2		plus	752	764	0	13	minus	3529	3517	26.3	0.067	1
cheng00632	764	pGEMTeasy		plus	1	19	745	19	minus	19	1	38.2	1e-05	1
to00134	764	pTriplEx2		plus	1	14	750	14	plus	3562	3575	28.2	0.017	1
to00234	764	pTriplEx2		plus	1	15	749	15	plus	3561	3575	30.2	0.004	1
chan00655	764	pZL1		plus	1	13	751	13	minus	13	1	26.3	0.08	1
ZM_BFc0132H20.r.scf.scf	765	pCMV-SPORT6.1,	4177bp (http://www.invitrogen.com/content.cfm?pageid=10289)	plus	1	17	748	17	minus	798	782	34.2	0.0003	1
to01180	765	pTriplEx2		plus	1	15	750	15	plus	3561	3575	30.2	0.004	1
ZM_BFc0090B16.r.scf.scf	766	pCMV-SPORT6.1,	4177bp (http://www.invitrogen.com/content.cfm?pageid=10289)	plus	1	17	749	17	minus	798	782	34.2	0.0003	1
to00246	767	pTriplEx2		plus	755	767	0	13	minus	3529	3517	26.3	0.067	1
to00995	767	pTriplEx2		plus	752	767	0	16	plus	1	16	32.2	0.001	1
cheng00030	768	pGEM-T	Easy#	plus	752	768	0	17	minus	79	63	34.2	0.0002	1
to00523	768	pTriplEx2		plus	1	15	753	15	plus	3561	3575	30.2	0.004	1
ZM_BFc0001L08.r.scf.scf	770	pCMV-SPORT6.1,	4177bp (http://www.invitrogen.com/content.cfm?pageid=10289)	plus	1	18	752	18	minus	799	782	36.2	8e-05	1
ZM_BFc0033H17.f.scf.scf	770	pCMV-SPORT6.1,	4177bp (http://www.invitrogen.com/content.cfm?pageid=10289)	plus	1	14	756	14	plus	768	781	28.2	0.02	1
to00609	770	pTriplEx2		plus	1	14	756	14	plus	3562	3575	28.2	0.017	1
to00450	772	pTriplEx2		plus	760	772	0	13	minus	3529	3517	26.3	0.068	1
ZM_BFc0052M02.r.scf.scf	772	pCMV-SPORT6.1,	4177bp (http://www.invitrogen.com/content.cfm?pageid=10289)	plus	1	19	753	19	minus	800	782	38.2	2e-05	1
cheng00014	773	pGEM-T	Easy#	plus	758	773	0	16	minus	79	64	32.2	0.001	1
ZM_BFc0113D14.r.scf.scf	773	pCMV-SPORT6.1,	4177bp (http://www.invitrogen.com/content.cfm?pageid=10289)	plus	1	18	755	18	minus	799	782	36.2	8e-05	1
ZM_BFc0163N20.r.scf.scf	774	pCMV-SPORT6.1,	4177bp (http://www.invitrogen.com/content.cfm?pageid=10289)	plus	1	19	755	19	minus	799	781	38.2	2e-05	1
to00700	774	pTriplEx2		plus	1	14	760	14	plus	3562	3575	28.2	0.017	1
to01477	774	pTriplEx2		plus	1	15	759	15	plus	3561	3575	30.2	0.004	1
ZM_BFc0191G13.r.scf.scf	775	pCMV-SPORT6.1,	4177bp (http://www.invitrogen.com/content.cfm?pageid=10289)	plus	1	17	758	17	minus	798	782	34.2	0.0003	1
to00138	775	pTriplEx2		plus	1	15	760	15	plus	3561	3575	30.2	0.004	1
to00377	775	pTriplEx2		plus	1	14	761	14	plus	3562	3575	28.2	0.017	1
to00707	775	pTriplEx2		plus	1	14	761	14	plus	3562	3575	28.2	0.017	1
charng00401	776	pGEM-T	Easy#	plus	764	776	0	13	minus	79	67	26.3	0.057	1
ZM_BFc0002O22.r.scf.scf	776	pCMV-SPORT6.1,	4177bp (http://www.invitrogen.com/content.cfm?pageid=10289)	plus	1	20	756	20	minus	800	781	40.1	5e-06	1
charng00292	776	pGEM-T	Easy#	plus	1	16	760	16	minus	93	78	32.2	0.001	1
charng00644	776	pGEM-T	Easy#	plus	1	16	760	16	minus	93	78	32.2	0.001	1
to00968	776	pTriplEx2		plus	1	14	762	14	plus	3562	3575	28.2	0.017	1
to01273	776	pTriplEx2		plus	1	15	761	15	plus	3561	3575	30.2	0.004	1
to01427	776	pTriplEx2		plus	1	13	763	13	plus	3563	3575	26.3	0.068	1
to00844	777	pTriplEx2		plus	765	777	0	13	minus	3529	3517	26.3	0.068	1
charng00648	777	pGEMTeasy		plus	1	19	758	19	minus	19	1	38.2	2e-05	1
cheng00573	777	pGEMTeasy		plus	1	16	761	16	minus	16	1	32.2	0.001	1
to00498	777	pTriplEx2		plus	1	14	763	14	plus	3562	3575	28.2	0.017	1
to00461	778	pTriplEx2		plus	1	21	757	21	plus	3560	3580	34.2	0.0003	0.952381
chan00594	781	pZL1		plus	1	18	763	18	minus	18	1	36.2	9e-05	1
to00420	783	pTriplEx2		plus	768	783	0	16	plus	1	16	32.2	0.001	1
ZM_BFc0120J04.r.scf.scf	784	pCMV-SPORT6.1,	4177bp (http://www.invitrogen.com/content.cfm?pageid=10289)	plus	767	784	0	18	minus	779	762	36.2	8e-05	1
to01208	784	pTriplEx2		plus	772	784	0	13	minus	3529	3517	26.3	0.069	1
to00610	784	pTriplEx2		plus	1	21	763	21	plus	3560	3580	34.2	0.0003	0.952381
to00024	785	pTriplEx2		plus	1	16	769	16	plus	3560	3575	32.2	0.001	1
to00191	786	pTriplEx2		plus	1	15	771	15	plus	3561	3575	30.2	0.004	1
to00695	786	pTriplEx2		plus	1	15	771	15	plus	3561	3575	30.2	0.004	1
ZM_BFc0129J13.f.scf.scf	787	pCMV-SPORT6.1,	4177bp (http://www.invitrogen.com/content.cfm?pageid=10289)	plus	1	14	773	14	plus	768	781	28.2	0.02	1
to01304	787	pTriplEx2		plus	1	15	772	15	plus	3561	3575	30.2	0.004	1
to01443	787	pTriplEx2		plus	1	14	773	14	plus	3562	3575	28.2	0.017	1
ZM_BFc0098J17.r.scf.scf	788	pCMV-SPORT6.1,	4177bp (http://www.invitrogen.com/content.cfm?pageid=10289)	plus	1	17	771	17	minus	798	782	34.2	0.0003	1
charng00372	788	pGEMTeasy		plus	1	23	765	23	minus	22	1	30.2	0.004	0.956522
to00257	788	pTriplEx2		plus	1	15	773	15	plus	3561	3575	30.2	0.004	1
ZM_BFc0127F08.r.scf.scf	789	pCMV-SPORT6.1,	4177bp (http://www.invitrogen.com/content.cfm?pageid=10289)	plus	1	18	771	18	minus	799	782	36.2	8e-05	1
to00967	790	pTriplEx2		plus	1	14	776	14	plus	3562	3575	28.2	0.017	1
to00692	791	pTriplEx2		plus	1	21	770	21	plus	3560	3580	34.2	0.0003	0.952381
to01062	791	pTriplEx2		plus	1	21	770	21	plus	3560	3580	34.2	0.0003	0.952381
to00058	792	pTriplEx2		plus	1	15	777	15	plus	3561	3575	30.2	0.004	1
to00172	792	pTriplEx2		plus	1	15	777	15	plus	3561	3575	30.2	0.004	1
to00921	792	pTriplEx2		plus	1	15	777	15	plus	3561	3575	30.2	0.004	1
ZM_BFc0064O06.r.scf.scf	793	pCMV-SPORT6.1,	4177bp (http://www.invitrogen.com/content.cfm?pageid=10289)	plus	1	19	774	19	minus	798	780	38.2	2e-05	1
chan00020	793	pZL1		plus	1	13	780	13	minus	18	6	26.3	0.083	1
to00600	794	pTriplEx2		plus	782	794	0	13	minus	3529	3517	26.3	0.069	1
to00911	794	pTriplEx2		plus	771	794	0	24	plus	1	24	40.1	5e-06	0.958333
charng00275	796	pGEMTeasy		plus	1	19	777	19	minus	19	1	38.2	2e-05	1
to00225	797	pTriplEx2		plus	1	15	782	15	plus	3561	3575	30.2	0.004	1
to01305	797	pTriplEx2		plus	1	13	784	13	plus	3563	3575	26.3	0.07	1
ZM_BFc0131I19.f.scf.scf	799	pCMV-SPORT6.1,	4177bp (http://www.invitrogen.com/content.cfm?pageid=10289)	plus	1	19	780	19	plus	764	782	38.2	2e-05	1
to00269	799	pTriplEx2		plus	1	15	784	15	plus	3561	3575	30.2	0.004	1
to01387	799	pTriplEx2		plus	1	14	785	14	plus	3562	3575	28.2	0.018	1
charng00593	800	pGEM-T	Easy#	plus	1	14	786	14	minus	91	78	28.2	0.015	1
yeh00716	800	pGEMTeasy		plus	1	18	782	18	minus	19	2	36.2	6e-05	1
yeh00829	800	pGEMTeasy		plus	1	18	782	18	minus	18	1	36.2	6e-05	1
to00980	801	pTriplEx2		plus	1	14	787	14	plus	3562	3575	28.2	0.018	1
chan00006	802	pZL1		plus	1	14	788	14	minus	14	1	28.2	0.021	1
to00891	803	pTriplEx2		plus	791	803	0	13	minus	3529	3517	26.3	0.07	1
to01375	803	pTriplEx2		plus	791	803	0	13	minus	3529	3517	26.3	0.07	1
to00206	803	pTriplEx2		plus	1	15	788	15	plus	3561	3575	30.2	0.005	1
charng00088	804	pGEMTeasy		plus	1	14	790	14	minus	14	1	28.2	0.015	1
cheng00818	804	pGEMTeasy		plus	1	19	785	19	minus	19	1	38.2	2e-05	1
ZM_BFc0129P21.r.scf.scf	805	pCMV-SPORT6.1,	4177bp (http://www.invitrogen.com/content.cfm?pageid=10289)	plus	1	17	788	17	minus	799	783	34.2	0.0003	1
to00012	805	pTriplEx2		plus	1	15	790	15	plus	3561	3575	30.2	0.005	1
to00168	806	pTriplEx2		plus	794	806	0	13	minus	3529	3517	26.3	0.071	1
to01297	806	pTriplEx2		plus	1	15	791	15	plus	3561	3575	30.2	0.005	1
charng00662	807	pGEM-T	Easy#	plus	1	14	793	14	minus	91	78	28.2	0.015	1
to00644	807	pTriplEx2		plus	1	15	792	15	plus	3561	3575	30.2	0.005	1
to01076	807	pTriplEx2		plus	1	21	786	21	plus	3560	3580	34.2	0.0003	0.952381
chan00392	807	pZL1		plus	1	13	794	13	minus	13	1	26.3	0.085	1
cheng00208	810	pGEMTeasy		plus	1	13	797	13	minus	16	4	26.3	0.06	1
to00176	810	pTriplEx2		plus	1	15	795	15	plus	3561	3575	30.2	0.005	1
ZM_BFc0080E20.r.scf.scf	811	pCMV-SPORT6.1,	4177bp (http://www.invitrogen.com/content.cfm?pageid=10289)	plus	1	19	792	19	minus	800	782	38.2	2e-05	1
to00828	811	pTriplEx2		plus	1	13	798	13	plus	3563	3575	26.3	0.071	1
chan00563	812	pZL1		plus	800	812	0	13	minus	4294	4282	26.3	0.085	1
to01286	812	pTriplEx2		plus	1	15	797	15	plus	3561	3575	30.2	0.005	1
to01476	812	pTriplEx2		plus	1	14	798	14	plus	3562	3575	28.2	0.018	1
charng00605	813	pGEMTeasy		plus	1	16	797	16	minus	19	4	32.2	0.001	1
to00567	813	pTriplEx2		plus	1	21	792	21	plus	3560	3580	34.2	0.0003	0.952381
to00193	814	pTriplEx2		plus	802	814	0	13	minus	3529	3517	26.3	0.071	1
charng00675	814	pGEM-T	Easy#	plus	1	17	797	17	minus	94	78	34.2	0.0002	1
to00152	814	pTriplEx2		plus	1	15	799	15	plus	3561	3575	30.2	0.005	1
to00889	814	pTriplEx2		plus	1	15	799	15	plus	3561	3575	30.2	0.005	1
to01406	814	pTriplEx2		plus	1	21	793	21	plus	3560	3580	34.2	0.0003	0.952381
to00231	815	pTriplEx2		plus	803	815	0	13	minus	3529	3517	26.3	0.071	1
to01094	815	pTriplEx2		plus	1	15	800	15	plus	3561	3575	30.2	0.005	1
charng00305	816	pGEMTeasy		plus	802	816	0	15	minus	3020	3006	30.2	0.004	1
cheng00463	817	pGEMTeasy		plus	1	13	804	13	minus	16	4	26.3	0.06	1
to00578	817	pTriplEx2		plus	1	15	802	15	plus	3561	3575	30.2	0.005	1
to01085	817	pTriplEx2		plus	1	15	802	15	plus	3561	3575	30.2	0.005	1
to01467	817	pTriplEx2		plus	1	14	803	14	plus	3562	3575	28.2	0.018	1
to00382	818	pTriplEx2		plus	806	818	0	13	minus	3529	3517	26.3	0.072	1
to01407	818	pTriplEx2		plus	806	818	0	13	minus	3529	3517	26.3	0.072	1
ZM_BFc0166B11.r.scf.scf	818	pCMV-SPORT6.1,	4177bp (http://www.invitrogen.com/content.cfm?pageid=10289)	plus	1	19	799	19	minus	800	782	38.2	2e-05	1
charng00422	819	pGEMTeasy		plus	1	13	806	13	minus	16	4	26.3	0.06	1
to00898	819	pTriplEx2		plus	1	14	805	14	plus	3562	3575	28.2	0.018	1
to00470	820	pTriplEx2		plus	808	820	0	13	minus	3529	3517	26.3	0.072	1
charng00633	820	pGEM-T	Easy#	plus	1	16	804	16	minus	93	78	32.2	0.001	1
to00521	820	pTriplEx2		plus	1	15	805	15	plus	3561	3575	30.2	0.005	1
to01000	820	pTriplEx2		plus	1	14	806	14	plus	3562	3575	28.2	0.018	1
to01080	820	pTriplEx2		plus	1	15	805	15	plus	3561	3575	30.2	0.005	1
to00683	821	pTriplEx2		plus	809	821	0	13	minus	3529	3517	26.3	0.072	1
ZM_BFc0042C16.r.scf.scf	821	pCMV-SPORT6.1,	4177bp (http://www.invitrogen.com/content.cfm?pageid=10289)	plus	1	17	804	17	minus	798	782	34.2	0.0003	1
to00785	821	pTriplEx2		plus	1	13	808	13	plus	3563	3575	26.3	0.072	1
to00524	822	pTriplEx2		plus	808	822	0	15	plus	1	15	30.2	0.005	1
to01023	822	pTriplEx2		plus	1	16	806	16	plus	3560	3575	32.2	0.001	1
to00900	823	pTriplEx2		plus	1	15	808	15	plus	3561	3575	30.2	0.005	1
to00979	823	pTriplEx2		plus	1	15	808	15	plus	3561	3575	30.2	0.005	1
to01064	823	pTriplEx2		plus	1	15	808	15	plus	3561	3575	30.2	0.005	1
to01114	824	pTriplEx2		plus	1	15	809	15	plus	3561	3575	30.2	0.005	1
to01066	825	pTriplEx2		plus	1	15	810	15	plus	3561	3575	30.2	0.005	1
to01452	826	pTriplEx2		plus	1	15	811	15	plus	3561	3575	30.2	0.005	1
charng00606	827	pGEMTeasy		plus	810	827	0	18	minus	3020	3003	36.2	6e-05	1
to01113	827	pTriplEx2		plus	813	827	0	15	plus	1	15	30.2	0.005	1
ZM_BFc0114E13.r.scf.scf	827	pCMV-SPORT6.1,	4177bp (http://www.invitrogen.com/content.cfm?pageid=10289)	plus	1	18	809	18	minus	799	782	36.2	9e-05	1
to01219	827	pTriplEx2		plus	1	15	812	15	plus	3561	3575	30.2	0.005	1
to01359	828	pTriplEx2		plus	816	828	0	13	minus	3529	3517	26.3	0.072	1
to00623	828	pTriplEx2		plus	1	14	814	14	plus	3562	3575	28.2	0.018	1
to01035	828	pTriplEx2		plus	1	14	814	14	plus	3562	3575	28.2	0.018	1
charng00271	829	pGEM-T	Easy#	plus	816	829	0	14	minus	79	66	28.2	0.015	1
to00270	829	pTriplEx2		plus	817	829	0	13	minus	3529	3517	26.3	0.073	1
to01204	829	pTriplEx2		plus	1	15	814	15	plus	3561	3575	30.2	0.005	1
to01393	829	pTriplEx2		plus	1	15	814	15	plus	3561	3575	30.2	0.005	1
charng00616	830	pGEM-T	Easy#	plus	1	17	813	17	minus	94	78	34.2	0.0003	1
to00987	830	pTriplEx2		plus	1	16	814	16	plus	3560	3575	32.2	0.001	1
charng00635	831	pGEMTeasy		plus	1	19	812	19	minus	19	1	38.2	2e-05	1
to00075	831	pTriplEx2		plus	1	15	816	15	plus	3561	3575	30.2	0.005	1
to00612	831	pTriplEx2		plus	1	16	815	16	plus	3560	3575	32.2	0.001	1
to01047	831	pTriplEx2		plus	1	21	810	21	plus	3560	3580	34.2	0.0003	0.952381
to01366	831	pTriplEx2		plus	1	14	817	14	plus	3562	3575	28.2	0.018	1
to00684	832	pTriplEx2		plus	820	832	0	13	minus	3529	3517	26.3	0.073	1
ZM_BFc0080K22.r.scf.scf	832	pCMV-SPORT6.1,	4177bp (http://www.invitrogen.com/content.cfm?pageid=10289)	plus	1	17	815	17	minus	798	782	34.2	0.0003	1
to01462	832	pTriplEx2		plus	1	14	818	14	plus	3562	3575	28.2	0.018	1
yeh00845	833	pGEMTeasy		plus	820	833	0	14	minus	2963	2950	28.2	0.016	1
to00119	833	pTriplEx2		plus	821	833	0	13	minus	3529	3517	26.3	0.073	1
ZM_BFc0074K17.r.scf.scf	833	pCMV-SPORT6.1,	4177bp (http://www.invitrogen.com/content.cfm?pageid=10289)	plus	1	19	814	19	minus	800	782	38.2	2e-05	1
charng00441	833	pGEMTeasy		plus	1	13	820	13	minus	16	4	26.3	0.061	1
to01108	833	pTriplEx2		plus	1	14	819	14	plus	3562	3575	28.2	0.018	1
chan00489	833	pZL1		plus	1	14	819	14	minus	14	1	28.2	0.022	1
chan00738	833	pT7Blue		plus	1	16	817	16	plus	2872	2887	32.2	0.001	1
to01139	834	pTriplEx2		plus	1	15	819	15	plus	3561	3575	30.2	0.005	1
ZM_BFc0171O04.r.scf.scf	836	pCMV-SPORT6.1,	4177bp (http://www.invitrogen.com/content.cfm?pageid=10289)	plus	1	19	817	19	minus	800	782	38.2	2e-05	1
cheng00248	836	pGEMTeasy		plus	1	13	823	13	minus	19	7	26.3	0.062	1
cheng00428	836	pGEMTeasy		plus	1	13	823	13	minus	17	5	26.3	0.062	1
to00376	836	pTriplEx2		plus	1	15	821	15	plus	3561	3575	30.2	0.005	1
to01074	836	pTriplEx2		plus	1	14	822	14	plus	3562	3575	28.2	0.019	1
chan00671	836	pZL1		plus	1	13	823	13	minus	18	6	26.3	0.088	1
charng00639	837	pGEM-T	Easy#	plus	824	837	0	14	minus	79	66	28.2	0.016	1
to01333	837	pTriplEx2		plus	1	15	822	15	plus	3561	3575	30.2	0.005	1
to00712	838	pTriplEx2		plus	826	838	0	13	minus	3529	3517	26.3	0.073	1
to00585	838	pTriplEx2		plus	1	21	817	21	plus	3560	3580	34.2	0.0003	0.952381
chan00419	839	pZL1		plus	1	13	826	13	minus	13	1	26.3	0.088	1
to00481	841	pTriplEx2		plus	1	15	826	15	plus	3561	3575	30.2	0.005	1
to00581	841	pTriplEx2		plus	1	15	826	15	plus	3561	3575	30.2	0.005	1
chan00660	843	pZL1		plus	829	843	0	15	minus	4294	4280	30.2	0.006	1
to00561	843	pTriplEx2		plus	1	21	822	21	plus	3560	3580	34.2	0.0003	0.952381
to00654	844	pTriplEx2		plus	830	844	0	15	plus	1	15	30.2	0.005	1
to00546	844	pTriplEx2		plus	1	21	823	21	plus	3560	3580	34.2	0.0003	0.952381
yeh01204	845	pGEMTeasy		plus	832	845	0	14	minus	3020	3007	28.2	0.016	1
cheng00782	847	pGEMTeasy		plus	1	13	834	13	minus	16	4	26.3	0.062	1
to00894	847	pTriplEx2		plus	1	15	832	15	plus	3561	3575	30.2	0.005	1
to00722	848	pTriplEx2		plus	836	848	0	13	minus	3529	3517	26.3	0.074	1
to01163	848	pTriplEx2		plus	1	15	833	15	plus	3561	3575	30.2	0.005	1
to00406	848	pTriplEx2		plus	1	15	833	15	plus	3561	3575	30.2	0.005	1
to00743	848	pTriplEx2		plus	1	15	833	15	plus	3561	3575	30.2	0.005	1
to00766	848	pTriplEx2		plus	1	21	827	21	plus	3560	3580	34.2	0.0003	0.952381
chan00678	848	pZL1		plus	1	19	829	19	minus	19	1	38.2	2e-05	1
ZM_BFc0019H11.r.scf.scf	850	pCMV-SPORT6.1,	4177bp (http://www.invitrogen.com/content.cfm?pageid=10289)	plus	1	18	832	18	minus	799	782	36.2	9e-05	1
ZM_BFc0156J22.r.scf.scf	850	pCMV-SPORT6.1,	4177bp (http://www.invitrogen.com/content.cfm?pageid=10289)	plus	1	17	833	17	minus	798	782	34.2	0.0004	1
to00457	851	pTriplEx2		plus	1	15	836	15	plus	3561	3575	30.2	0.005	1
yeh00849	853	pGEMTeasy		plus	1	15	838	15	minus	18	4	30.2	0.004	1
charng00463	854	pGEMTeasy		plus	1	16	838	16	minus	19	4	32.2	0.001	1
cheng00763	855	pGEMTeasy		plus	1	13	842	13	minus	16	4	26.3	0.063	1
to00854	860	pTriplEx2		plus	1	21	839	21	plus	3560	3580	34.2	0.0003	0.952381
to00468	862	pTriplEx2		plus	1	14	848	14	plus	3562	3575	28.2	0.019	1
cheng00932	863	pGEMTeasy		plus	1	13	850	13	minus	16	4	26.3	0.064	1
to01226	867	pTriplEx2		plus	1	15	852	15	plus	3561	3575	30.2	0.005	1
to01480	868	pTriplEx2		plus	1	21	847	21	plus	3560	3580	34.2	0.0003	0.952381
to01466	869	pTriplEx2		plus	1	16	853	16	plus	3560	3575	32.2	0.001	1
charng01102	870	pGEMTeasy		plus	858	870	0	13	minus	3020	3008	26.3	0.064	1
charng00562	871	pGEMTeasy		plus	1	19	852	19	minus	19	1	38.2	2e-05	1
ZM_BFc0029I07.r.scf.scf	873	pCMV-SPORT6.1,	4177bp (http://www.invitrogen.com/content.cfm?pageid=10289)	plus	1	20	853	20	minus	800	781	40.1	6e-06	1
chan00394	874	pZL1		plus	1	14	860	14	minus	14	1	28.2	0.023	1
to00877	875	pTriplEx2		plus	1	16	859	16	plus	3560	3575	32.2	0.001	1
to01274	875	pTriplEx2		plus	1	21	854	21	plus	3560	3580	34.2	0.0003	0.952381
to01373	877	pTriplEx2		plus	1	15	862	15	plus	3561	3575	30.2	0.005	1
to00526	879	pTriplEx2		plus	1	15	864	15	plus	3561	3575	30.2	0.005	1
to01430	887	pTriplEx2		plus	1	21	866	21	plus	3560	3580	34.2	0.0003	0.952381
charng00449	889	pGEMTeasy		plus	1	16	873	16	minus	19	4	32.2	0.001	1
to00966	890	pTriplEx2		plus	878	890	0	13	minus	3529	3517	26.3	0.078	1
to00664	895	pTriplEx2		plus	883	895	0	13	minus	3529	3517	26.3	0.078	1
to01244	906	pTriplEx2		plus	894	906	0	13	minus	3529	3517	26.3	0.079	1
to01340	914	pTriplEx2		plus	1	15	899	15	plus	3561	3575	30.2	0.005	1
charng00643	916	pGEMTeasy		plus	1	13	903	13	minus	16	4	26.3	0.068	1

## Sheet: LUCY_CVS
Query Name	Query Length	Hit Name	Description	Q_strand	Q_start	Q_end	dis-fm-end	match-ln	H_strand	H_start	H_end	Score	E-value	Identity
ZM_BFc0002M17.r.scf.scf	759	pCMV-SPORT6.1,	4177bp (http://www.invitrogen.com/content.cfm?pageid=10289)	plus	747	759	0	13	minus	781	769	26.3	0.077	1
ZM_BFc0120J04.r.scf.scf	791	pCMV-SPORT6.1,	4177bp (http://www.invitrogen.com/content.cfm?pageid=10289)	plus	774	791	0	18	minus	779	762	36.2	8e-05	1
MEST12-D05.T7-1.scf	670	pT7T3D-PacI	2897 bp	plus	657	670	0	14	minus	205	192	28.2	0.012	1
charng00305	796	pGEMTeasy		plus	782	796	0	15	minus	3020	3006	30.2	0.004	1
charng01102	850	pGEMTeasy		plus	838	850	0	13	minus	3020	3008	26.3	0.063	1
yeh00060	676	pGEMTeasy		plus	663	676	0	14	minus	3020	3007	28.2	0.013	1
yeh00845	813	pGEMTeasy		plus	800	813	0	14	minus	2963	2950	28.2	0.015	1
yeh01204	825	pGEMTeasy		plus	812	825	0	14	minus	3020	3007	28.2	0.015	1
charng00271	804	pGEM-T	Easy#	plus	791	804	0	14	minus	79	66	28.2	0.015	1
charng00401	755	pGEM-T	Easy#	plus	743	755	0	13	minus	79	67	26.3	0.056	1
charng00639	803	pGEM-T	Easy#	plus	790	803	0	14	minus	79	66	28.2	0.015	1
cheng00014	750	pGEM-T	Easy#	plus	735	750	0	16	minus	79	64	32.2	0.0009	1
cheng00533	721	pGEM-T	Easy#	plus	708	721	0	14	minus	79	66	28.2	0.013	1
to00011	664	pTriplEx2		plus	652	664	0	13	plus	2	14	26.3	0.058	1
to00060	810	pTriplEx2		plus	798	810	0	13	minus	3529	3517	26.3	0.071	1
to00066	722	pTriplEx2		plus	710	722	0	13	minus	3529	3517	26.3	0.063	1
to00095	760	pTriplEx2		plus	746	760	0	15	plus	1	15	30.2	0.004	1
to00119	832	pTriplEx2		plus	820	832	0	13	minus	3529	3517	26.3	0.073	1
to00164	696	pTriplEx2		plus	684	696	0	13	minus	3529	3517	26.3	0.061	1
to00168	805	pTriplEx2		plus	793	805	0	13	minus	3529	3517	26.3	0.07	1
to00193	813	pTriplEx2		plus	801	813	0	13	minus	3529	3517	26.3	0.071	1
to00200	706	pTriplEx2		plus	694	706	0	13	minus	3529	3517	26.3	0.062	1
to00220	737	pTriplEx2		plus	725	737	0	13	minus	3529	3517	26.3	0.064	1
to00231	806	pTriplEx2		plus	794	806	0	13	minus	3529	3517	26.3	0.071	1
to00246	758	pTriplEx2		plus	746	758	0	13	minus	3529	3517	26.3	0.066	1
to00254	663	pTriplEx2		plus	651	663	0	13	minus	3529	3517	26.3	0.058	1
to00263	762	pTriplEx2		plus	750	762	0	13	minus	3529	3517	26.3	0.067	1
to00270	828	pTriplEx2		plus	816	828	0	13	minus	3529	3517	26.3	0.072	1
to00285	774	pTriplEx2		plus	762	774	0	13	minus	3529	3517	26.3	0.068	1
to00311	732	pTriplEx2		plus	720	732	0	13	minus	3529	3517	26.3	0.064	1
to00336	732	pTriplEx2		plus	718	732	0	15	plus	1	15	30.2	0.004	1
to00382	798	pTriplEx2		plus	786	798	0	13	minus	3529	3517	26.3	0.07	1
to00419	812	pTriplEx2		plus	800	812	0	13	minus	3529	3517	26.3	0.071	1
to00420	763	pTriplEx2		plus	748	763	0	16	plus	1	16	32.2	0.001	1
to00425	872	pTriplEx2		plus	860	872	0	13	minus	3529	3517	26.3	0.076	1
to00434	763	pTriplEx2		plus	751	763	0	13	minus	3529	3517	26.3	0.067	1
to00436	746	pTriplEx2		plus	732	746	0	15	plus	1	15	30.2	0.004	1
to00450	771	pTriplEx2		plus	759	771	0	13	minus	3529	3517	26.3	0.067	1
to00461	756	pTriplEx2		plus	744	756	0	13	plus	1	13	26.3	0.066	1
to00467	725	pTriplEx2		plus	713	725	0	13	minus	3529	3517	26.3	0.063	1
to00470	819	pTriplEx2		plus	807	819	0	13	minus	3529	3517	26.3	0.072	1
to00471	749	pTriplEx2		plus	737	749	0	13	minus	3529	3517	26.3	0.065	1
to00477	829	pTriplEx2		plus	817	829	0	13	minus	3529	3517	26.3	0.073	1
to00479	752	pTriplEx2		plus	740	752	0	13	minus	3529	3517	26.3	0.066	1
to00523	752	pTriplEx2		plus	739	752	0	14	plus	1	14	28.2	0.017	1
to00524	821	pTriplEx2		plus	807	821	0	15	plus	1	15	30.2	0.005	1
to00526	863	pTriplEx2		plus	851	863	0	13	minus	3529	3517	26.3	0.076	1
to00600	793	pTriplEx2		plus	781	793	0	13	minus	3529	3517	26.3	0.069	1
to00637	800	pTriplEx2		plus	788	800	0	13	minus	3529	3517	26.3	0.07	1
to00652	804	pTriplEx2		plus	792	804	0	13	minus	3529	3517	26.3	0.07	1
to00654	824	pTriplEx2		plus	810	824	0	15	plus	1	15	30.2	0.005	1
to00660	850	pTriplEx2		plus	838	850	0	13	minus	3529	3517	26.3	0.074	1
to00664	894	pTriplEx2		plus	882	894	0	13	minus	3529	3517	26.3	0.078	1
to00673	825	pTriplEx2		plus	813	825	0	13	minus	3529	3517	26.3	0.072	1
to00683	820	pTriplEx2		plus	808	820	0	13	minus	3529	3517	26.3	0.072	1
to00684	823	pTriplEx2		plus	811	823	0	13	minus	3529	3517	26.3	0.072	1
to00712	837	pTriplEx2		plus	825	837	0	13	minus	3529	3517	26.3	0.073	1
to00715	785	pTriplEx2		plus	773	785	0	13	minus	3529	3517	26.3	0.069	1
to00722	830	pTriplEx2		plus	818	830	0	13	minus	3529	3517	26.3	0.073	1
to00726	747	pTriplEx2		plus	735	747	0	13	minus	3529	3517	26.3	0.065	1
to00748	740	pTriplEx2		plus	728	740	0	13	minus	3529	3517	26.3	0.065	1
to00756	749	pTriplEx2		plus	735	749	0	15	plus	1	15	30.2	0.004	1
to00761	755	pTriplEx2		plus	743	755	0	13	minus	3529	3517	26.3	0.066	1
to00764	618	pTriplEx2		plus	606	618	0	13	minus	3529	3517	26.3	0.054	1
to00767	778	pTriplEx2		plus	764	778	0	15	plus	1	15	30.2	0.004	1
to00784	810	pTriplEx2		plus	798	810	0	13	minus	3529	3517	26.3	0.071	1
to00791	704	pTriplEx2		plus	692	704	0	13	minus	3529	3517	26.3	0.061	1
to00793	826	pTriplEx2		plus	814	826	0	13	minus	3529	3517	26.3	0.072	1
to00808	774	pTriplEx2		plus	762	774	0	13	minus	3529	3517	26.3	0.068	1
to00820	754	pTriplEx2		plus	742	754	0	13	minus	3529	3517	26.3	0.066	1
to00840	752	pTriplEx2		plus	740	752	0	13	minus	3529	3517	26.3	0.066	1
to00844	776	pTriplEx2		plus	764	776	0	13	minus	3529	3517	26.3	0.068	1
to00864	758	pTriplEx2		plus	746	758	0	13	minus	3529	3517	26.3	0.066	1
to00889	794	pTriplEx2		plus	782	794	0	13	minus	3529	3517	26.3	0.069	1
to00891	802	pTriplEx2		plus	790	802	0	13	minus	3529	3517	26.3	0.07	1
to00895	775	pTriplEx2		plus	761	775	0	15	plus	1	15	30.2	0.004	1
to00906	817	pTriplEx2		plus	805	817	0	13	minus	3529	3517	26.3	0.072	1
to00935	743	pTriplEx2		plus	731	743	0	13	minus	3529	3517	26.3	0.065	1
to00937	659	pTriplEx2		plus	647	659	0	13	minus	3529	3517	26.3	0.057	1
to00966	889	pTriplEx2		plus	877	889	0	13	minus	3529	3517	26.3	0.078	1
to00980	786	pTriplEx2		plus	774	786	0	13	minus	3529	3517	26.3	0.069	1
to00995	746	pTriplEx2		plus	731	746	0	16	plus	1	16	32.2	0.001	1
to00996	822	pTriplEx2		plus	810	822	0	13	minus	3529	3517	26.3	0.072	1
to01056	805	pTriplEx2		plus	793	805	0	13	minus	3529	3517	26.3	0.07	1
to01064	807	pTriplEx2		plus	795	807	0	13	minus	3529	3517	26.3	0.071	1
to01067	840	pTriplEx2		plus	828	840	0	13	minus	3529	3517	26.3	0.074	1
to01076	780	pTriplEx2		plus	767	780	0	14	plus	1	14	28.2	0.017	1
to01094	795	pTriplEx2		plus	783	795	0	13	minus	3529	3517	26.3	0.07	1
to01113	812	pTriplEx2		plus	798	812	0	15	plus	1	15	30.2	0.005	1
to01124	780	pTriplEx2		plus	767	780	0	14	plus	1	14	28.2	0.017	1
to01135	691	pTriplEx2		plus	679	691	0	13	minus	3529	3517	26.3	0.06	1
to01171	698	pTriplEx2		plus	686	698	0	13	minus	3529	3517	26.3	0.061	1
to01208	783	pTriplEx2		plus	771	783	0	13	minus	3529	3517	26.3	0.068	1
to01219	811	pTriplEx2		plus	799	811	0	13	minus	3529	3517	26.3	0.071	1
to01244	891	pTriplEx2		plus	879	891	0	13	minus	3529	3517	26.3	0.078	1
to01247	831	pTriplEx2		plus	817	831	0	15	minus	3532	3518	30.2	0.005	1
to01264	800	pTriplEx2		plus	788	800	0	13	minus	3529	3517	26.3	0.07	1
to01265	641	pTriplEx2		plus	629	641	0	13	minus	3529	3517	26.3	0.056	1
to01276	724	pTriplEx2		plus	710	724	0	15	plus	1	15	30.2	0.004	1
to01303	745	pTriplEx2		plus	731	745	0	15	plus	1	15	30.2	0.004	1
to01325	660	pTriplEx2		plus	648	660	0	13	minus	3529	3517	26.3	0.058	1
to01328	678	pTriplEx2		plus	664	678	0	15	plus	1	15	30.2	0.004	1
to01340	898	pTriplEx2		plus	886	898	0	13	minus	3529	3517	26.3	0.079	1
to01341	609	pTriplEx2		plus	597	609	0	13	minus	3529	3517	26.3	0.053	1
to01359	789	pTriplEx2		plus	777	789	0	13	minus	3529	3517	26.3	0.069	1
to01375	802	pTriplEx2		plus	790	802	0	13	minus	3529	3517	26.3	0.07	1
to01407	817	pTriplEx2		plus	805	817	0	13	minus	3529	3517	26.3	0.072	1
to01430	865	pTriplEx2		plus	853	865	0	13	minus	3529	3517	26.3	0.076	1
to01437	753	pTriplEx2		plus	741	753	0	13	minus	3529	3517	26.3	0.066	1
to01477	758	pTriplEx2		plus	745	758	0	14	plus	1	14	28.2	0.017	1
to02690	548	pTriplEx2		plus	536	548	0	13	plus	3516	3528	26.3	0.048	1
chan00563	811	pZL1		plus	799	811	0	13	minus	4294	4282	26.3	0.085	1
chan00660	823	pZL1		plus	809	823	0	15	minus	4294	4280	30.2	0.006	1
chan01159	610	pZL1		plus	582	610	0	29	plus	1	29	58	2e-11	1
chan01163	627	pZL1		plus	599	627	0	29	plus	1	29	58	2e-11	1
chan01168	687	pZL1		plus	671	687	0	17	plus	1	17	34.2	0.0003	1
chan01173	436	pZL1		plus	408	436	0	29	plus	1	29	58	1e-11	1
chan01174	531	pZL1		plus	503	531	0	29	plus	1	29	58	2e-11	1
chan01176	660	pZL1		plus	632	660	0	29	plus	1	29	58	2e-11	1
chan01177	576	pZL1		plus	548	576	0	29	plus	1	29	58	2e-11	1
chan01179	353	pZL1		plus	325	353	0	29	plus	1	29	58	1e-11	1
chan01182	558	pZL1		plus	530	558	0	29	plus	1	29	58	2e-11	1
chan01184	597	pZL1		plus	569	597	0	29	plus	1	29	58	2e-11	1
chan01185	428	pZL1		plus	400	428	0	29	plus	1	29	58	1e-11	1
chan01187	482	pZL1		plus	454	482	0	29	plus	1	29	58	1e-11	1
chan01195	617	pZL1		plus	589	617	0	29	plus	1	29	58	2e-11	1
chan01196	740	pZL1		plus	728	740	0	13	plus	1	13	26.3	0.078	1
chan01206	738	pZL1		plus	710	738	0	29	plus	1	29	58	2e-11	1
chan01211	385	pZL1		plus	357	385	0	29	plus	1	29	58	1e-11	1
chan01231	722	pZL1		plus	693	722	0	30	plus	1	31	46.1	8e-08	0.967742
chan00843	818	pT7Blue		plus	772	818	0	47	minus	2815	2769	93.7	3e-22	1
ZM_BFc0061J23.r.scf.scf	433	pCMV-SPORT6.1,	4177bp (http://www.invitrogen.com/content.cfm?pageid=10289)	plus	1	16	417	16	minus	797	782	32.2	0.0007	1
ZM_BFc0068B11.r.scf.scf	463	pCMV-SPORT6.1,	4177bp (http://www.invitrogen.com/content.cfm?pageid=10289)	plus	1	13	450	13	minus	793	781	26.3	0.047	1
ZM_BFc0129J13.f.scf.scf	786	pCMV-SPORT6.1,	4177bp (http://www.invitrogen.com/content.cfm?pageid=10289)	plus	1	13	773	13	plus	769	781	26.3	0.08	1
ZM_BFc0130D12.f.scf.scf	569	pCMV-SPORT6.1,	4177bp (http://www.invitrogen.com/content.cfm?pageid=10289)	plus	1	13	556	13	plus	769	781	26.3	0.058	1
ZM_BFc0139M16.r.scf.scf	233	pCMV-SPORT6.1,	4177bp (http://www.invitrogen.com/content.cfm?pageid=10289)	plus	1	13	220	13	minus	794	782	26.3	0.023	1
ZM_BFc0142J13.r.scf.scf	464	pCMV-SPORT6.1,	4177bp (http://www.invitrogen.com/content.cfm?pageid=10289)	plus	1	14	450	14	minus	795	782	28.2	0.012	1
ZM_BFc0181A18.r.scf.scf	323	pCMV-SPORT6.1,	4177bp (http://www.invitrogen.com/content.cfm?pageid=10289)	plus	1	15	308	15	minus	796	782	30.2	0.002	1
MEST63-C10.T3.scf	589	pT7T3D-PacI	2897 bp	plus	1	13	576	13	plus	193	205	26.3	0.041	1
MEST87-F06.T3.scf	391	pT7T3D-PacI	2897 bp	plus	1	15	376	15	minus	2395	2381	30.2	0.002	1
chiou01173	537	pGEMTeasy		plus	1	21	516	21	plus	2943	2963	42.1	7e-07	1
chiou01212	805	pGEMTeasy		plus	1	21	784	21	plus	2943	2963	42.1	1e-06	1
yeh00728	247	pGEMTeasy		plus	1	16	231	16	plus	2943	2958	32.2	0.0003	1
yeh00639	438	pGEMTeasy		plus	1	20	418	20	plus	2943	2962	40.1	2e-06	1
yeh00988	466	pGEMTeasy		plus	1	21	445	21	plus	2943	2963	42.1	6e-07	1
to01541	438	pTriplEx2		plus	1	13	425	13	minus	3528	3516	26.3	0.038	1
to01640	300	pTriplEx2		plus	1	13	287	13	plus	3517	3529	26.3	0.026	1
to01813	693	pTriplEx2		plus	1	13	680	13	plus	3517	3529	26.3	0.061	1
to01909	494	pTriplEx2		plus	1	13	481	13	plus	3518	3530	26.3	0.043	1
to01923	646	pTriplEx2		plus	1	13	633	13	minus	3532	3520	26.3	0.056	1
to02025	315	pTriplEx2		plus	1	13	302	13	plus	3517	3529	26.3	0.027	1
to02078	516	pTriplEx2		plus	1	13	503	13	plus	3517	3529	26.3	0.045	1
to02251	670	pTriplEx2		plus	1	13	657	13	plus	3517	3529	26.3	0.058	1
to02408	142	pTriplEx2		plus	1	13	129	13	plus	3517	3529	26.3	0.012	1
to02497	526	pTriplEx2		plus	1	13	513	13	plus	3517	3529	26.3	0.046	1

## Sheet: LUCY(qul)_CVS
Query Name	Query Length	Hit Name	Description	Q_strand	Q_start	Q_end	dis-fm-end	match-ln	H_strand	H_start	H_end	Score	E-value	Identity
yeh00060	675	pGEMTeasy		plus	663	675	0	13	minus	3020	3008	26.3	0.05	1
yeh01204	824	pGEMTeasy		plus	812	824	0	13	minus	3020	3008	26.3	0.061	1
cheng00014	750	pGEM-T	Easy#	plus	735	750	0	16	minus	79	64	32.2	0.0009	1
cheng00533	721	pGEM-T	Easy#	plus	708	721	0	14	minus	79	66	28.2	0.013	1
to00045	636	pTriplEx2		plus	624	636	0	13	minus	3529	3517	26.3	0.055	1
to00060	809	pTriplEx2		plus	797	809	0	13	minus	3529	3517	26.3	0.071	1
to00066	710	pTriplEx2		plus	698	710	0	13	minus	3529	3517	26.3	0.062	1
to00119	831	pTriplEx2		plus	819	831	0	13	minus	3529	3517	26.3	0.073	1
to00164	696	pTriplEx2		plus	684	696	0	13	minus	3529	3517	26.3	0.061	1
to00168	805	pTriplEx2		plus	793	805	0	13	minus	3529	3517	26.3	0.07	1
to00193	811	pTriplEx2		plus	799	811	0	13	minus	3529	3517	26.3	0.071	1
to00200	706	pTriplEx2		plus	694	706	0	13	minus	3529	3517	26.3	0.062	1
to00220	726	pTriplEx2		plus	714	726	0	13	minus	3529	3517	26.3	0.063	1
to00231	803	pTriplEx2		plus	791	803	0	13	minus	3529	3517	26.3	0.07	1
to00233	747	pTriplEx2		plus	735	747	0	13	minus	3529	3517	26.3	0.065	1
to00246	755	pTriplEx2		plus	743	755	0	13	minus	3529	3517	26.3	0.066	1
to00254	663	pTriplEx2		plus	651	663	0	13	minus	3529	3517	26.3	0.058	1
to00256	720	pTriplEx2		plus	708	720	0	13	minus	3529	3517	26.3	0.063	1
to00263	760	pTriplEx2		plus	748	760	0	13	minus	3529	3517	26.3	0.066	1
to00285	774	pTriplEx2		plus	762	774	0	13	minus	3529	3517	26.3	0.068	1
to00311	732	pTriplEx2		plus	720	732	0	13	minus	3529	3517	26.3	0.064	1
to00349	648	pTriplEx2		plus	636	648	0	13	minus	3529	3517	26.3	0.057	1
to00361	592	pTriplEx2		plus	580	592	0	13	minus	3529	3517	26.3	0.052	1
to00366	615	pTriplEx2		plus	603	615	0	13	minus	3529	3517	26.3	0.054	1
to00382	797	pTriplEx2		plus	785	797	0	13	minus	3529	3517	26.3	0.07	1
to00419	810	pTriplEx2		plus	798	810	0	13	minus	3529	3517	26.3	0.071	1
to00420	763	pTriplEx2		plus	748	763	0	16	plus	1	16	32.2	0.001	1
to00425	872	pTriplEx2		plus	860	872	0	13	minus	3529	3517	26.3	0.076	1
to00429	635	pTriplEx2		plus	623	635	0	13	minus	3529	3517	26.3	0.055	1
to00434	761	pTriplEx2		plus	749	761	0	13	minus	3529	3517	26.3	0.067	1
to00436	734	pTriplEx2		plus	721	734	0	14	plus	1	14	28.2	0.016	1
to00450	770	pTriplEx2		plus	758	770	0	13	minus	3529	3517	26.3	0.067	1
to00461	737	pTriplEx2		plus	725	737	0	13	minus	3529	3517	26.3	0.064	1
to00467	724	pTriplEx2		plus	712	724	0	13	minus	3529	3517	26.3	0.063	1
to00470	818	pTriplEx2		plus	806	818	0	13	minus	3529	3517	26.3	0.072	1
to00471	749	pTriplEx2		plus	737	749	0	13	minus	3529	3517	26.3	0.065	1
to00477	828	pTriplEx2		plus	816	828	0	13	minus	3529	3517	26.3	0.072	1
to00479	751	pTriplEx2		plus	739	751	0	13	minus	3529	3517	26.3	0.066	1
to00498	749	pTriplEx2		plus	737	749	0	13	minus	3529	3517	26.3	0.065	1
to00524	793	pTriplEx2		plus	781	793	0	13	minus	3529	3517	26.3	0.069	1
to00526	862	pTriplEx2		plus	850	862	0	13	minus	3529	3517	26.3	0.076	1
to00600	792	pTriplEx2		plus	780	792	0	13	minus	3529	3517	26.3	0.069	1
to00609	753	pTriplEx2		plus	741	753	0	13	minus	3529	3517	26.3	0.066	1
to00634	774	pTriplEx2		plus	762	774	0	13	minus	3529	3517	26.3	0.068	1
to00637	799	pTriplEx2		plus	787	799	0	13	minus	3529	3517	26.3	0.07	1
to00652	803	pTriplEx2		plus	791	803	0	13	minus	3529	3517	26.3	0.07	1
to00654	801	pTriplEx2		plus	789	801	0	13	minus	3529	3517	26.3	0.07	1
to00660	850	pTriplEx2		plus	838	850	0	13	minus	3529	3517	26.3	0.074	1
to00664	894	pTriplEx2		plus	882	894	0	13	minus	3529	3517	26.3	0.078	1
to00670	788	pTriplEx2		plus	776	788	0	13	minus	3529	3517	26.3	0.069	1
to00673	825	pTriplEx2		plus	813	825	0	13	minus	3529	3517	26.3	0.072	1
to00684	820	pTriplEx2		plus	808	820	0	13	minus	3529	3517	26.3	0.072	1
to00712	837	pTriplEx2		plus	825	837	0	13	minus	3529	3517	26.3	0.073	1
to00715	785	pTriplEx2		plus	773	785	0	13	minus	3529	3517	26.3	0.069	1
to00722	819	pTriplEx2		plus	807	819	0	13	minus	3529	3517	26.3	0.072	1
to00726	744	pTriplEx2		plus	732	744	0	13	minus	3529	3517	26.3	0.065	1
to00748	722	pTriplEx2		plus	710	722	0	13	minus	3529	3517	26.3	0.063	1
to00761	746	pTriplEx2		plus	734	746	0	13	minus	3529	3517	26.3	0.065	1
to00764	618	pTriplEx2		plus	606	618	0	13	minus	3529	3517	26.3	0.054	1
to00767	777	pTriplEx2		plus	764	777	0	14	plus	1	14	28.2	0.017	1
to00784	810	pTriplEx2		plus	798	810	0	13	minus	3529	3517	26.3	0.071	1
to00791	703	pTriplEx2		plus	691	703	0	13	minus	3529	3517	26.3	0.061	1
to00793	826	pTriplEx2		plus	814	826	0	13	minus	3529	3517	26.3	0.072	1
to00797	743	pTriplEx2		plus	731	743	0	13	minus	3529	3517	26.3	0.065	1
to00808	772	pTriplEx2		plus	760	772	0	13	minus	3529	3517	26.3	0.068	1
to00820	754	pTriplEx2		plus	742	754	0	13	minus	3529	3517	26.3	0.066	1
to00839	756	pTriplEx2		plus	744	756	0	13	minus	3529	3517	26.3	0.066	1
to00840	751	pTriplEx2		plus	739	751	0	13	minus	3529	3517	26.3	0.066	1
to00844	776	pTriplEx2		plus	764	776	0	13	minus	3529	3517	26.3	0.068	1
to00863	688	pTriplEx2		plus	676	688	0	13	minus	3529	3517	26.3	0.06	1
to00864	758	pTriplEx2		plus	746	758	0	13	minus	3529	3517	26.3	0.066	1
to00886	685	pTriplEx2		plus	673	685	0	13	minus	3529	3517	26.3	0.06	1
to00889	794	pTriplEx2		plus	782	794	0	13	minus	3529	3517	26.3	0.069	1
to00891	801	pTriplEx2		plus	789	801	0	13	minus	3529	3517	26.3	0.07	1
to00906	816	pTriplEx2		plus	804	816	0	13	minus	3529	3517	26.3	0.071	1
to00910	753	pTriplEx2		plus	741	753	0	13	minus	3529	3517	26.3	0.066	1
to00935	743	pTriplEx2		plus	731	743	0	13	minus	3529	3517	26.3	0.065	1
to00937	658	pTriplEx2		plus	646	658	0	13	minus	3529	3517	26.3	0.057	1
to00966	889	pTriplEx2		plus	877	889	0	13	minus	3529	3517	26.3	0.078	1
to00967	760	pTriplEx2		plus	748	760	0	13	minus	3529	3517	26.3	0.066	1
to00977	523	pTriplEx2		plus	511	523	0	13	minus	3529	3517	26.3	0.045	1
to00980	776	pTriplEx2		plus	764	776	0	13	minus	3529	3517	26.3	0.068	1
to00995	745	pTriplEx2		plus	731	745	0	15	plus	1	15	30.2	0.004	1
to00996	822	pTriplEx2		plus	810	822	0	13	minus	3529	3517	26.3	0.072	1
to01005	723	pTriplEx2		plus	711	723	0	13	minus	3529	3517	26.3	0.063	1
to01056	805	pTriplEx2		plus	793	805	0	13	minus	3529	3517	26.3	0.07	1
to01063	737	pTriplEx2		plus	725	737	0	13	minus	3529	3517	26.3	0.064	1
to01064	807	pTriplEx2		plus	795	807	0	13	minus	3529	3517	26.3	0.071	1
to01067	832	pTriplEx2		plus	820	832	0	13	minus	3529	3517	26.3	0.073	1
to01076	780	pTriplEx2		plus	767	780	0	14	plus	1	14	28.2	0.017	1
to01094	794	pTriplEx2		plus	782	794	0	13	minus	3529	3517	26.3	0.069	1
to01135	691	pTriplEx2		plus	679	691	0	13	minus	3529	3517	26.3	0.06	1
to01161	731	pTriplEx2		plus	719	731	0	13	minus	3529	3517	26.3	0.064	1
to01164	812	pTriplEx2		plus	800	812	0	13	minus	3529	3517	26.3	0.071	1
to01171	698	pTriplEx2		plus	686	698	0	13	minus	3529	3517	26.3	0.061	1
to01208	782	pTriplEx2		plus	770	782	0	13	minus	3529	3517	26.3	0.068	1
to01219	811	pTriplEx2		plus	799	811	0	13	minus	3529	3517	26.3	0.071	1
to01244	891	pTriplEx2		plus	879	891	0	13	minus	3529	3517	26.3	0.078	1
to01247	831	pTriplEx2		plus	817	831	0	15	minus	3532	3518	30.2	0.005	1
to01264	792	pTriplEx2		plus	780	792	0	13	minus	3529	3517	26.3	0.069	1
to01265	635	pTriplEx2		plus	623	635	0	13	minus	3529	3517	26.3	0.055	1
to01276	723	pTriplEx2		plus	710	723	0	14	plus	1	14	28.2	0.016	1
to01325	659	pTriplEx2		plus	647	659	0	13	minus	3529	3517	26.3	0.057	1
to01340	898	pTriplEx2		plus	886	898	0	13	minus	3529	3517	26.3	0.079	1
to01341	609	pTriplEx2		plus	597	609	0	13	minus	3529	3517	26.3	0.053	1
to01358	690	pTriplEx2		plus	678	690	0	13	minus	3529	3517	26.3	0.06	1
to01359	782	pTriplEx2		plus	770	782	0	13	minus	3529	3517	26.3	0.068	1
to01375	802	pTriplEx2		plus	790	802	0	13	minus	3529	3517	26.3	0.07	1
to01407	816	pTriplEx2		plus	804	816	0	13	minus	3529	3517	26.3	0.071	1
to01430	865	pTriplEx2		plus	853	865	0	13	minus	3529	3517	26.3	0.076	1
to01431	715	pTriplEx2		plus	703	715	0	13	minus	3529	3517	26.3	0.062	1
to01437	752	pTriplEx2		plus	740	752	0	13	minus	3529	3517	26.3	0.066	1
to01445	872	pTriplEx2		plus	860	872	0	13	minus	3529	3517	26.3	0.076	1
to01460	660	pTriplEx2		plus	648	660	0	13	minus	3529	3517	26.3	0.058	1
to01493	795	pTriplEx2		plus	783	795	0	13	minus	3529	3517	26.3	0.07	1
to01511	603	pTriplEx2		plus	591	603	0	13	minus	3529	3517	26.3	0.053	1
to02690	548	pTriplEx2		plus	536	548	0	13	plus	3516	3528	26.3	0.048	1
chan01159	610	pZL1		plus	582	610	0	29	plus	1	29	58	2e-11	1
chan01163	627	pZL1		plus	599	627	0	29	plus	1	29	58	2e-11	1
chan01168	687	pZL1		plus	671	687	0	17	plus	1	17	34.2	0.0003	1
chan01173	436	pZL1		plus	408	436	0	29	plus	1	29	58	1e-11	1
chan01174	531	pZL1		plus	503	531	0	29	plus	1	29	58	2e-11	1
chan01176	660	pZL1		plus	632	660	0	29	plus	1	29	58	2e-11	1
chan01177	576	pZL1		plus	548	576	0	29	plus	1	29	58	2e-11	1
chan01179	353	pZL1		plus	325	353	0	29	plus	1	29	58	1e-11	1
chan01182	558	pZL1		plus	530	558	0	29	plus	1	29	58	2e-11	1
chan01184	597	pZL1		plus	569	597	0	29	plus	1	29	58	2e-11	1
chan01185	428	pZL1		plus	400	428	0	29	plus	1	29	58	1e-11	1
chan01187	482	pZL1		plus	454	482	0	29	plus	1	29	58	1e-11	1
chan01195	617	pZL1		plus	589	617	0	29	plus	1	29	58	2e-11	1
chan01206	738	pZL1		plus	710	738	0	29	plus	1	29	58	2e-11	1
chan01211	385	pZL1		plus	357	385	0	29	plus	1	29	58	1e-11	1
chan01231	722	pZL1		plus	693	722	0	30	plus	1	31	46.1	8e-08	0.967742
chan00843	813	pT7Blue		plus	767	813	0	47	minus	2815	2769	93.7	3e-22	1
ZM_BFc0061J23.r.scf.scf	426	pCMV-SPORT6.1,	4177bp (http://www.invitrogen.com/content.cfm?pageid=10289)	plus	1	15	411	15	minus	796	782	30.2	0.003	1
ZM_BFc0068B11.r.scf.scf	459	pCMV-SPORT6.1,	4177bp (http://www.invitrogen.com/content.cfm?pageid=10289)	plus	1	13	446	13	minus	793	781	26.3	0.046	1
ZM_BFc0129J13.f.scf.scf	786	pCMV-SPORT6.1,	4177bp (http://www.invitrogen.com/content.cfm?pageid=10289)	plus	1	13	773	13	plus	769	781	26.3	0.08	1
ZM_BFc0142J13.r.scf.scf	438	pCMV-SPORT6.1,	4177bp (http://www.invitrogen.com/content.cfm?pageid=10289)	plus	1	13	425	13	minus	794	782	26.3	0.044	1
ZM_BFc0181A18.r.scf.scf	320	pCMV-SPORT6.1,	4177bp (http://www.invitrogen.com/content.cfm?pageid=10289)	plus	1	14	306	14	minus	795	782	28.2	0.008	1
MEST87-F06.T3.scf	391	pT7T3D-PacI	2897 bp	plus	1	15	376	15	minus	2395	2381	30.2	0.002	1
ZF101-P00071-DEPE-F_A23.scf	549	pDNR-LIB	4161 bp	plus	1	18	531	18	plus	367	384	36.2	6e-05	1
chiou01173	537	pGEMTeasy		plus	1	21	516	21	plus	2943	2963	42.1	7e-07	1
chiou01212	805	pGEMTeasy		plus	1	21	784	21	plus	2943	2963	42.1	1e-06	1
yeh00728	247	pGEMTeasy		plus	1	16	231	16	plus	2943	2958	32.2	0.0003	1
yeh00639	438	pGEMTeasy		plus	1	20	418	20	plus	2943	2962	40.1	2e-06	1
yeh00988	466	pGEMTeasy		plus	1	21	445	21	plus	2943	2963	42.1	6e-07	1
to01541	436	pTriplEx2		plus	1	13	423	13	minus	3528	3516	26.3	0.038	1
to01640	294	pTriplEx2		plus	1	13	281	13	plus	3517	3529	26.3	0.025	1
to01813	687	pTriplEx2		plus	1	13	674	13	plus	3517	3529	26.3	0.06	1
to01909	494	pTriplEx2		plus	1	13	481	13	plus	3518	3530	26.3	0.043	1
to01923	641	pTriplEx2		plus	1	13	628	13	minus	3532	3520	26.3	0.056	1
to02025	315	pTriplEx2		plus	1	13	302	13	plus	3517	3529	26.3	0.027	1
to02078	516	pTriplEx2		plus	1	13	503	13	plus	3517	3529	26.3	0.045	1
to02251	669	pTriplEx2		plus	1	13	656	13	plus	3517	3529	26.3	0.058	1
to02408	142	pTriplEx2		plus	1	13	129	13	plus	3517	3529	26.3	0.012	1
to02497	526	pTriplEx2		plus	1	13	513	13	plus	3517	3529	26.3	0.046	1

## Sheet: SeqClean_RVS
Query Name	Query Length	Hit Name	Description	Q_strand	Q_start	Q_end	dis-fm-end	matc-ln	H_strand	H_start	H_end	Score	E-value	Identity
charng00372	769	pGEMTeasy		plus	1	23	746	23	minus	22	1	30.2	0.004	0.956522
ZM_BFc0100N05.f.scf.scf	632	pCMV-SPORT6_1	pCMV-SPORT6.1, 4177bp relin to 77 4-4177-790	plus	1	24	608	24	plus	4160	4182	32.2	0.001	0.958333
ZF101-P00001-DPE-F_D09.scf	194	pDNR-LIB	4161 bp	plus	1	22	172	22	plus	45	67	30.2	0.001	0.956522
ZF101-P00004-DPE-F_A02.scf	464	pDNR-LIB	4161 bp	plus	1	20	444	20	plus	69	89	26.3	0.048	0.952381
ZF101-P00005-DEPE-F_O06.scf	677	pDNR-LIB	4161 bp	plus	1	20	657	20	plus	47	67	26.3	0.07	0.952381
ZF101-P00005-DEPE-F_O14.scf	551	pDNR-LIB	4161 bp	plus	1	21	530	21	plus	46	67	28.2	0.014	0.954545
ZF101-P00015-DEPE-F_I22.scf	244	pDNR-LIB	4161 bp	plus	1	20	224	20	plus	47	67	26.3	0.025	0.952381
ZF101-P00026-DEPE-F_P21.scf	353	pDNR-LIB	4161 bp	plus	1	22	331	22	plus	45	67	30.2	0.002	0.956522
ZF101-P00029-DEPE-F_G08.scf	467	pDNR-LIB	4161 bp	plus	1	22	445	22	plus	45	67	30.2	0.003	0.956522
ZF101-P00060-DEPE-F_A13.scf	236	pDNR-LIB	4161 bp	plus	1	21	215	21	plus	68	89	28.2	0.006	0.954545
ZF101-P00062-DEPE-F2_O10.scf	115	pDNR-LIB	4161 bp	plus	1	23	92	23	plus	44	67	32.2	0.0002	0.958333
to02690	549	pTriplEx2		plus	537	549	0	13	plus	3516	3528	26.3	0.048	1

## Sheet: crossmatch_RVS
Query Name	Query Length	Hit Name	Description	Q_strand	Q_start	Q_end	dis-fm-end	match-ln	H_strand	H_start	H_end	Score	E-value	Identity
charng00390	370	pGEMTeasy		plus	1	13	357	13	minus	13	1	26.3	0.027	1
charng00422	819	pGEMTeasy		plus	1	13	806	13	minus	16	4	26.3	0.06	1
cheng00102	338	pGEMTeasy		plus	1	13	325	13	minus	16	4	26.3	0.025	1
charng00003	205	pGEMTeasy		plus	1	13	192	13	minus	16	4	26.3	0.015	1
charng00441	834	pGEMTeasy		plus	1	13	821	13	minus	16	4	26.3	0.061	1
charng00478	673	pGEMTeasy		plus	1	13	660	13	minus	16	4	26.3	0.049	1
charng00495	462	pGEMTeasy		plus	1	13	449	13	minus	16	4	26.3	0.034	1
charng00537	763	pGEMTeasy		plus	1	13	750	13	minus	16	4	26.3	0.056	1
charng00609	485	pGEMTeasy		plus	1	13	472	13	minus	16	4	26.3	0.035	1
charng00625	324	pGEMTeasy		plus	1	13	311	13	minus	16	4	26.3	0.023	1
charng00643	916	pGEMTeasy		plus	1	13	903	13	minus	16	4	26.3	0.068	1
charng00681	324	pGEMTeasy		plus	1	13	311	13	minus	16	4	26.3	0.023	1
cheng00154	575	pGEMTeasy		plus	1	13	562	13	minus	19	7	26.3	0.042	1
cheng00159	514	pGEMTeasy		plus	1	13	501	13	minus	16	4	26.3	0.038	1
cheng00208	810	pGEMTeasy		plus	1	13	797	13	minus	16	4	26.3	0.06	1
cheng00213	649	pGEMTeasy		plus	1	13	636	13	minus	16	4	26.3	0.048	1
cheng00246	599	pGEMTeasy		plus	1	13	586	13	minus	13	1	26.3	0.044	1
cheng00248	836	pGEMTeasy		plus	1	13	823	13	minus	19	7	26.3	0.062	1
cheng00371	615	pGEMTeasy		plus	1	13	602	13	minus	16	4	26.3	0.045	1
cheng00381	456	pGEMTeasy		plus	1	13	443	13	minus	19	7	26.3	0.033	1
cheng00383	430	pGEMTeasy		plus	1	13	417	13	minus	16	4	26.3	0.031	1
cheng00428	836	pGEMTeasy		plus	1	13	823	13	minus	17	5	26.3	0.062	1
cheng00446	507	pGEM-T	Easy#	plus	1	13	494	13	minus	90	78	26.3	0.037	1
cheng00447	725	pGEMTeasy		plus	1	13	712	13	minus	13	1	26.3	0.053	1
cheng00463	817	pGEMTeasy		plus	1	13	804	13	minus	16	4	26.3	0.06	1
cheng00485	360	pGEMTeasy		plus	1	13	347	13	minus	13	1	26.3	0.026	1
cheng00502	709	pGEMTeasy		plus	1	13	696	13	minus	16	4	26.3	0.052	1
cheng00513	706	pGEMTeasy		plus	1	13	693	13	minus	13	1	26.3	0.052	1
cheng00516	486	pGEMTeasy		plus	1	13	473	13	minus	16	4	26.3	0.035	1
cheng00518	401	pGEMTeasy		plus	1	13	388	13	minus	16	4	26.3	0.029	1
cheng00570	354	pGEMTeasy		plus	1	13	341	13	minus	14	2	26.3	0.026	1
cheng00626	664	pGEMTeasy		plus	1	13	651	13	minus	16	4	26.3	0.049	1
cheng00653	268	pGEMTeasy		plus	1	13	255	13	minus	16	4	26.3	0.019	1
cheng00682	402	pGEMTeasy		plus	1	13	389	13	minus	16	4	26.3	0.029	1
cheng00705	544	pGEMTeasy		plus	1	13	531	13	minus	16	4	26.3	0.04	1
cheng00723	601	pGEMTeasy		plus	1	13	588	13	minus	14	2	26.3	0.044	1
cheng00729	347	pGEMTeasy		plus	1	13	334	13	minus	16	4	26.3	0.025	1
cheng00763	855	pGEMTeasy		plus	1	13	842	13	minus	16	4	26.3	0.063	1
cheng00767	514	pGEMTeasy		plus	1	13	501	13	minus	16	4	26.3	0.038	1
cheng00782	847	pGEMTeasy		plus	1	13	834	13	minus	16	4	26.3	0.062	1
cheng00805	450	pGEMTeasy		plus	1	13	437	13	minus	16	4	26.3	0.033	1
cheng00851	533	pGEMTeasy		plus	1	13	520	13	minus	13	1	26.3	0.039	1
cheng00875	278	pGEMTeasy		plus	1	13	265	13	minus	14	2	26.3	0.02	1
cheng00878	425	pGEMTeasy		plus	1	13	412	13	minus	16	4	26.3	0.031	1
cheng00883	470	pGEMTeasy		plus	1	13	457	13	minus	16	4	26.3	0.034	1
cheng00903	388	pGEMTeasy		plus	1	13	375	13	minus	16	4	26.3	0.028	1
cheng00932	863	pGEMTeasy		plus	1	13	850	13	minus	16	4	26.3	0.064	1
yeh00318	337	pGEMTeasy		plus	1	13	324	13	minus	13	1	26.3	0.024	1
charng00401	777	pGEM-T	Easy#	plus	765	777	0	13	minus	79	67	26.3	0.057	1
charng01102	871	pGEMTeasy		plus	859	871	0	13	minus	3020	3008	26.3	0.064	1
charng00088	804	pGEMTeasy		plus	1	14	790	14	minus	14	1	28.2	0.015	1
charng00593	800	pGEM-T	Easy#	plus	1	14	786	14	minus	91	78	28.2	0.015	1
charng00662	807	pGEM-T	Easy#	plus	1	14	793	14	minus	91	78	28.2	0.015	1
cheng00080	564	pGEMTeasy		plus	1	14	550	14	minus	14	1	28.2	0.01	1
cheng00191	515	pGEMTeasy		plus	1	14	501	14	minus	17	4	28.2	0.01	1
cheng00254	550	pGEMTeasy		plus	1	14	536	14	minus	20	7	28.2	0.01	1
cheng00374	756	pGEM-T	Easy#	plus	1	14	742	14	minus	91	78	28.2	0.014	1
cheng00455	625	pGEMTeasy		plus	1	14	611	14	minus	20	7	28.2	0.012	1
cheng00473	172	pGEM-T	Easy#	plus	1	14	158	14	minus	91	78	28.2	0.003	1
cheng00489	649	pGEMTeasy		plus	1	14	635	14	minus	17	4	28.2	0.012	1
cheng00493	428	pGEM-T	Easy#	plus	1	14	414	14	minus	91	78	28.2	0.008	1
cheng00507	366	pGEM-T	Easy#	plus	1	14	352	14	minus	91	78	28.2	0.007	1
yeh00117	491	pGEM-T	Easy#	plus	1	14	477	14	minus	91	78	28.2	0.009	1
yeh00329	443	pGEMTeasy		plus	1	14	429	14	minus	14	1	28.2	0.008	1
yeh01016	376	pGEM-T	Easy#	plus	1	14	362	14	minus	91	78	28.2	0.007	1
charng00271	829	pGEM-T	Easy#	plus	816	829	0	14	minus	79	66	28.2	0.015	1
charng00639	837	pGEM-T	Easy#	plus	824	837	0	14	minus	79	66	28.2	0.016	1
cheng00533	751	pGEM-T	Easy#	plus	738	751	0	14	minus	79	66	28.2	0.014	1
yeh00060	690	pGEMTeasy		plus	677	690	0	14	minus	3020	3007	28.2	0.013	1
yeh01204	846	pGEMTeasy		plus	833	846	0	14	minus	3020	3007	28.2	0.016	1
charng00298	334	pGEMTeasy		plus	1	15	319	15	minus	15	1	30.2	0.002	1
charng00623	469	pGEMTeasy		plus	1	15	454	15	minus	15	1	30.2	0.002	1
cheng00336	616	pGEMTeasy		plus	1	15	601	15	minus	19	5	30.2	0.003	1
cheng00368	398	pGEMTeasy		plus	1	15	383	15	minus	19	5	30.2	0.002	1
cheng00772	432	pGEMTeasy		plus	1	15	417	15	minus	16	2	30.2	0.002	1
cheng00803	406	pGEMTeasy		plus	1	15	391	15	minus	16	2	30.2	0.002	1
cheng00833	476	pGEMTeasy		plus	1	15	461	15	minus	16	2	30.2	0.002	1
cheng00853	758	pGEM-T	Easy#	plus	1	15	743	15	minus	92	78	30.2	0.004	1
yeh00125	425	pGEM-T	Easy#	plus	1	15	410	15	minus	92	78	30.2	0.002	1
yeh00364	649	pGEM-T	Easy#	plus	1	15	634	15	minus	92	78	30.2	0.003	1
yeh00849	853	pGEMTeasy		plus	1	15	838	15	minus	18	4	30.2	0.004	1
charng00305	817	pGEMTeasy		plus	803	817	0	15	minus	3020	3006	30.2	0.004	1
cheng00263	686	pGEMTeasy		plus	1	16	670	16	minus	22	7	32.2	0.0008	1
charng00001	373	pGEM-T	Easy#	plus	1	16	357	16	minus	93	78	32.2	0.0004	1
charng00009	291	pGEM-T	Easy#	plus	1	16	275	16	minus	93	78	32.2	0.0003	1
charng00044	365	pGEM-T	Easy#	plus	1	16	349	16	minus	93	78	32.2	0.0004	1
charng00292	776	pGEM-T	Easy#	plus	1	16	760	16	minus	93	78	32.2	0.001	1
charng00378	556	pGEMTeasy		plus	1	16	540	16	minus	16	1	32.2	0.0007	1
charng00446	481	pGEMTeasy		plus	1	16	465	16	minus	19	4	32.2	0.0006	1
charng00449	889	pGEMTeasy		plus	1	16	873	16	minus	19	4	32.2	0.001	1
charng00463	854	pGEMTeasy		plus	1	16	838	16	minus	19	4	32.2	0.001	1
charng00527	436	pGEMTeasy		plus	1	16	420	16	minus	19	4	32.2	0.0005	1
charng00605	813	pGEMTeasy		plus	1	16	797	16	minus	19	4	32.2	0.001	1
charng00633	820	pGEM-T	Easy#	plus	1	16	804	16	minus	93	78	32.2	0.001	1
charng00644	776	pGEM-T	Easy#	plus	1	16	760	16	minus	93	78	32.2	0.001	1
cheng00083	349	pGEMTeasy		plus	1	16	333	16	minus	22	7	32.2	0.0004	1
cheng00193	484	pGEMTeasy		plus	1	16	468	16	minus	22	7	32.2	0.0006	1
cheng00344	604	pGEMTeasy		plus	1	16	588	16	minus	22	7	32.2	0.0007	1
cheng00414	439	pGEMTeasy		plus	1	16	423	16	minus	22	7	32.2	0.0005	1
cheng00573	778	pGEMTeasy		plus	1	16	762	16	minus	16	1	32.2	0.001	1
cheng00693	589	pGEMTeasy		plus	1	16	573	16	minus	16	1	32.2	0.0007	1
cheng00728	291	pGEMTeasy		plus	1	16	275	16	minus	16	1	32.2	0.0003	1
cheng00735	427	pGEMTeasy		plus	1	16	411	16	minus	16	1	32.2	0.0005	1
cheng00839	464	pGEMTeasy		plus	1	16	448	16	minus	19	4	32.2	0.0005	1
cheng00843	493	pGEMTeasy		plus	1	16	477	16	minus	16	1	32.2	0.0006	1
yeh00226	561	pGEM-T	Easy#	plus	1	16	545	16	minus	93	78	32.2	0.0007	1
yeh00852	454	pGEMTeasy		plus	1	16	438	16	minus	19	4	32.2	0.0005	1
cheng00014	774	pGEM-T	Easy#	plus	759	774	0	16	minus	79	64	32.2	0.001	1
charng00010	486	pGEMTeasy		plus	1	17	469	17	minus	17	1	34.2	0.0001	1
charng00363	713	pGEM-T	Easy#	plus	1	17	696	17	minus	94	78	34.2	0.0002	1
charng00418	729	pGEMTeasy		plus	1	17	712	17	minus	21	5	34.2	0.0002	1
charng00616	830	pGEM-T	Easy#	plus	1	17	813	17	minus	94	78	34.2	0.0003	1
charng00675	814	pGEM-T	Easy#	plus	1	17	797	17	minus	94	78	34.2	0.0002	1
cheng00321	530	pGEM-T	Easy#	plus	1	17	513	17	minus	94	78	34.2	0.0002	1
cheng00482	355	pGEM-T	Easy#	plus	1	17	338	17	minus	94	78	34.2	0.0001	1
cheng00488	657	pGEM-T	Easy#	plus	1	17	640	17	minus	94	78	34.2	0.0002	1
cheng00537	320	pGEM-T	Easy#	plus	1	17	303	17	minus	94	78	34.2	0.0001	1
cheng00612	446	pGEM-T	Easy#	plus	1	17	429	17	minus	94	78	34.2	0.0001	1
cheng00683	292	pGEMTeasy		plus	1	17	275	17	minus	18	2	34.2	9e-05	1
cheng00801	528	pGEM-T	Easy#	plus	1	17	511	17	minus	94	78	34.2	0.0002	1
cheng00814	380	pGEM-T	Easy#	plus	1	17	363	17	minus	94	78	34.2	0.0001	1
cheng00838	337	pGEM-T	Easy#	plus	1	17	320	17	minus	94	78	34.2	0.0001	1
yeh00015	386	pGEMTeasy		plus	1	17	369	17	plus	2946	2962	34.2	0.0001	1
yeh00564	512	pGEMTeasy		plus	1	17	495	17	minus	18	2	34.2	0.0002	1
yeh00773	454	pGEMTeasy		plus	1	17	437	17	minus	18	2	34.2	0.0001	1
cheng00030	768	pGEM-T	Easy#	plus	752	768	0	17	minus	79	63	34.2	0.0002	1
cheng00035	583	pGEM-T	Easy#	plus	1	18	565	18	minus	95	78	36.2	4e-05	1
cheng00244	550	pGEMTeasy		plus	1	18	532	18	minus	22	5	36.2	4e-05	1
cheng00249	557	pGEMTeasy		plus	1	18	539	18	minus	22	5	36.2	4e-05	1
cheng00510	432	pGEMTeasy		plus	1	18	414	18	minus	22	5	36.2	3e-05	1
cheng00520	477	pGEMTeasy		plus	1	18	459	18	minus	22	5	36.2	4e-05	1
cheng00918	386	pGEMTeasy		plus	1	18	368	18	minus	19	2	36.2	3e-05	1
yeh00481	622	pGEMTeasy		plus	1	18	604	18	minus	19	2	36.2	5e-05	1
yeh00538	457	pGEMTeasy		plus	1	18	439	18	minus	18	1	36.2	3e-05	1
yeh00560	398	pGEMTeasy		plus	1	18	380	18	minus	19	2	36.2	3e-05	1
yeh00606	561	pGEMTeasy		plus	1	18	543	18	minus	18	1	36.2	4e-05	1
yeh00618	436	pGEMTeasy		plus	1	18	418	18	minus	19	2	36.2	3e-05	1
yeh00667	391	pGEMTeasy		plus	1	18	373	18	minus	19	2	36.2	3e-05	1
yeh00716	800	pGEMTeasy		plus	1	18	782	18	minus	19	2	36.2	6e-05	1
yeh00730	410	pGEMTeasy		plus	1	18	392	18	minus	19	2	36.2	3e-05	1
yeh00779	391	pGEMTeasy		plus	1	18	373	18	minus	19	2	36.2	3e-05	1
yeh00829	801	pGEMTeasy		plus	1	18	783	18	minus	18	1	36.2	6e-05	1
charng00606	827	pGEMTeasy		plus	810	827	0	18	minus	3020	3003	36.2	6e-05	1
charng00275	796	pGEMTeasy		plus	1	19	777	19	minus	19	1	38.2	2e-05	1
charng00479	446	pGEMTeasy		plus	1	19	427	19	minus	19	1	38.2	9e-06	1
charng00562	871	pGEMTeasy		plus	1	19	852	19	minus	19	1	38.2	2e-05	1
charng00575	761	pGEMTeasy		plus	1	19	742	19	minus	19	1	38.2	1e-05	1
charng00614	734	pGEMTeasy		plus	1	19	715	19	minus	19	1	38.2	1e-05	1
charng00635	832	pGEMTeasy		plus	1	19	813	19	minus	19	1	38.2	2e-05	1
charng00648	777	pGEMTeasy		plus	1	19	758	19	minus	19	1	38.2	2e-05	1
cheng00008	370	pGEMTeasy		plus	1	19	351	19	minus	19	1	38.2	7e-06	1
cheng00632	765	pGEMTeasy		plus	1	19	746	19	minus	19	1	38.2	1e-05	1
cheng00818	805	pGEMTeasy		plus	1	19	786	19	minus	19	1	38.2	2e-05	1
yeh00041	409	pGEMTeasy		plus	1	19	390	19	minus	19	1	38.2	8e-06	1
yeh00420	328	pGEMTeasy		plus	1	19	309	19	minus	19	1	38.2	6e-06	1
yeh00422	341	pGEMTeasy		plus	1	19	322	19	minus	19	1	38.2	6e-06	1
yeh00424	593	pGEMTeasy		plus	1	19	574	19	minus	19	1	38.2	1e-05	1
yeh00429	565	pGEM-T	Easy#	plus	1	19	546	19	minus	96	78	38.2	1e-05	1
yeh00434	265	pGEMTeasy		plus	1	19	246	19	minus	19	1	38.2	5e-06	1
yeh00487	249	pGEMTeasy		plus	1	19	230	19	minus	19	1	38.2	5e-06	1
yeh00492	590	pGEMTeasy		plus	1	19	571	19	minus	19	1	38.2	1e-05	1
yeh00495	582	pGEMTeasy		plus	1	19	563	19	minus	19	1	38.2	1e-05	1
yeh00550	225	pGEMTeasy		plus	1	19	206	19	minus	19	1	38.2	4e-06	1
yeh00552	392	pGEMTeasy		plus	1	19	373	19	minus	20	2	38.2	8e-06	1
yeh00554	313	pGEMTeasy		plus	1	19	294	19	minus	19	1	38.2	6e-06	1
yeh00568	350	pGEM-T	Easy#	plus	1	19	331	19	minus	96	78	38.2	7e-06	1
yeh00604	440	pGEMTeasy		plus	1	19	421	19	minus	19	1	38.2	8e-06	1
yeh00612	609	pGEMTeasy		plus	1	19	590	19	minus	19	1	38.2	1e-05	1
yeh00654	390	pGEMTeasy		plus	1	19	371	19	minus	19	1	38.2	7e-06	1
yeh00660	269	pGEMTeasy		plus	1	19	250	19	minus	19	1	38.2	5e-06	1
yeh00664	447	pGEMTeasy		plus	1	19	428	19	minus	19	1	38.2	9e-06	1
yeh00669	260	pGEMTeasy		plus	1	19	241	19	minus	19	1	38.2	5e-06	1
yeh00672	401	pGEMTeasy		plus	1	19	382	19	minus	19	1	38.2	8e-06	1
yeh00678	482	pGEMTeasy		plus	1	19	463	19	minus	19	1	38.2	9e-06	1
yeh00685	523	pGEMTeasy		plus	1	19	504	19	minus	19	1	38.2	1e-05	1
yeh00717	551	pGEMTeasy		plus	1	19	532	19	minus	19	1	38.2	1e-05	1
yeh00721	262	pGEMTeasy		plus	1	19	243	19	minus	19	1	38.2	5e-06	1
yeh00736	464	pGEMTeasy		plus	1	19	445	19	minus	20	2	38.2	9e-06	1
yeh00771	317	pGEMTeasy		plus	1	19	298	19	minus	19	1	38.2	6e-06	1
yeh00777	704	pGEMTeasy		plus	1	19	685	19	minus	19	1	38.2	1e-05	1
yeh00790	358	pGEMTeasy		plus	1	19	339	19	minus	19	1	38.2	7e-06	1
charng00374	757	pGEM-T	Easy#	plus	739	757	0	19	minus	79	61	38.2	1e-05	1
charng00381	675	pGEM-T	Easy#	plus	1	20	655	20	minus	97	78	40.1	3e-06	1
charng00407	601	pGEM-T	Easy#	plus	1	20	581	20	minus	97	78	40.1	3e-06	1
charng00408	719	pGEM-T	Easy#	plus	1	20	699	20	minus	97	78	40.1	4e-06	1
charng00570	649	pGEM-T	Easy#	plus	1	20	629	20	minus	97	78	40.1	3e-06	1
charng00598	836	pGEM-T	Easy#	plus	1	20	816	20	minus	97	78	40.1	4e-06	1
charng00654	560	pGEM-T	Easy#	plus	1	20	540	20	minus	97	78	40.1	3e-06	1
cheng00550	463	pGEM-T	Easy#	plus	1	20	443	20	minus	97	78	40.1	2e-06	1
cheng00909	255	pGEM-T	Easy#	plus	1	20	235	20	minus	97	78	40.1	1e-06	1
cheng00925	251	pGEM-T	Easy#	plus	1	20	231	20	minus	97	78	40.1	1e-06	1
cheng00935	324	pGEM-T	Easy#	plus	1	20	304	20	minus	97	78	40.1	2e-06	1
yeh00546	421	pGEM-T	Easy#	plus	1	20	401	20	minus	97	78	40.1	2e-06	1
to01163	848	pTriplEx2		plus	1	15	833	15	plus	3561	3575	30.2	0.005	1
to00012	805	pTriplEx2		plus	1	15	790	15	plus	3561	3575	30.2	0.005	1
to00024	785	pTriplEx2		plus	1	16	769	16	plus	3560	3575	32.2	0.001	1
to00045	682	pTriplEx2		plus	1	14	668	14	plus	3562	3575	28.2	0.015	1
to00058	792	pTriplEx2		plus	1	15	777	15	plus	3561	3575	30.2	0.004	1
to00075	831	pTriplEx2		plus	1	15	816	15	plus	3561	3575	30.2	0.005	1
to00077	634	pTriplEx2		plus	1	14	620	14	plus	3562	3575	28.2	0.014	1
to00083	756	pTriplEx2		plus	1	15	741	15	plus	3561	3575	30.2	0.004	1
to00104	294	pTriplEx2		plus	1	15	279	15	plus	3561	3575	30.2	0.002	1
to00134	764	pTriplEx2		plus	1	14	750	14	plus	3562	3575	28.2	0.017	1
to00138	775	pTriplEx2		plus	1	15	760	15	plus	3561	3575	30.2	0.004	1
to00152	814	pTriplEx2		plus	1	15	799	15	plus	3561	3575	30.2	0.005	1
to00164	718	pTriplEx2		plus	1	21	697	21	plus	3560	3580	34.2	0.0003	0.952381
to00172	792	pTriplEx2		plus	1	15	777	15	plus	3561	3575	30.2	0.004	1
to00176	810	pTriplEx2		plus	1	15	795	15	plus	3561	3575	30.2	0.005	1
to00189	673	pTriplEx2		plus	1	15	658	15	plus	3561	3575	30.2	0.004	1
to00191	786	pTriplEx2		plus	1	15	771	15	plus	3561	3575	30.2	0.004	1
to00206	803	pTriplEx2		plus	1	15	788	15	plus	3561	3575	30.2	0.005	1
to00221	621	pTriplEx2		plus	1	15	606	15	plus	3561	3575	30.2	0.003	1
to00225	797	pTriplEx2		plus	1	15	782	15	plus	3561	3575	30.2	0.004	1
to00234	764	pTriplEx2		plus	1	15	749	15	plus	3561	3575	30.2	0.004	1
to00237	359	pTriplEx2		plus	1	14	345	14	plus	3562	3575	28.2	0.008	1
to00248	427	pTriplEx2		plus	1	15	412	15	plus	3561	3575	30.2	0.002	1
to00257	788	pTriplEx2		plus	1	15	773	15	plus	3561	3575	30.2	0.004	1
to00269	799	pTriplEx2		plus	1	15	784	15	plus	3561	3575	30.2	0.004	1
to00332	547	pTriplEx2		plus	1	15	532	15	plus	3561	3575	30.2	0.003	1
to00361	631	pTriplEx2		plus	1	16	615	16	plus	3560	3575	32.2	0.0009	1
to00376	836	pTriplEx2		plus	1	15	821	15	plus	3561	3575	30.2	0.005	1
to00377	775	pTriplEx2		plus	1	14	761	14	plus	3562	3575	28.2	0.017	1
to00406	848	pTriplEx2		plus	1	15	833	15	plus	3561	3575	30.2	0.005	1
to00422	529	pTriplEx2		plus	1	14	515	14	plus	3562	3575	28.2	0.012	1
to00448	605	pTriplEx2		plus	1	16	589	16	plus	3560	3575	32.2	0.0009	1
to00457	851	pTriplEx2		plus	1	15	836	15	plus	3561	3575	30.2	0.005	1
to00461	778	pTriplEx2		plus	1	21	757	21	plus	3560	3580	34.2	0.0003	0.952381
to00468	862	pTriplEx2		plus	1	14	848	14	plus	3562	3575	28.2	0.019	1
to00481	841	pTriplEx2		plus	1	15	826	15	plus	3561	3575	30.2	0.005	1
to00485	668	pTriplEx2		plus	1	14	654	14	plus	3562	3575	28.2	0.015	1
to00487	554	pTriplEx2		plus	1	21	533	21	plus	3560	3580	34.2	0.0002	0.952381
to00498	777	pTriplEx2		plus	1	14	763	14	plus	3562	3575	28.2	0.017	1
to00521	820	pTriplEx2		plus	1	15	805	15	plus	3561	3575	30.2	0.005	1
to00523	768	pTriplEx2		plus	1	15	753	15	plus	3561	3575	30.2	0.004	1
to00526	879	pTriplEx2		plus	1	15	864	15	plus	3561	3575	30.2	0.005	1
to00546	844	pTriplEx2		plus	1	21	823	21	plus	3560	3580	34.2	0.0003	0.952381
to00561	843	pTriplEx2		plus	1	21	822	21	plus	3560	3580	34.2	0.0003	0.952381
to00567	813	pTriplEx2		plus	1	21	792	21	plus	3560	3580	34.2	0.0003	0.952381
to00576	715	pTriplEx2		plus	1	15	700	15	plus	3561	3575	30.2	0.004	1
to00578	817	pTriplEx2		plus	1	15	802	15	plus	3561	3575	30.2	0.005	1
to00581	841	pTriplEx2		plus	1	15	826	15	plus	3561	3575	30.2	0.005	1
to00585	838	pTriplEx2		plus	1	21	817	21	plus	3560	3580	34.2	0.0003	0.952381
to00609	770	pTriplEx2		plus	1	14	756	14	plus	3562	3575	28.2	0.017	1
to00610	784	pTriplEx2		plus	1	21	763	21	plus	3560	3580	34.2	0.0003	0.952381
to00612	831	pTriplEx2		plus	1	16	815	16	plus	3560	3575	32.2	0.001	1
to00623	828	pTriplEx2		plus	1	14	814	14	plus	3562	3575	28.2	0.018	1
to00644	807	pTriplEx2		plus	1	15	792	15	plus	3561	3575	30.2	0.005	1
to00653	157	pTriplEx2		plus	1	14	143	14	plus	3562	3575	28.2	0.003	1
to00667	621	pTriplEx2		plus	1	14	607	14	plus	3562	3575	28.2	0.014	1
to00692	791	pTriplEx2		plus	1	21	770	21	plus	3560	3580	34.2	0.0003	0.952381
to00695	786	pTriplEx2		plus	1	15	771	15	plus	3561	3575	30.2	0.004	1
to00700	774	pTriplEx2		plus	1	14	760	14	plus	3562	3575	28.2	0.017	1
to00701	700	pTriplEx2		plus	1	21	679	21	plus	3560	3580	34.2	0.0003	0.952381
to00707	775	pTriplEx2		plus	1	14	761	14	plus	3562	3575	28.2	0.017	1
to00743	848	pTriplEx2		plus	1	15	833	15	plus	3561	3575	30.2	0.005	1
to00760	640	pTriplEx2		plus	1	14	626	14	plus	3562	3575	28.2	0.014	1
to00766	848	pTriplEx2		plus	1	21	827	21	plus	3560	3580	34.2	0.0003	0.952381
to00769	699	pTriplEx2		plus	1	21	678	21	plus	3560	3580	34.2	0.0003	0.952381
to00778	763	pTriplEx2		plus	1	15	748	15	plus	3561	3575	30.2	0.004	1
to00785	821	pTriplEx2		plus	1	13	808	13	plus	3563	3575	26.3	0.072	1
to00787	675	pTriplEx2		plus	1	14	661	14	plus	3562	3575	28.2	0.015	1
to00790	569	pTriplEx2		plus	1	15	554	15	plus	3561	3575	30.2	0.003	1
to00801	635	pTriplEx2		plus	1	15	620	15	plus	3561	3575	30.2	0.004	1
to00809	477	pTriplEx2		plus	1	14	463	14	plus	3562	3575	28.2	0.01	1
to00819	160	pTriplEx2		plus	1	21	139	21	plus	3560	3580	34.2	5e-05	0.952381
to00828	811	pTriplEx2		plus	1	13	798	13	plus	3563	3575	26.3	0.071	1
to00849	743	pTriplEx2#		plus	1	21	722	21	plus	553	573	34.2	0.0003	0.952381
to00854	860	pTriplEx2		plus	1	21	839	21	plus	3560	3580	34.2	0.0003	0.952381
to00876	179	pTriplEx2		plus	1	21	158	21	plus	3560	3580	34.2	6e-05	0.952381
to00877	875	pTriplEx2		plus	1	16	859	16	plus	3560	3575	32.2	0.001	1
to00878	597	pTriplEx2		plus	1	15	582	15	plus	3561	3575	30.2	0.003	1
to00889	814	pTriplEx2		plus	1	15	799	15	plus	3561	3575	30.2	0.005	1
to00892	689	pTriplEx2		plus	1	15	674	15	plus	3561	3575	30.2	0.004	1
to00894	847	pTriplEx2		plus	1	15	832	15	plus	3561	3575	30.2	0.005	1
to00898	819	pTriplEx2		plus	1	14	805	14	plus	3562	3575	28.2	0.018	1
to00900	823	pTriplEx2		plus	1	15	808	15	plus	3561	3575	30.2	0.005	1
to00904	711	pTriplEx2		plus	1	15	696	15	plus	3561	3575	30.2	0.004	1
to00914	751	pTriplEx2		plus	1	15	736	15	plus	3561	3575	30.2	0.004	1
to00921	792	pTriplEx2		plus	1	15	777	15	plus	3561	3575	30.2	0.004	1
to00928	760	pTriplEx2		plus	1	14	746	14	plus	3562	3575	28.2	0.017	1
to00931	352	pTriplEx2		plus	1	21	331	21	plus	3560	3580	34.2	0.0001	0.952381
to00967	790	pTriplEx2		plus	1	14	776	14	plus	3562	3575	28.2	0.017	1
to00968	776	pTriplEx2		plus	1	14	762	14	plus	3562	3575	28.2	0.017	1
to00979	823	pTriplEx2		plus	1	15	808	15	plus	3561	3575	30.2	0.005	1
to00980	801	pTriplEx2		plus	1	14	787	14	plus	3562	3575	28.2	0.018	1
to00987	830	pTriplEx2		plus	1	16	814	16	plus	3560	3575	32.2	0.001	1
to01000	820	pTriplEx2		plus	1	14	806	14	plus	3562	3575	28.2	0.018	1
to01006	620	pTriplEx2		plus	1	14	606	14	plus	3562	3575	28.2	0.014	1
to01011	738	pTriplEx2		plus	1	15	723	15	plus	3561	3575	30.2	0.004	1
to01023	822	pTriplEx2		plus	1	16	806	16	plus	3560	3575	32.2	0.001	1
to01035	828	pTriplEx2		plus	1	14	814	14	plus	3562	3575	28.2	0.018	1
to01047	831	pTriplEx2		plus	1	21	810	21	plus	3560	3580	34.2	0.0003	0.952381
to01057	545	pTriplEx2		plus	1	16	529	16	plus	3560	3575	32.2	0.0008	1
to01062	791	pTriplEx2		plus	1	21	770	21	plus	3560	3580	34.2	0.0003	0.952381
to01064	823	pTriplEx2		plus	1	15	808	15	plus	3561	3575	30.2	0.005	1
to01066	825	pTriplEx2		plus	1	15	810	15	plus	3561	3575	30.2	0.005	1
to01074	836	pTriplEx2		plus	1	14	822	14	plus	3562	3575	28.2	0.019	1
to01076	807	pTriplEx2		plus	1	21	786	21	plus	3560	3580	34.2	0.0003	0.952381
to01080	820	pTriplEx2		plus	1	15	805	15	plus	3561	3575	30.2	0.005	1
to01085	817	pTriplEx2		plus	1	15	802	15	plus	3561	3575	30.2	0.005	1
to01094	815	pTriplEx2		plus	1	15	800	15	plus	3561	3575	30.2	0.005	1
to01103	679	pTriplEx2		plus	1	21	658	21	plus	3560	3580	34.2	0.0002	0.952381
to01108	833	pTriplEx2		plus	1	14	819	14	plus	3562	3575	28.2	0.018	1
to01112	718	pTriplEx2		plus	1	21	697	21	plus	3560	3580	34.2	0.0003	0.952381
to01114	824	pTriplEx2		plus	1	15	809	15	plus	3561	3575	30.2	0.005	1
to01119	757	pTriplEx2		plus	1	13	744	13	plus	3563	3575	26.3	0.066	1
to01133	389	pTriplEx2		plus	1	14	375	14	plus	3562	3575	28.2	0.008	1
to01139	834	pTriplEx2		plus	1	15	819	15	plus	3561	3575	30.2	0.005	1
to01140	762	pTriplEx2		plus	1	15	747	15	plus	3561	3575	30.2	0.004	1
to01141	696	pTriplEx2		plus	1	15	681	15	plus	3561	3575	30.2	0.004	1
to01180	765	pTriplEx2		plus	1	15	750	15	plus	3561	3575	30.2	0.004	1
to01204	829	pTriplEx2		plus	1	15	814	15	plus	3561	3575	30.2	0.005	1
to01219	827	pTriplEx2		plus	1	15	812	15	plus	3561	3575	30.2	0.005	1
to01226	867	pTriplEx2		plus	1	15	852	15	plus	3561	3575	30.2	0.005	1
to01227	717	pTriplEx2		plus	1	14	703	14	plus	3562	3575	28.2	0.016	1
to01237	694	pTriplEx2		plus	1	15	679	15	plus	3561	3575	30.2	0.004	1
to01262	558	pTriplEx2		plus	1	15	543	15	plus	3561	3575	30.2	0.003	1
to01273	776	pTriplEx2		plus	1	15	761	15	plus	3561	3575	30.2	0.004	1
to01274	875	pTriplEx2		plus	1	21	854	21	plus	3560	3580	34.2	0.0003	0.952381
to01278	572	pTriplEx2		plus	1	21	551	21	plus	3560	3580	34.2	0.0002	0.952381
to01286	812	pTriplEx2		plus	1	15	797	15	plus	3561	3575	30.2	0.005	1
to01297	806	pTriplEx2		plus	1	15	791	15	plus	3561	3575	30.2	0.005	1
to01304	787	pTriplEx2		plus	1	15	772	15	plus	3561	3575	30.2	0.004	1
to01305	797	pTriplEx2		plus	1	13	784	13	plus	3563	3575	26.3	0.07	1
to01306	743	pTriplEx2		plus	1	15	728	15	plus	3561	3575	30.2	0.004	1
to01332	713	pTriplEx2		plus	1	14	699	14	plus	3562	3575	28.2	0.016	1
to01333	837	pTriplEx2		plus	1	15	822	15	plus	3561	3575	30.2	0.005	1
to01340	914	pTriplEx2		plus	1	15	899	15	plus	3561	3575	30.2	0.005	1
to01366	831	pTriplEx2		plus	1	14	817	14	plus	3562	3575	28.2	0.018	1
to01373	877	pTriplEx2		plus	1	15	862	15	plus	3561	3575	30.2	0.005	1
to01387	799	pTriplEx2		plus	1	14	785	14	plus	3562	3575	28.2	0.018	1
to01389	722	pTriplEx2		plus	1	15	707	15	plus	3561	3575	30.2	0.004	1
to01392	295	pTriplEx2		plus	1	15	280	15	plus	3561	3575	30.2	0.002	1
to01393	829	pTriplEx2		plus	1	15	814	15	plus	3561	3575	30.2	0.005	1
to01406	814	pTriplEx2		plus	1	21	793	21	plus	3560	3580	34.2	0.0003	0.952381
to01427	776	pTriplEx2		plus	1	13	763	13	plus	3563	3575	26.3	0.068	1
to01430	887	pTriplEx2		plus	1	21	866	21	plus	3560	3580	34.2	0.0003	0.952381
to01443	787	pTriplEx2		plus	1	14	773	14	plus	3562	3575	28.2	0.017	1
to01447	560	pTriplEx2		plus	1	15	545	15	plus	3561	3575	30.2	0.003	1
to01452	826	pTriplEx2		plus	1	15	811	15	plus	3561	3575	30.2	0.005	1
to01462	832	pTriplEx2		plus	1	14	818	14	plus	3562	3575	28.2	0.018	1
to01464	707	pTriplEx2		plus	1	15	692	15	plus	3561	3575	30.2	0.004	1
to01466	869	pTriplEx2		plus	1	16	853	16	plus	3560	3575	32.2	0.001	1
to01467	817	pTriplEx2		plus	1	14	803	14	plus	3562	3575	28.2	0.018	1
to01476	812	pTriplEx2		plus	1	14	798	14	plus	3562	3575	28.2	0.018	1
to01477	774	pTriplEx2		plus	1	15	759	15	plus	3561	3575	30.2	0.004	1
to01480	868	pTriplEx2		plus	1	21	847	21	plus	3560	3580	34.2	0.0003	0.952381
to01488	162	pTriplEx2		plus	1	15	147	15	plus	3561	3575	30.2	0.0009	1
to01503	580	pTriplEx2		plus	1	15	565	15	plus	3561	3575	30.2	0.003	1
to01509	657	pTriplEx2		plus	1	16	641	16	plus	3560	3575	32.2	0.001	1
to02283	566	pTriplEx2		plus	1	13	553	13	minus	13	1	26.3	0.049	1
to02908	676	pTriplEx2		plus	1	24	652	24	minus	23	1	32.2	0.001	0.958333
to02001	564	pTriplEx2		plus	1	13	551	13	minus	13	1	26.3	0.049	1
to02675	695	pTriplEx2		plus	1	13	682	13	plus	3517	3529	26.3	0.061	1
to02711	554	pTriplEx2		plus	1	13	541	13	plus	3517	3529	26.3	0.048	1
to02758	459	pTriplEx2		plus	1	13	446	13	minus	13	1	26.3	0.04	1
to02783	627	pTriplEx2		plus	1	13	614	13	plus	3517	3529	26.3	0.055	1
to02819	425	pTriplEx2		plus	1	13	412	13	plus	3517	3529	26.3	0.037	1
to02855	268	pTriplEx2		plus	1	13	255	13	plus	3517	3529	26.3	0.023	1
to02866	452	pTriplEx2		plus	1	13	439	13	minus	13	1	26.3	0.039	1
chan00004	528	pZL1		plus	1	13	515	13	minus	13	1	26.3	0.055	1
chan00006	802	pZL1		plus	1	14	788	14	minus	14	1	28.2	0.021	1
chan00020	793	pZL1		plus	1	13	780	13	minus	18	6	26.3	0.083	1
chan00034	613	pZL1		plus	1	13	600	13	minus	13	1	26.3	0.064	1
chan00351	281	pZL1		plus	1	17	264	17	minus	22	6	34.2	0.0001	1
chan00383	353	pZL1		plus	1	13	340	13	minus	13	1	26.3	0.036	1
chan00392	807	pZL1		plus	1	13	794	13	minus	13	1	26.3	0.085	1
chan00394	874	pZL1		plus	1	14	860	14	minus	14	1	28.2	0.023	1
chan00419	839	pZL1		plus	1	13	826	13	minus	13	1	26.3	0.088	1
chan00444	614	pZL1		plus	1	14	600	14	minus	14	1	28.2	0.016	1
chan00457	615	pZL1		plus	1	15	600	15	minus	15	1	30.2	0.004	1
chan00483	619	pZL1		plus	1	13	606	13	minus	18	6	26.3	0.065	1
chan00489	833	pZL1		plus	1	14	819	14	minus	14	1	28.2	0.022	1
chan00520	619	pZL1		plus	1	13	606	13	minus	18	6	26.3	0.065	1
chan00528	482	pZL1		plus	1	15	467	15	minus	20	6	30.2	0.003	1
chan00594	781	pZL1		plus	1	18	763	18	minus	18	1	36.2	9e-05	1
chan00647	615	pZL1		plus	1	16	599	16	minus	21	6	32.2	0.001	1
chan00655	764	pZL1		plus	1	13	751	13	minus	13	1	26.3	0.08	1
chan00671	836	pZL1		plus	1	13	823	13	minus	18	6	26.3	0.088	1
chan00678	848	pZL1		plus	1	19	829	19	minus	19	1	38.2	2e-05	1
chan00798	622	pZL1		plus	1	23	599	23	minus	23	1	38.2	2e-05	0.956522
chan00803	616	pZL1		plus	1	16	600	16	minus	16	1	32.2	0.001	1
chan00625	686	pT7Blue		plus	1	15	671	15	plus	2873	2887	30.2	0.003	1
chan00636	365	pT7Blue		plus	1	16	349	16	plus	2872	2887	32.2	0.0004	1
chan00681	636	pT7Blue		plus	1	15	621	15	plus	2873	2887	30.2	0.003	1
chan00738	833	pT7Blue		plus	1	16	817	16	plus	2872	2887	32.2	0.001	1
chan00756	210	pT7Blue		plus	1	17	193	17	plus	2871	2887	34.2	6e-05	1
chan00758	358	pT7Blue#		plus	1	18	340	18	plus	79	96	36.2	3e-05	1
chan00775	406	pT7Blue#		plus	1	17	389	17	plus	80	96	34.2	0.0001	1
chan00776	376	pT7Blue#		plus	1	18	358	18	plus	79	96	36.2	3e-05	1
chan00783	540	pT7Blue		plus	1	16	524	16	plus	2872	2887	32.2	0.0006	1
chan01194	483	pT7Blue#		plus	1	14	469	14	plus	83	96	28.2	0.009	1
chan00608	158	pT7Blue		plus	1	16	142	16	plus	2872	2887	32.2	0.0002	1
chan00609	267	pT7Blue#		plus	1	17	250	17	plus	80	96	34.2	8e-05	1
ZM_BFc0001L08.r.scf.scf	770	pCMV-SPORT6_1	pCMV-SPORT6.1, 4177bp relin to 77 4-4177-790	plus	1	18	752	18	minus	25	8	36.2	8e-05	1
ZM_BFc0002O22.r.scf.scf	776	pCMV-SPORT6_1	pCMV-SPORT6.1, 4177bp relin to 77 4-4177-790	plus	1	20	756	20	minus	26	7	40.1	5e-06	1
ZM_BFc0005C02.r.scf.scf	448	pCMV-SPORT6_1	pCMV-SPORT6.1, 4177bp relin to 77 4-4177-790	plus	1	17	431	17	minus	24	8	34.2	0.0002	1
ZM_BFc0005F10.f.scf.scf	321	pCMV-SPORT6_1	pCMV-SPORT6.1, 4177bp relin to 77 4-4177-790	plus	1	19	302	19	plus	4166	4184	38.2	8e-06	1
ZM_BFc0006G22.f.scf.scf	320	pCMV-SPORT6_1	pCMV-SPORT6.1, 4177bp relin to 77 4-4177-790	plus	1	22	298	22	plus	4162	4183	36.2	3e-05	0.954545
ZM_BFc0008G15.f.scf.scf	694	pCMV-SPORT6_1	pCMV-SPORT6.1, 4177bp relin to 77 4-4177-790	plus	1	13	681	13	plus	4172	4184	26.3	0.071	1
ZM_BFc0010A24.r.scf.scf	487	pCMV-SPORT6_1	pCMV-SPORT6.1, 4177bp relin to 77 4-4177-790	plus	1	19	468	19	minus	25	7	38.2	1e-05	1
ZM_BFc0010F04.r.scf.scf	737	pCMV-SPORT6_1	pCMV-SPORT6.1, 4177bp relin to 77 4-4177-790	plus	1	19	718	19	minus	26	8	38.2	2e-05	1
ZM_BFc0010I02.r.scf.scf	541	pCMV-SPORT6_1	pCMV-SPORT6.1, 4177bp relin to 77 4-4177-790	plus	1	18	523	18	minus	25	8	36.2	6e-05	1
ZM_BFc0011C24.r.scf.scf	688	pCMV-SPORT6_1	pCMV-SPORT6.1, 4177bp relin to 77 4-4177-790	plus	1	19	669	19	minus	26	8	38.2	2e-05	1
ZM_BFc0017M23.r.scf.scf	704	pCMV-SPORT6_1	pCMV-SPORT6.1, 4177bp relin to 77 4-4177-790	plus	1	17	687	17	minus	24	8	34.2	0.0003	1
ZM_BFc0019H11.r.scf.scf	850	pCMV-SPORT6_1	pCMV-SPORT6.1, 4177bp relin to 77 4-4177-790	plus	1	18	832	18	minus	25	8	36.2	9e-05	1
ZM_BFc0019N21.r.scf.scf	758	pCMV-SPORT6_1	pCMV-SPORT6.1, 4177bp relin to 77 4-4177-790	plus	1	13	745	13	minus	22	10	26.3	0.077	1
ZM_BFc0020B05.r.scf.scf	719	pCMV-SPORT6_1	pCMV-SPORT6.1, 4177bp relin to 77 4-4177-790	plus	1	18	701	18	minus	25	8	36.2	8e-05	1
ZM_BFc0020J18.r.scf.scf	608	pCMV-SPORT6_1	pCMV-SPORT6.1, 4177bp relin to 77 4-4177-790	plus	1	17	591	17	minus	24	8	34.2	0.0003	1
ZM_BFc0021O05.f.scf.scf	627	pCMV-SPORT6_1	pCMV-SPORT6.1, 4177bp relin to 77 4-4177-790	plus	1	24	603	24	plus	4162	4184	32.2	0.001	0.958333
ZM_BFc0025L04.r.scf.scf	753	pCMV-SPORT6_1	pCMV-SPORT6.1, 4177bp relin to 77 4-4177-790	plus	1	19	734	19	minus	26	8	38.2	2e-05	1
ZM_BFc0026H19.r.scf.scf	749	pCMV-SPORT6_1	pCMV-SPORT6.1, 4177bp relin to 77 4-4177-790	plus	1	18	731	18	minus	25	8	36.2	8e-05	1
ZM_BFc0026J16.r.scf.scf	688	pCMV-SPORT6_1	pCMV-SPORT6.1, 4177bp relin to 77 4-4177-790	plus	1	19	669	19	minus	24	6	38.2	2e-05	1
ZM_BFc0026J21.r.scf.scf	676	pCMV-SPORT6_1	pCMV-SPORT6.1, 4177bp relin to 77 4-4177-790	plus	1	17	659	17	minus	23	7	34.2	0.0003	1
ZM_BFc0026P04.r.scf.scf	532	pCMV-SPORT6_1	pCMV-SPORT6.1, 4177bp relin to 77 4-4177-790	plus	1	19	513	19	minus	27	9	38.2	1e-05	1
ZM_BFc0029I07.r.scf.scf	873	pCMV-SPORT6_1	pCMV-SPORT6.1, 4177bp relin to 77 4-4177-790	plus	1	20	853	20	minus	26	7	40.1	6e-06	1
ZM_BFc0033H17.f.scf.scf	770	pCMV-SPORT6_1	pCMV-SPORT6.1, 4177bp relin to 77 4-4177-790	plus	1	14	756	14	plus	4171	4184	28.2	0.02	1
ZM_BFc0033K09.f.scf.scf	759	pCMV-SPORT6_1	pCMV-SPORT6.1, 4177bp relin to 77 4-4177-790	plus	1	14	745	14	plus	4171	4184	28.2	0.02	1
ZM_BFc0034O13.f.scf.scf	444	pCMV-SPORT6_1	pCMV-SPORT6.1, 4177bp relin to 77 4-4177-790	plus	1	17	427	17	plus	4168	4184	34.2	0.0002	1
ZM_BFc0038F22.r.scf.scf	731	pCMV-SPORT6_1	pCMV-SPORT6.1, 4177bp relin to 77 4-4177-790	plus	1	16	715	16	minus	23	8	32.2	0.001	1
ZM_BFc0039D06.r.scf.scf	704	pCMV-SPORT6_1	pCMV-SPORT6.1, 4177bp relin to 77 4-4177-790	plus	1	17	687	17	minus	24	8	34.2	0.0003	1
ZM_BFc0042C16.r.scf.scf	821	pCMV-SPORT6_1	pCMV-SPORT6.1, 4177bp relin to 77 4-4177-790	plus	1	17	804	17	minus	24	8	34.2	0.0003	1
ZM_BFc0045B03.r.scf.scf	352	pCMV-SPORT6_1	pCMV-SPORT6.1, 4177bp relin to 77 4-4177-790	plus	1	16	336	16	minus	23	8	32.2	0.0006	1
ZM_BFc0047B22.r.scf.scf	728	pCMV-SPORT6_1	pCMV-SPORT6.1, 4177bp relin to 77 4-4177-790	plus	1	17	711	17	minus	24	8	34.2	0.0003	1
ZM_BFc0052F11.f.scf.scf	648	pCMV-SPORT6_1	pCMV-SPORT6.1, 4177bp relin to 77 4-4177-790	plus	1	18	630	18	plus	4167	4184	36.2	7e-05	1
ZM_BFc0052M02.r.scf.scf	772	pCMV-SPORT6_1	pCMV-SPORT6.1, 4177bp relin to 77 4-4177-790	plus	1	19	753	19	minus	26	8	38.2	2e-05	1
ZM_BFc0059B08.r.scf.scf	589	pCMV-SPORT6_1	pCMV-SPORT6.1, 4177bp relin to 77 4-4177-790	plus	1	17	572	17	minus	24	8	34.2	0.0002	1
ZM_BFc0059M02.r.scf.scf	705	pCMV-SPORT6_1	pCMV-SPORT6.1, 4177bp relin to 77 4-4177-790	plus	1	17	688	17	minus	24	8	34.2	0.0003	1
ZM_BFc0061D13.r.scf.scf	756	pCMV-SPORT6_1	pCMV-SPORT6.1, 4177bp relin to 77 4-4177-790	plus	1	18	738	18	minus	25	8	36.2	8e-05	1
ZM_BFc0061J23.r.scf.scf	434	pCMV-SPORT6_1	pCMV-SPORT6.1, 4177bp relin to 77 4-4177-790	plus	1	17	417	17	minus	24	8	34.2	0.0002	1
ZM_BFc0064O06.r.scf.scf	793	pCMV-SPORT6_1	pCMV-SPORT6.1, 4177bp relin to 77 4-4177-790	plus	1	19	774	19	minus	24	6	38.2	2e-05	1
ZM_BFc0065J10.f.scf.scf	430	pCMV-SPORT6_1	pCMV-SPORT6.1, 4177bp relin to 77 4-4177-790	plus	1	15	415	15	plus	4170	4184	30.2	0.003	1
ZM_BFc0065N14.r.scf.scf	752	pCMV-SPORT6_1	pCMV-SPORT6.1, 4177bp relin to 77 4-4177-790	plus	1	19	733	19	minus	26	8	38.2	2e-05	1
ZM_BFc0068B11.r.scf.scf	464	pCMV-SPORT6_1	pCMV-SPORT6.1, 4177bp relin to 77 4-4177-790	plus	1	14	450	14	minus	20	7	28.2	0.012	1
ZM_BFc0068D11.r.scf.scf	594	pCMV-SPORT6_1	pCMV-SPORT6.1, 4177bp relin to 77 4-4177-790	plus	1	18	576	18	minus	25	8	36.2	6e-05	1
ZM_BFc0069B15.r.scf.scf	702	pCMV-SPORT6_1	pCMV-SPORT6.1, 4177bp relin to 77 4-4177-790	plus	1	17	685	17	minus	24	8	34.2	0.0003	1
ZM_BFc0072J12.f.scf.scf	675	pCMV-SPORT6_1	pCMV-SPORT6.1, 4177bp relin to 77 4-4177-790	plus	1	15	660	15	plus	4170	4184	30.2	0.004	1
ZM_BFc0074K17.r.scf.scf	833	pCMV-SPORT6_1	pCMV-SPORT6.1, 4177bp relin to 77 4-4177-790	plus	1	19	814	19	minus	26	8	38.2	2e-05	1
ZM_BFc0080E20.r.scf.scf	811	pCMV-SPORT6_1	pCMV-SPORT6.1, 4177bp relin to 77 4-4177-790	plus	1	19	792	19	minus	26	8	38.2	2e-05	1
ZM_BFc0080K22.r.scf.scf	832	pCMV-SPORT6_1	pCMV-SPORT6.1, 4177bp relin to 77 4-4177-790	plus	1	17	815	17	minus	24	8	34.2	0.0003	1
ZM_BFc0083H02.f.scf.scf	637	pCMV-SPORT6_1	pCMV-SPORT6.1, 4177bp relin to 77 4-4177-790	plus	1	13	624	13	plus	4172	4184	26.3	0.065	1
ZM_BFc0084B22.r.scf.scf	397	pCMV-SPORT6_1	pCMV-SPORT6.1, 4177bp relin to 77 4-4177-790	plus	1	18	379	18	minus	24	7	36.2	4e-05	1
ZM_BFc0084D22.r.scf.scf	718	pCMV-SPORT6_1	pCMV-SPORT6.1, 4177bp relin to 77 4-4177-790	plus	1	18	700	18	minus	25	8	36.2	8e-05	1
ZM_BFc0084I12.r.scf.scf	670	pCMV-SPORT6_1	pCMV-SPORT6.1, 4177bp relin to 77 4-4177-790	plus	1	18	652	18	minus	25	8	36.2	7e-05	1
ZM_BFc0084N05.r.scf.scf	729	pCMV-SPORT6_1	pCMV-SPORT6.1, 4177bp relin to 77 4-4177-790	plus	1	17	712	17	minus	24	8	34.2	0.0003	1
ZM_BFc0087A01.f.scf.scf	730	pCMV-SPORT6_1	pCMV-SPORT6.1, 4177bp relin to 77 4-4177-790	plus	1	18	712	18	plus	4167	4184	36.2	8e-05	1
ZM_BFc0090B16.r.scf.scf	766	pCMV-SPORT6_1	pCMV-SPORT6.1, 4177bp relin to 77 4-4177-790	plus	1	17	749	17	minus	24	8	34.2	0.0003	1
ZM_BFc0092K06.r.scf.scf	674	pCMV-SPORT6_1	pCMV-SPORT6.1, 4177bp relin to 77 4-4177-790	plus	1	19	655	19	minus	26	8	38.2	2e-05	1
ZM_BFc0093E03.r.scf.scf	505	pCMV-SPORT6_1	pCMV-SPORT6.1, 4177bp relin to 77 4-4177-790	plus	1	19	486	19	minus	26	8	38.2	1e-05	1
ZM_BFc0098J17.r.scf.scf	788	pCMV-SPORT6_1	pCMV-SPORT6.1, 4177bp relin to 77 4-4177-790	plus	1	17	771	17	minus	24	8	34.2	0.0003	1
ZM_BFc0100N05.f.scf.scf	632	pCMV-SPORT6_1	pCMV-SPORT6.1, 4177bp relin to 77 4-4177-790	plus	1	24	608	24	plus	4160	4182	32.2	0.001	0.958333
ZM_BFc0103H22.r.scf.scf	709	pCMV-SPORT6_1	pCMV-SPORT6.1, 4177bp relin to 77 4-4177-790	plus	1	18	691	18	minus	25	8	36.2	8e-05	1
ZM_BFc0111L21.r.scf.scf	697	pCMV-SPORT6_1	pCMV-SPORT6.1, 4177bp relin to 77 4-4177-790	plus	1	17	680	17	minus	24	8	34.2	0.0003	1
ZM_BFc0113A12.r.scf.scf	590	pCMV-SPORT6_1	pCMV-SPORT6.1, 4177bp relin to 77 4-4177-790	plus	1	15	575	15	minus	22	8	30.2	0.004	1
ZM_BFc0113D14.r.scf.scf	773	pCMV-SPORT6_1	pCMV-SPORT6.1, 4177bp relin to 77 4-4177-790	plus	1	18	755	18	minus	25	8	36.2	8e-05	1
ZM_BFc0114E13.r.scf.scf	827	pCMV-SPORT6_1	pCMV-SPORT6.1, 4177bp relin to 77 4-4177-790	plus	1	18	809	18	minus	25	8	36.2	9e-05	1
ZM_BFc0118P11.r.scf.scf	715	pCMV-SPORT6_1	pCMV-SPORT6.1, 4177bp relin to 77 4-4177-790	plus	1	17	698	17	minus	24	8	34.2	0.0003	1
ZM_BFc0126B07.r.scf.scf	535	pCMV-SPORT6_1	pCMV-SPORT6.1, 4177bp relin to 77 4-4177-790	plus	1	18	517	18	minus	24	7	36.2	6e-05	1
ZM_BFc0126K09.r.scf.scf	306	pCMV-SPORT6_1	pCMV-SPORT6.1, 4177bp relin to 77 4-4177-790	plus	1	17	289	17	minus	23	7	34.2	0.0001	1
ZM_BFc0127F08.r.scf.scf	789	pCMV-SPORT6_1	pCMV-SPORT6.1, 4177bp relin to 77 4-4177-790	plus	1	18	771	18	minus	25	8	36.2	8e-05	1
ZM_BFc0129J13.f.scf.scf	787	pCMV-SPORT6_1	pCMV-SPORT6.1, 4177bp relin to 77 4-4177-790	plus	1	14	773	14	plus	4171	4184	28.2	0.02	1
ZM_BFc0129P21.r.scf.scf	805	pCMV-SPORT6_1	pCMV-SPORT6.1, 4177bp relin to 77 4-4177-790	plus	1	17	788	17	minus	25	9	34.2	0.0003	1
ZM_BFc0130D12.f.scf.scf	570	pCMV-SPORT6_1	pCMV-SPORT6.1, 4177bp relin to 77 4-4177-790	plus	1	14	556	14	plus	4171	4184	28.2	0.015	1
ZM_BFc0130E10.r.scf.scf	658	pCMV-SPORT6_1	pCMV-SPORT6.1, 4177bp relin to 77 4-4177-790	plus	1	18	640	18	minus	25	8	36.2	7e-05	1
ZM_BFc0131I19.f.scf.scf	799	pCMV-SPORT6_1	pCMV-SPORT6.1, 4177bp relin to 77 4-4177-790	plus	1	19	780	19	plus	4167	4185	38.2	2e-05	1
ZM_BFc0132H20.r.scf.scf	765	pCMV-SPORT6_1	pCMV-SPORT6.1, 4177bp relin to 77 4-4177-790	plus	1	17	748	17	minus	24	8	34.2	0.0003	1
ZM_BFc0134K15.r.scf.scf	692	pCMV-SPORT6_1	pCMV-SPORT6.1, 4177bp relin to 77 4-4177-790	plus	1	20	672	20	minus	25	6	40.1	5e-06	1
ZM_BFc0137L13.r.scf.scf	509	pCMV-SPORT6_1	pCMV-SPORT6.1, 4177bp relin to 77 4-4177-790	plus	1	16	493	16	minus	23	8	32.2	0.0008	1
ZM_BFc0137O16.r.scf.scf	560	pCMV-SPORT6_1	pCMV-SPORT6.1, 4177bp relin to 77 4-4177-790	plus	1	17	543	17	minus	24	8	34.2	0.0002	1
ZM_BFc0139H19.f.scf.scf	624	pCMV-SPORT6_1	pCMV-SPORT6.1, 4177bp relin to 77 4-4177-790	plus	1	13	611	13	plus	4172	4184	26.3	0.064	1
ZM_BFc0139M16.r.scf.scf	234	pCMV-SPORT6_1	pCMV-SPORT6.1, 4177bp relin to 77 4-4177-790	plus	1	14	220	14	minus	21	8	28.2	0.006	1
ZM_BFc0142G16.r.scf.scf	528	pCMV-SPORT6_1	pCMV-SPORT6.1, 4177bp relin to 77 4-4177-790	plus	1	17	511	17	minus	24	8	34.2	0.0002	1
ZM_BFc0142H03.r.scf.scf	506	pCMV-SPORT6_1	pCMV-SPORT6.1, 4177bp relin to 77 4-4177-790	plus	1	18	488	18	minus	25	8	36.2	5e-05	1
ZM_BFc0142J13.r.scf.scf	465	pCMV-SPORT6_1	pCMV-SPORT6.1, 4177bp relin to 77 4-4177-790	plus	1	15	450	15	minus	22	8	30.2	0.003	1
ZM_BFc0151C21.r.scf.scf	565	pCMV-SPORT6_1	pCMV-SPORT6.1, 4177bp relin to 77 4-4177-790	plus	1	19	546	19	minus	26	8	38.2	2e-05	1
ZM_BFc0156J22.r.scf.scf	850	pCMV-SPORT6_1	pCMV-SPORT6.1, 4177bp relin to 77 4-4177-790	plus	1	17	833	17	minus	24	8	34.2	0.0004	1
ZM_BFc0160J20.f.scf.scf	691	pCMV-SPORT6_1	pCMV-SPORT6.1, 4177bp relin to 77 4-4177-790	plus	1	18	673	18	plus	4167	4184	36.2	7e-05	1
ZM_BFc0163N20.r.scf.scf	774	pCMV-SPORT6_1	pCMV-SPORT6.1, 4177bp relin to 77 4-4177-790	plus	1	19	755	19	minus	25	7	38.2	2e-05	1
ZM_BFc0166B11.r.scf.scf	818	pCMV-SPORT6_1	pCMV-SPORT6.1, 4177bp relin to 77 4-4177-790	plus	1	19	799	19	minus	26	8	38.2	2e-05	1
ZM_BFc0169M10.r.scf.scf	650	pCMV-SPORT6_1	pCMV-SPORT6.1, 4177bp relin to 77 4-4177-790	plus	1	18	632	18	minus	25	8	36.2	7e-05	1
ZM_BFc0171O04.r.scf.scf	836	pCMV-SPORT6_1	pCMV-SPORT6.1, 4177bp relin to 77 4-4177-790	plus	1	19	817	19	minus	26	8	38.2	2e-05	1
ZM_BFc0178O10.r.scf.scf	625	pCMV-SPORT6_1	pCMV-SPORT6.1, 4177bp relin to 77 4-4177-790	plus	1	18	607	18	minus	25	8	36.2	7e-05	1
ZM_BFc0180C08.r.scf.scf	384	pCMV-SPORT6_1	pCMV-SPORT6.1, 4177bp relin to 77 4-4177-790	plus	1	16	368	16	minus	23	8	32.2	0.0006	1
ZM_BFc0181A18.r.scf.scf	324	pCMV-SPORT6_1	pCMV-SPORT6.1, 4177bp relin to 77 4-4177-790	plus	1	16	308	16	minus	23	8	32.2	0.0005	1
ZM_BFc0186K24.f.scf.scf	335	pCMV-SPORT6_1	pCMV-SPORT6.1, 4177bp relin to 77 4-4177-790	plus	1	14	321	14	plus	4171	4184	28.2	0.008	1
ZM_BFc0191G13.r.scf.scf	775	pCMV-SPORT6_1	pCMV-SPORT6.1, 4177bp relin to 77 4-4177-790	plus	1	17	758	17	minus	24	8	34.2	0.0003	1
ZM_BFc0191P11.r.scf.scf	741	pCMV-SPORT6_1	pCMV-SPORT6.1, 4177bp relin to 77 4-4177-790	plus	1	16	725	16	minus	23	8	32.2	0.001	1
MEST59-A02.T3.scf	481	pT7T3D-PacI	2897 bp	plus	1	13	468	13	plus	193	205	26.3	0.034	1
MEST59-A04.T3.scf	386	pT7T3D-PacI	2897 bp	plus	1	15	371	15	plus	191	205	30.2	0.002	1
MEST59-A08.T3.scf	421	pT7T3D-PacI	2897 bp	plus	1	13	408	13	plus	193	205	26.3	0.03	1
MEST59-E03.T3.scf	400	pT7T3D-PacI	2897 bp	plus	1	13	387	13	plus	193	205	26.3	0.028	1
MEST63-B03.T3.scf	435	pT7T3D-PacI	2897 bp	plus	1	13	422	13	plus	193	205	26.3	0.031	1
MEST63-B10.T3.scf	465	pT7T3D-PacI	2897 bp	plus	1	14	451	14	plus	192	205	28.2	0.008	1
MEST63-B12.T3.scf	443	pT7T3D-PacI	2897 bp	plus	1	13	430	13	plus	193	205	26.3	0.031	1
MEST63-C10.T3.scf	590	pT7T3D-PacI	2897 bp	plus	1	14	576	14	plus	192	205	28.2	0.011	1
MEST63-D09.T3.scf	562	pT7T3D-PacI	2897 bp	plus	1	13	549	13	plus	193	205	26.3	0.04	1
MEST63-E08.T3.scf	513	pT7T3D-PacI	2897 bp	plus	1	13	500	13	plus	193	205	26.3	0.036	1
MEST63-G10.T3.scf	658	pT7T3D-PacI	2897 bp	plus	1	13	645	13	plus	193	205	26.3	0.047	1
MEST63-G11.T3.scf	615	pT7T3D-PacI	2897 bp	plus	1	13	602	13	plus	193	205	26.3	0.044	1
MEST63-H07.T3.scf	449	pT7T3D-PacI	2897 bp	plus	1	13	436	13	plus	193	205	26.3	0.032	1
MEST63-H09.T3.scf	527	pT7T3D-PacI	2897 bp	plus	1	16	511	16	plus	190	205	32.2	0.0006	1
ZF101-P00003-DPE-F_E22.scf	493	pDNR-LIB	4161 bp	plus	1	15	478	15	plus	75	89	30.2	0.003	1
ZF101-P00003-DPE-F_L08.scf	191	pDNR-LIB	4161 bp	plus	1	24	167	24	plus	64	88	34.2	8e-05	0.96
ZF101-P00004-DPE-F_A02.scf	464	pDNR-LIB	4161 bp	plus	1	20	444	20	plus	69	89	26.3	0.048	0.952381
ZF101-P00006-DEPE-F_E18.scf	543	pDNR-LIB	4161 bp	plus	1	13	530	13	plus	77	89	26.3	0.056	1
ZF101-P00007-DEPE-F_P01.scf	468	pDNR-LIB	4161 bp	plus	1	13	455	13	plus	77	89	26.3	0.048	1
ZF101-P00008-DEPE-F_B19.scf	564	pDNR-LIB	4161 bp	plus	1	14	550	14	plus	76	89	28.2	0.015	1
ZF101-P00008-DEPE-F_M20.scf	606	pDNR-LIB	4161 bp	plus	1	13	593	13	plus	77	89	26.3	0.063	1
ZF101-P00009-DEPE-F3_N02.scf	537	pDNR-LIB	4161 bp	plus	1	24	513	24	plus	65	89	34.2	0.0002	0.96
ZF101-P00012-DEPE-F_O16.scf	593	pDNR-LIB	4161 bp	plus	1	17	576	17	plus	73	89	34.2	0.0003	1
ZF101-P00015-DEPE-F_G16.scf	390	pDNR-LIB	4161 bp	plus	1	15	375	15	plus	75	89	30.2	0.003	1
ZF101-P00023-DEPE-F_F22.scf	588	pDNR-LIB	4161 bp	plus	1	13	575	13	plus	77	89	26.3	0.061	1
ZF101-P00029-DEPE-F_O03.scf	182	pDNR-LIB	4161 bp	plus	1	22	160	22	plus	67	89	30.2	0.001	0.956522
ZF101-P00030-DEPE-F_N16.scf	171	pDNR-LIB	4161 bp	plus	1	14	157	14	plus	76	89	28.2	0.004	1
ZF101-P00041-DEPE-F_I24.scf	551	pDNR-LIB	4161 bp	plus	1	18	533	18	plus	72	89	36.2	6e-05	1
ZF101-P00042-DEPE-F_B22.scf	284	pDNR-LIB	4161 bp	plus	1	13	271	13	plus	77	89	26.3	0.029	1
ZF101-P00042-DEPE-F_F19.scf	611	pDNR-LIB	4161 bp	plus	1	24	587	24	plus	65	89	34.2	0.0003	0.96
ZF101-P00051-DEPE-F_C08.scf	302	pDNR-LIB	4161 bp	plus	1	16	286	16	plus	64	79	32.2	0.0005	1
ZF101-P00052-DEPE-F_G07.scf	368	pDNR-LIB	4161 bp	plus	1	18	350	18	plus	72	89	36.2	4e-05	1
ZF101-P00056-DEPE-F_J05.scf	355	pDNR-LIB	4161 bp	plus	1	17	338	17	plus	73	89	34.2	0.0001	1
ZF101-P00060-DEPE-F_A13.scf	236	pDNR-LIB	4161 bp	plus	1	21	215	21	plus	68	89	28.2	0.006	0.954545
ZF101-P00066-DEPE-F_C08.scf	422	pDNR-LIB	4161 bp	plus	1	17	405	17	plus	73	89	34.2	0.0002	1
ZF101-P00066-DEPE-F_E09.scf	380	pDNR-LIB	4161 bp	plus	1	16	364	16	plus	73	88	32.2	0.0006	1
ZF101-P00069-DEPE-F2_E19.scf	510	pDNR-LIB	4161 bp	plus	1	24	486	24	plus	65	89	34.2	0.0002	0.96
ZF101-P00069-DEPE-F2_K08.scf	482	pDNR-LIB	4161 bp	plus	1	22	460	22	plus	67	89	30.2	0.003	0.956522
ZF101-P00069-DEPE-F2_L23.scf	440	pDNR-LIB	4161 bp	plus	1	22	418	22	plus	67	89	30.2	0.003	0.956522
ZF101-P00069-DEPE-F2_O15.scf	479	pDNR-LIB	4161 bp	plus	1	22	457	22	plus	67	89	30.2	0.003	0.956522
ZF101-P00072-DEPE-F2_H12.scf	362	pDNR-LIB	4161 bp	plus	1	16	346	16	plus	74	89	32.2	0.0006	1
ZF101-P00072-DEPE-F2_M08.scf	503	pDNR-LIB	4161 bp	plus	1	22	481	22	plus	67	89	30.2	0.003	0.956522
ZF101-P00074-DEPE-F_F22.scf	456	pDNR-LIB	4161 bp	plus	1	24	432	24	plus	65	89	34.2	0.0002	0.96
ZF101-P00077-DEPE-F2_H03.scf	562	pDNR-LIB	4161 bp	plus	1	19	543	19	plus	71	89	38.2	2e-05	1
ZF101-P00077-DEPE-F2_I10.scf	478	pDNR-LIB	4161 bp	plus	1	24	454	24	plus	65	89	34.2	0.0002	0.96
ZF101-P00077-DEPE-F2_J07.scf	528	pDNR-LIB	4161 bp	plus	1	13	515	13	plus	77	89	26.3	0.055	1
ZF101-P00077-DEPE-F2_P08.scf	497	pDNR-LIB	4161 bp	plus	1	23	474	23	plus	66	89	32.2	0.0008	0.958333
ZF101-P00082-DEPE-F_G13.scf	434	pDNR-LIB	4161 bp	plus	1	22	412	22	plus	67	89	30.2	0.003	0.956522
ZF101-P00085-DEPE-F_C09.scf	457	pDNR-LIB	4161 bp	plus	1	13	444	13	plus	77	89	26.3	0.047	1
yeh00556	525	pGEM-T	Easy#	plus	1	20	505	20	minus	97	78	40.1	3e-06	1
yeh00602	515	pGEM-T	Easy#	plus	1	20	495	20	minus	97	78	40.1	3e-06	1
yeh00610	918	pGEM-T	Easy#	plus	1	20	898	20	minus	97	78	40.1	5e-06	1
yeh00614	608	pGEM-T	Easy#	plus	1	20	588	20	minus	97	78	40.1	3e-06	1
yeh00740	462	pGEM-T	Easy#	plus	1	20	442	20	minus	97	78	40.1	2e-06	1
yeh00788	343	pGEM-T	Easy#	plus	1	20	323	20	minus	97	78	40.1	2e-06	1
yeh00845	853	pGEM-T	Easy#	plus	1	20	833	20	minus	97	78	40.1	4e-06	1
yeh00156	585	pGEM-T	Easy#	plus	1	21	564	21	minus	97	77	42.1	7e-07	1
charng00073	828	pGEM-T	Easy#	plus	808	828	0	21	minus	79	59	42.1	1e-06	1
charng00372	789	pGEMTeasy		plus	1	23	766	23	minus	22	1	30.2	0.004	0.956522
cheng00079	474	pGEM-T	Easy#	plus	1	23	451	23	minus	100	78	38.2	9e-06	0.956522
cheng00243	369	pGEMTeasy		plus	1	23	346	23	minus	22	1	30.2	0.002	0.956522
cheng00082	722	pGEM-T	Easy#	plus	1	24	698	24	minus	100	78	32.2	0.0009	0.958333
to01171	739	pTriplEx2		plus	727	739	0	13	minus	3529	3517	26.3	0.065	1
to00011	673	pTriplEx2		plus	661	673	0	13	plus	2	14	26.3	0.059	1
to00022	525	pTriplEx2		plus	513	525	0	13	minus	3529	3517	26.3	0.046	1
to00066	723	pTriplEx2		plus	711	723	0	13	minus	3529	3517	26.3	0.063	1
to00119	833	pTriplEx2		plus	821	833	0	13	minus	3529	3517	26.3	0.073	1
to00168	806	pTriplEx2		plus	794	806	0	13	minus	3529	3517	26.3	0.071	1
to00193	814	pTriplEx2		plus	802	814	0	13	minus	3529	3517	26.3	0.071	1
to00200	707	pTriplEx2		plus	695	707	0	13	minus	3529	3517	26.3	0.062	1
to00220	738	pTriplEx2		plus	726	738	0	13	minus	3529	3517	26.3	0.065	1
to00231	815	pTriplEx2		plus	803	815	0	13	minus	3529	3517	26.3	0.071	1
to00246	767	pTriplEx2		plus	755	767	0	13	minus	3529	3517	26.3	0.067	1
to00254	751	pTriplEx2		plus	739	751	0	13	minus	3529	3517	26.3	0.066	1
to00263	763	pTriplEx2		plus	751	763	0	13	minus	3529	3517	26.3	0.067	1
to00270	829	pTriplEx2		plus	817	829	0	13	minus	3529	3517	26.3	0.073	1
to00336	733	pTriplEx2		plus	719	733	0	15	plus	1	15	30.2	0.004	1
to00382	818	pTriplEx2		plus	806	818	0	13	minus	3529	3517	26.3	0.072	1
to00420	783	pTriplEx2		plus	768	783	0	16	plus	1	16	32.2	0.001	1
to00434	764	pTriplEx2		plus	752	764	0	13	minus	3529	3517	26.3	0.067	1
to00436	747	pTriplEx2		plus	733	747	0	15	plus	1	15	30.2	0.004	1
to00450	772	pTriplEx2		plus	760	772	0	13	minus	3529	3517	26.3	0.068	1
to00470	820	pTriplEx2		plus	808	820	0	13	minus	3529	3517	26.3	0.072	1
to00479	753	pTriplEx2		plus	741	753	0	13	minus	3529	3517	26.3	0.066	1
to00524	822	pTriplEx2		plus	808	822	0	15	plus	1	15	30.2	0.005	1
to00600	794	pTriplEx2		plus	782	794	0	13	minus	3529	3517	26.3	0.069	1
to00654	844	pTriplEx2		plus	830	844	0	15	plus	1	15	30.2	0.005	1
to00664	895	pTriplEx2		plus	883	895	0	13	minus	3529	3517	26.3	0.078	1
to00683	821	pTriplEx2		plus	809	821	0	13	minus	3529	3517	26.3	0.072	1
to00684	832	pTriplEx2		plus	820	832	0	13	minus	3529	3517	26.3	0.073	1
to00712	838	pTriplEx2		plus	826	838	0	13	minus	3529	3517	26.3	0.073	1
to00722	848	pTriplEx2		plus	836	848	0	13	minus	3529	3517	26.3	0.074	1
to00726	756	pTriplEx2		plus	744	756	0	13	minus	3529	3517	26.3	0.066	1
to00748	741	pTriplEx2		plus	729	741	0	13	minus	3529	3517	26.3	0.065	1
to00840	753	pTriplEx2		plus	741	753	0	13	minus	3529	3517	26.3	0.066	1
to00844	777	pTriplEx2		plus	765	777	0	13	minus	3529	3517	26.3	0.068	1
to00864	759	pTriplEx2		plus	747	759	0	13	minus	3529	3517	26.3	0.066	1
to00891	803	pTriplEx2		plus	791	803	0	13	minus	3529	3517	26.3	0.07	1
to00911	794	pTriplEx2		plus	771	794	0	24	plus	1	24	40.1	5e-06	0.958333
to00937	673	pTriplEx2		plus	661	673	0	13	minus	3529	3517	26.3	0.059	1
to00966	890	pTriplEx2		plus	878	890	0	13	minus	3529	3517	26.3	0.078	1
to00995	767	pTriplEx2		plus	752	767	0	16	plus	1	16	32.2	0.001	1
to01031	312	pTriplEx2		plus	300	312	0	13	minus	3529	3517	26.3	0.027	1
to01113	827	pTriplEx2		plus	813	827	0	15	plus	1	15	30.2	0.005	1
to01208	784	pTriplEx2		plus	772	784	0	13	minus	3529	3517	26.3	0.069	1
to01244	906	pTriplEx2		plus	894	906	0	13	minus	3529	3517	26.3	0.079	1
to01276	725	pTriplEx2		plus	711	725	0	15	plus	1	15	30.2	0.004	1
to01277	276	pTriplEx2		plus	264	276	0	13	minus	3529	3517	26.3	0.024	1
to01328	679	pTriplEx2		plus	665	679	0	15	plus	1	15	30.2	0.004	1
to01359	828	pTriplEx2		plus	816	828	0	13	minus	3529	3517	26.3	0.072	1
to01375	803	pTriplEx2		plus	791	803	0	13	minus	3529	3517	26.3	0.07	1
to01407	818	pTriplEx2		plus	806	818	0	13	minus	3529	3517	26.3	0.072	1
to01437	754	pTriplEx2		plus	742	754	0	13	minus	3529	3517	26.3	0.066	1
to02100	731	pTriplEx2		plus	711	731	0	21	minus	3580	3560	34.2	0.0003	0.952381
to02484	624	pTriplEx2		plus	604	624	0	21	minus	3580	3560	34.2	0.0002	0.952381
to02671	603	pTriplEx2		plus	582	603	0	22	minus	3580	3559	36.2	5e-05	0.954545
to02690	583	pTriplEx2		plus	571	583	0	13	plus	3516	3528	26.3	0.051	1
to02804	687	pTriplEx2		plus	671	687	0	17	minus	3574	3558	34.2	0.0002	1
to02840	673	pTriplEx2		plus	653	673	0	21	minus	3580	3560	34.2	0.0002	0.952381
chan00447	661	pZL1		plus	640	661	0	22	minus	4294	4274	28.2	0.018	0.954545
chan00563	812	pZL1		plus	800	812	0	13	minus	4294	4282	26.3	0.085	1
chan00660	843	pZL1		plus	829	843	0	15	minus	4294	4280	30.2	0.006	1
chan01168	688	pZL1		plus	672	688	0	17	plus	1	17	34.2	0.0003	1
chan01196	741	pZL1		plus	729	741	0	13	plus	1	13	26.3	0.078	1
ZM_BFc0002M17.r.scf.scf	752	pCMV-SPORT6_1	pCMV-SPORT6.1, 4177bp relin to 77 4-4177-790	plus	740	752	0	13	minus	4184	4172	26.3	0.077	1
ZM_BFc0120J04.r.scf.scf	784	pCMV-SPORT6_1	pCMV-SPORT6.1, 4177bp relin to 77 4-4177-790	plus	767	784	0	18	minus	4182	4165	36.2	8e-05	1
MEST102-H07.T3.scf	667	pT7T3D-PacI	2897 bp	plus	655	667	0	13	plus	239	251	26.3	0.047	1
MEST121-B05.T3.scf	688	pT7T3D-PacI	2897 bp	plus	676	688	0	13	plus	239	251	26.3	0.049	1
MEST122-C01.T3.scf	442	pT7T3D-PacI	2897 bp	plus	430	442	0	13	plus	239	251	26.3	0.031	1
MEST12-D05.T7-1.scf	671	pT7T3D-PacI	2897 bp	plus	658	671	0	14	minus	205	192	28.2	0.012	1
MEST610-D09.T3.scf	613	pT7T3D-PacI	2897 bp	plus	601	613	0	13	plus	239	251	26.3	0.043	1
MEST611-A06.T3.scf	494	pT7T3D-PacI	2897 bp	plus	482	494	0	13	plus	239	251	26.3	0.035	1
MEST61-F05.T3.scf	656	pT7T3D-PacI	2897 bp	plus	644	656	0	13	plus	239	251	26.3	0.047	1
MEST97-D11.T3.scf	708	pT7T3D-PacI	2897 bp	plus	696	708	0	13	plus	239	251	26.3	0.05	1
MEST98-E03.T3.scf	562	pT7T3D-PacI	2897 bp	plus	549	562	0	14	plus	239	252	28.2	0.01	1

## Sheet: LUCY_RVS
Query Name	Query Length	Hit Name	Description	Q_strand	Q_start	Q_end	dis-fm-end	match-ln	H_strand	H_start	H_end	Score	E-value	Identity
chan00563	811	pZL1		plus	799	811	0	13	minus	4294	4282	26.3	0.085	1
chan00619	549	pT7Blue#		plus	449	549	0	101	plus	95	195	200	1e-54	1
chan00622	511	pT7Blue#		plus	411	511	0	101	plus	95	195	200	1e-54	1
chan00624	758	pT7Blue#		plus	658	758	0	101	plus	95	195	200	2e-54	1
chan00627	628	pT7Blue#		plus	528	628	0	101	plus	95	195	200	1e-54	1
chan00628	555	pT7Blue		plus	456	555	0	100	plus	1	100	198	5e-54	1
chan00635	802	pT7Blue		plus	700	802	0	103	plus	1	103	204	1e-55	1
chan00639	754	pT7Blue#		plus	654	754	0	101	plus	95	195	200	2e-54	1
chan00660	823	pZL1		plus	809	823	0	15	minus	4294	4280	30.2	0.006	1
chan00681	720	pT7Blue		plus	621	720	0	100	plus	1	100	198	6e-54	1
chan00684	516	pT7Blue#		plus	416	516	0	101	plus	95	195	200	1e-54	1
chan00685	572	pT7Blue		plus	484	572	0	89	plus	7	95	176	2e-47	1
chan00687	517	pT7Blue		plus	418	517	0	100	plus	1	100	198	4e-54	1
chan00693	580	pT7Blue#		plus	480	580	0	101	plus	95	195	200	1e-54	1
chan00696	499	pT7Blue#		plus	399	499	0	101	plus	95	195	200	1e-54	1
chan00697	653	pT7Blue		plus	554	653	0	100	plus	1	100	198	6e-54	1
chan00700	574	pT7Blue		plus	488	574	0	87	plus	1	87	149	4e-39	0.965517
chan00701	543	pT7Blue		plus	444	543	0	100	plus	1	100	198	5e-54	1
chan00714	482	pT7Blue#		plus	382	482	0	101	plus	95	195	200	1e-54	1
chan00717	587	pT7Blue#		plus	502	587	0	86	plus	95	180	170	1e-45	1
chan00718	563	pT7Blue		plus	464	563	0	100	plus	1	100	198	5e-54	1
chan00726	502	pT7Blue#		plus	402	502	0	101	plus	95	195	200	1e-54	1
chan00727	494	pT7Blue		plus	431	494	0	64	plus	1	64	127	1e-32	1
chan00729	493	pT7Blue		plus	394	493	0	100	plus	1	100	198	4e-54	1
chan00747	530	pT7Blue		plus	431	530	0	100	plus	1	100	198	4e-54	1
chan00752	868	pT7Blue		plus	786	868	0	83	plus	1	83	165	1e-43	1
chan00757	452	pT7Blue#		plus	413	452	0	40	plus	95	134	79.8	2e-18	1
chan00764	573	pT7Blue#		plus	473	573	0	101	plus	95	195	200	1e-54	1
chan00772	543	pT7Blue#		plus	443	543	0	101	plus	95	195	200	1e-54	1
chan00781	673	pT7Blue#		plus	573	673	0	101	plus	95	195	200	1e-54	1
chan00784	435	pT7Blue#		plus	414	435	0	22	plus	95	116	44.1	1e-07	1
chan00840	614	pT7Blue		plus	515	614	0	100	plus	1	100	198	5e-54	1
chan01159	610	pZL1		plus	582	610	0	29	plus	1	29	58	2e-11	1
chan01163	627	pZL1		plus	599	627	0	29	plus	1	29	58	2e-11	1
chan01168	687	pZL1		plus	671	687	0	17	plus	1	17	34.2	0.0003	1
chan01173	436	pZL1		plus	408	436	0	29	plus	1	29	58	1e-11	1
chan01174	531	pZL1		plus	503	531	0	29	plus	1	29	58	2e-11	1
chan01176	660	pZL1		plus	632	660	0	29	plus	1	29	58	2e-11	1
chan01177	576	pZL1		plus	548	576	0	29	plus	1	29	58	2e-11	1
chan01179	353	pZL1		plus	325	353	0	29	plus	1	29	58	1e-11	1
chan01182	558	pZL1		plus	530	558	0	29	plus	1	29	58	2e-11	1
chan01184	597	pZL1		plus	569	597	0	29	plus	1	29	58	2e-11	1
chan01185	428	pZL1		plus	400	428	0	29	plus	1	29	58	1e-11	1
chan01187	482	pZL1		plus	454	482	0	29	plus	1	29	58	1e-11	1
chan01192	519	pT7Blue		plus	420	519	0	100	plus	1	100	198	4e-54	1
chan01193	572	pT7Blue		plus	473	572	0	100	plus	1	100	198	5e-54	1
chan01194	568	pT7Blue		plus	469	568	0	100	plus	1	100	198	5e-54	1
chan01195	617	pZL1		plus	589	617	0	29	plus	1	29	58	2e-11	1
chan01196	740	pZL1		plus	728	740	0	13	plus	1	13	26.3	0.078	1
chan01206	738	pZL1		plus	710	738	0	29	plus	1	29	58	2e-11	1
chan01211	385	pZL1		plus	357	385	0	29	plus	1	29	58	1e-11	1
chan01231	722	pZL1		plus	693	722	0	30	plus	1	31	46.1	8e-08	0.967742
charng00271	804	pGEM-T	Easy#	plus	791	804	0	14	minus	79	66	28.2	0.015	1
charng00305	796	pGEMTeasy		plus	782	796	0	15	minus	3020	3006	30.2	0.004	1
charng00401	755	pGEM-T	Easy#	plus	743	755	0	13	minus	79	67	26.3	0.056	1
charng00639	803	pGEM-T	Easy#	plus	790	803	0	14	minus	79	66	28.2	0.015	1
charng01102	850	pGEMTeasy		plus	838	850	0	13	minus	3020	3008	26.3	0.063	1
cheng00014	750	pGEM-T	Easy#	plus	735	750	0	16	minus	79	64	32.2	0.0009	1
cheng00533	721	pGEM-T	Easy#	plus	708	721	0	14	minus	79	66	28.2	0.013	1
chiou01173	537	pGEMTeasy		plus	1	21	516	21	plus	2943	2963	42.1	7e-07	1
chiou01212	805	pGEMTeasy		plus	1	21	784	21	plus	2943	2963	42.1	1e-06	1
MEST63-C10.T3.scf	589	pT7T3D-PacI	2897 bp	plus	1	13	588	13	plus	193	205	26.3	0.042	1
MEST87-F06.T3.scf	391	pT7T3D-PacI	2897 bp	plus	1	15	390	15	minus	2395	2381	30.2	0.002	1
to00011	664	pTriplEx2		plus	652	664	0	13	plus	2	14	26.3	0.058	1
to00022	524	pTriplEx2		plus	512	524	0	13	minus	3529	3517	26.3	0.046	1
to00060	810	pTriplEx2		plus	798	810	0	13	minus	3529	3517	26.3	0.071	1
to00066	722	pTriplEx2		plus	710	722	0	13	minus	3529	3517	26.3	0.063	1
to00095	760	pTriplEx2		plus	746	760	0	15	plus	1	15	30.2	0.004	1
to00119	832	pTriplEx2		plus	820	832	0	13	minus	3529	3517	26.3	0.073	1
to00164	696	pTriplEx2		plus	684	696	0	13	minus	3529	3517	26.3	0.061	1
to00168	805	pTriplEx2		plus	793	805	0	13	minus	3529	3517	26.3	0.07	1
to00193	813	pTriplEx2		plus	801	813	0	13	minus	3529	3517	26.3	0.071	1
to00200	706	pTriplEx2		plus	694	706	0	13	minus	3529	3517	26.3	0.062	1
to00220	737	pTriplEx2		plus	725	737	0	13	minus	3529	3517	26.3	0.064	1
to00231	806	pTriplEx2		plus	794	806	0	13	minus	3529	3517	26.3	0.071	1
to00246	758	pTriplEx2		plus	746	758	0	13	minus	3529	3517	26.3	0.066	1
to00254	663	pTriplEx2		plus	651	663	0	13	minus	3529	3517	26.3	0.058	1
to00263	762	pTriplEx2		plus	750	762	0	13	minus	3529	3517	26.3	0.067	1
to00270	828	pTriplEx2		plus	816	828	0	13	minus	3529	3517	26.3	0.072	1
to00285	774	pTriplEx2		plus	762	774	0	13	minus	3529	3517	26.3	0.068	1
to00311	732	pTriplEx2		plus	720	732	0	13	minus	3529	3517	26.3	0.064	1
to00336	732	pTriplEx2		plus	718	732	0	15	plus	1	15	30.2	0.004	1
to00382	798	pTriplEx2		plus	786	798	0	13	minus	3529	3517	26.3	0.07	1
to00419	812	pTriplEx2		plus	800	812	0	13	minus	3529	3517	26.3	0.071	1
to00420	763	pTriplEx2		plus	748	763	0	16	plus	1	16	32.2	0.001	1
to00425	872	pTriplEx2		plus	860	872	0	13	minus	3529	3517	26.3	0.076	1
to00434	763	pTriplEx2		plus	751	763	0	13	minus	3529	3517	26.3	0.067	1
to00436	746	pTriplEx2		plus	732	746	0	15	plus	1	15	30.2	0.004	1
to00450	771	pTriplEx2		plus	759	771	0	13	minus	3529	3517	26.3	0.067	1
to00461	756	pTriplEx2		plus	744	756	0	13	plus	1	13	26.3	0.066	1
to00467	725	pTriplEx2		plus	713	725	0	13	minus	3529	3517	26.3	0.063	1
to00470	819	pTriplEx2		plus	807	819	0	13	minus	3529	3517	26.3	0.072	1
to00471	749	pTriplEx2		plus	737	749	0	13	minus	3529	3517	26.3	0.065	1
to00477	829	pTriplEx2		plus	817	829	0	13	minus	3529	3517	26.3	0.073	1
to00479	752	pTriplEx2		plus	740	752	0	13	minus	3529	3517	26.3	0.066	1
to00523	752	pTriplEx2		plus	739	752	0	14	plus	1	14	28.2	0.017	1
to00524	821	pTriplEx2		plus	807	821	0	15	plus	1	15	30.2	0.005	1
to00526	863	pTriplEx2		plus	851	863	0	13	minus	3529	3517	26.3	0.076	1
to00600	793	pTriplEx2		plus	781	793	0	13	minus	3529	3517	26.3	0.069	1
to00637	800	pTriplEx2		plus	788	800	0	13	minus	3529	3517	26.3	0.07	1
to00652	804	pTriplEx2		plus	792	804	0	13	minus	3529	3517	26.3	0.07	1
to00654	824	pTriplEx2		plus	810	824	0	15	plus	1	15	30.2	0.005	1
to00660	850	pTriplEx2		plus	838	850	0	13	minus	3529	3517	26.3	0.074	1
to00664	894	pTriplEx2		plus	882	894	0	13	minus	3529	3517	26.3	0.078	1
to00673	825	pTriplEx2		plus	813	825	0	13	minus	3529	3517	26.3	0.072	1
to00683	820	pTriplEx2		plus	808	820	0	13	minus	3529	3517	26.3	0.072	1
to00684	823	pTriplEx2		plus	811	823	0	13	minus	3529	3517	26.3	0.072	1
to00712	837	pTriplEx2		plus	825	837	0	13	minus	3529	3517	26.3	0.073	1
to00715	785	pTriplEx2		plus	773	785	0	13	minus	3529	3517	26.3	0.069	1
to00722	830	pTriplEx2		plus	818	830	0	13	minus	3529	3517	26.3	0.073	1
to00726	747	pTriplEx2		plus	735	747	0	13	minus	3529	3517	26.3	0.065	1
to00748	740	pTriplEx2		plus	728	740	0	13	minus	3529	3517	26.3	0.065	1
to00756	749	pTriplEx2		plus	735	749	0	15	plus	1	15	30.2	0.004	1
to00761	755	pTriplEx2		plus	743	755	0	13	minus	3529	3517	26.3	0.066	1
to00764	618	pTriplEx2		plus	606	618	0	13	minus	3529	3517	26.3	0.054	1
to00767	778	pTriplEx2		plus	764	778	0	15	plus	1	15	30.2	0.004	1
to00784	810	pTriplEx2		plus	798	810	0	13	minus	3529	3517	26.3	0.071	1
to00791	704	pTriplEx2		plus	692	704	0	13	minus	3529	3517	26.3	0.061	1
to00793	826	pTriplEx2		plus	814	826	0	13	minus	3529	3517	26.3	0.072	1
to00808	774	pTriplEx2		plus	762	774	0	13	minus	3529	3517	26.3	0.068	1
to00820	754	pTriplEx2		plus	742	754	0	13	minus	3529	3517	26.3	0.066	1
to00840	752	pTriplEx2		plus	740	752	0	13	minus	3529	3517	26.3	0.066	1
to00844	776	pTriplEx2		plus	764	776	0	13	minus	3529	3517	26.3	0.068	1
to00864	758	pTriplEx2		plus	746	758	0	13	minus	3529	3517	26.3	0.066	1
to00875	548	pTriplEx2		plus	536	548	0	13	minus	3529	3517	26.3	0.048	1
to00889	794	pTriplEx2		plus	782	794	0	13	minus	3529	3517	26.3	0.069	1
to00891	802	pTriplEx2		plus	790	802	0	13	minus	3529	3517	26.3	0.07	1
to00895	775	pTriplEx2		plus	761	775	0	15	plus	1	15	30.2	0.004	1
to00906	817	pTriplEx2		plus	805	817	0	13	minus	3529	3517	26.3	0.072	1
to00935	743	pTriplEx2		plus	731	743	0	13	minus	3529	3517	26.3	0.065	1
to00937	659	pTriplEx2		plus	647	659	0	13	minus	3529	3517	26.3	0.057	1
to00966	889	pTriplEx2		plus	877	889	0	13	minus	3529	3517	26.3	0.078	1
to00980	786	pTriplEx2		plus	774	786	0	13	minus	3529	3517	26.3	0.069	1
to00995	746	pTriplEx2		plus	731	746	0	16	plus	1	16	32.2	0.001	1
to00996	822	pTriplEx2		plus	810	822	0	13	minus	3529	3517	26.3	0.072	1
to01031	311	pTriplEx2		plus	299	311	0	13	minus	3529	3517	26.3	0.027	1
to01056	805	pTriplEx2		plus	793	805	0	13	minus	3529	3517	26.3	0.07	1
to01064	807	pTriplEx2		plus	795	807	0	13	minus	3529	3517	26.3	0.071	1
to01067	840	pTriplEx2		plus	828	840	0	13	minus	3529	3517	26.3	0.074	1
to01076	780	pTriplEx2		plus	767	780	0	14	plus	1	14	28.2	0.017	1
to01094	795	pTriplEx2		plus	783	795	0	13	minus	3529	3517	26.3	0.07	1
to01113	812	pTriplEx2		plus	798	812	0	15	plus	1	15	30.2	0.005	1
to01124	780	pTriplEx2		plus	767	780	0	14	plus	1	14	28.2	0.017	1
to01135	691	pTriplEx2		plus	679	691	0	13	minus	3529	3517	26.3	0.06	1
to01171	698	pTriplEx2		plus	686	698	0	13	minus	3529	3517	26.3	0.061	1
to01208	783	pTriplEx2		plus	771	783	0	13	minus	3529	3517	26.3	0.068	1
to01219	811	pTriplEx2		plus	799	811	0	13	minus	3529	3517	26.3	0.071	1
to01244	891	pTriplEx2		plus	879	891	0	13	minus	3529	3517	26.3	0.078	1
to01247	831	pTriplEx2		plus	817	831	0	15	minus	3532	3518	30.2	0.005	1
to01264	800	pTriplEx2		plus	788	800	0	13	minus	3529	3517	26.3	0.07	1
to01265	641	pTriplEx2		plus	629	641	0	13	minus	3529	3517	26.3	0.056	1
to01276	724	pTriplEx2		plus	710	724	0	15	plus	1	15	30.2	0.004	1
to01277	275	pTriplEx2		plus	263	275	0	13	minus	3529	3517	26.3	0.024	1
to01303	745	pTriplEx2		plus	731	745	0	15	plus	1	15	30.2	0.004	1
to01325	660	pTriplEx2		plus	648	660	0	13	minus	3529	3517	26.3	0.058	1
to01328	678	pTriplEx2		plus	664	678	0	15	plus	1	15	30.2	0.004	1
to01340	898	pTriplEx2		plus	886	898	0	13	minus	3529	3517	26.3	0.079	1
to01341	609	pTriplEx2		plus	597	609	0	13	minus	3529	3517	26.3	0.053	1
to01359	789	pTriplEx2		plus	777	789	0	13	minus	3529	3517	26.3	0.069	1
to01375	802	pTriplEx2		plus	790	802	0	13	minus	3529	3517	26.3	0.07	1
to01407	817	pTriplEx2		plus	805	817	0	13	minus	3529	3517	26.3	0.072	1
to01430	865	pTriplEx2		plus	853	865	0	13	minus	3529	3517	26.3	0.076	1
to01437	753	pTriplEx2		plus	741	753	0	13	minus	3529	3517	26.3	0.066	1
to01477	758	pTriplEx2		plus	745	758	0	14	plus	1	14	28.2	0.017	1
to01541	438	pTriplEx2		plus	1	13	425	13	minus	3528	3516	26.3	0.038	1
to01640	300	pTriplEx2		plus	1	13	287	13	plus	3517	3529	26.3	0.026	1
to01813	693	pTriplEx2		plus	1	13	680	13	plus	3517	3529	26.3	0.061	1
to01909	494	pTriplEx2		plus	1	13	481	13	plus	3518	3530	26.3	0.043	1
to01923	646	pTriplEx2		plus	1	13	633	13	minus	3532	3520	26.3	0.056	1
to02025	315	pTriplEx2		plus	1	13	302	13	plus	3517	3529	26.3	0.027	1
to02078	516	pTriplEx2		plus	1	13	503	13	plus	3517	3529	26.3	0.045	1
to02138	194	pTriplEx2		plus	1	13	181	13	plus	3517	3529	26.3	0.016	1
to02251	670	pTriplEx2		plus	1	13	657	13	plus	3517	3529	26.3	0.058	1
to02408	142	pTriplEx2		plus	1	13	129	13	plus	3517	3529	26.3	0.012	1
to02497	526	pTriplEx2		plus	1	13	513	13	plus	3517	3529	26.3	0.046	1
to02690	548	pTriplEx2		plus	536	548	0	13	plus	3516	3528	26.3	0.048	1
yeh00060	676	pGEMTeasy		plus	663	676	0	14	minus	3020	3007	28.2	0.013	1
yeh00639	438	pGEMTeasy		plus	1	20	418	20	plus	2943	2962	40.1	2e-06	1
yeh00728	247	pGEMTeasy		plus	1	16	231	16	plus	2943	2958	32.2	0.0003	1
yeh00845	813	pGEMTeasy		plus	800	813	0	14	minus	2963	2950	28.2	0.015	1
yeh00988	466	pGEMTeasy		plus	1	21	445	21	plus	2943	2963	42.1	6e-07	1
yeh01204	825	pGEMTeasy		plus	812	825	0	14	minus	3020	3007	28.2	0.015	1
ZM_BFc0061J23.r.scf.scf	433	pCMV-SPORT6_1	pCMV-SPORT6.1, 4177bp relin to 77 4-4177-790	plus	1	16	432	16	minus	23	8	32.2	0.0007	1
ZM_BFc0068B11.r.scf.scf	463	pCMV-SPORT6_1	pCMV-SPORT6.1, 4177bp relin to 77 4-4177-790	plus	1	13	462	13	minus	19	7	26.3	0.047	1
ZM_BFc0129J13.f.scf.scf	786	pCMV-SPORT6_1	pCMV-SPORT6.1, 4177bp relin to 77 4-4177-790	plus	1	13	785	13	plus	4172	4184	26.3	0.08	1
ZM_BFc0130D12.f.scf.scf	569	pCMV-SPORT6_1	pCMV-SPORT6.1, 4177bp relin to 77 4-4177-790	plus	1	13	568	13	plus	4172	4184	26.3	0.058	1
ZM_BFc0139M16.r.scf.scf	233	pCMV-SPORT6_1	pCMV-SPORT6.1, 4177bp relin to 77 4-4177-790	plus	1	13	232	13	minus	20	8	26.3	0.023	1
ZM_BFc0142J13.r.scf.scf	464	pCMV-SPORT6_1	pCMV-SPORT6.1, 4177bp relin to 77 4-4177-790	plus	1	14	463	14	minus	21	8	28.2	0.012	1
ZM_BFc0157B15.r.scf.scf	752	pCMV-SPORT6_1	pCMV-SPORT6.1, 4177bp relin to 77 4-4177-790	plus	1	13	751	13	minus	14	2	26.3	0.077	1
ZM_BFc0181A18.r.scf.scf	323	pCMV-SPORT6_1	pCMV-SPORT6.1, 4177bp relin to 77 4-4177-790	plus	1	15	322	15	minus	22	8	30.2	0.002	1

## Sheet: LUCY(qul)_RVS
Query Name	Query Length	Hit Name	Description	Q_strand	Q_start	Q_end	dis-fm-end	match-ln	H_strand	H_start	H_end	Score	E-value	Identity
ZM_BFc0061J23.r.scf.scf	426	pCMV-SPORT6_1	pCMV-SPORT6.1, 4177bp relin to 77 4-4177-790	plus	1	15	411	15	minus	22	8	30.2	0.003	1
ZM_BFc0068B11.r.scf.scf	459	pCMV-SPORT6_1	pCMV-SPORT6.1, 4177bp relin to 77 4-4177-790	plus	1	13	446	13	minus	19	7	26.3	0.046	1
ZM_BFc0129J13.f.scf.scf	786	pCMV-SPORT6_1	pCMV-SPORT6.1, 4177bp relin to 77 4-4177-790	plus	1	13	773	13	plus	4172	4184	26.3	0.08	1
ZM_BFc0142J13.r.scf.scf	438	pCMV-SPORT6_1	pCMV-SPORT6.1, 4177bp relin to 77 4-4177-790	plus	1	13	425	13	minus	20	8	26.3	0.044	1
ZM_BFc0157B15.r.scf.scf	752	pCMV-SPORT6_1	pCMV-SPORT6.1, 4177bp relin to 77 4-4177-790	plus	1	13	739	13	minus	14	2	26.3	0.077	1
ZM_BFc0181A18.r.scf.scf	320	pCMV-SPORT6_1	pCMV-SPORT6.1, 4177bp relin to 77 4-4177-790	plus	1	14	306	14	minus	21	8	28.2	0.008	1
ZF101-P00071-DEPE-F_A23.scf	549	pDNR-LIB	4161 bp	plus	1	18	531	18	plus	367	384	36.2	6e-05	1
cheng00014	750	pGEM-T	Easy#	plus	735	750	0	16	minus	79	64	32.2	0.0009	1
cheng00533	721	pGEM-T	Easy#	plus	708	721	0	14	minus	79	66	28.2	0.013	1
yeh00060	675	pGEMTeasy		plus	663	675	0	13	minus	3020	3008	26.3	0.05	1
yeh01204	824	pGEMTeasy		plus	812	824	0	13	minus	3020	3008	26.3	0.061	1
chiou01173	537	pGEMTeasy		plus	1	21	516	21	plus	2943	2963	42.1	7e-07	1
chiou01212	805	pGEMTeasy		plus	1	21	784	21	plus	2943	2963	42.1	1e-06	1
yeh00639	438	pGEMTeasy		plus	1	20	418	20	plus	2943	2962	40.1	2e-06	1
yeh00728	247	pGEMTeasy		plus	1	16	231	16	plus	2943	2958	32.2	0.0003	1
yeh00988	466	pGEMTeasy		plus	1	21	445	21	plus	2943	2963	42.1	6e-07	1
chan00628	555	pT7Blue		plus	456	555	0	100	plus	1	100	198	5e-54	1
chan00635	801	pT7Blue		plus	700	801	0	102	plus	1	102	202	4e-55	1
chan00681	720	pT7Blue		plus	621	720	0	100	plus	1	100	198	6e-54	1
chan00685	570	pT7Blue		plus	483	570	0	88	plus	7	94	174	7e-47	1
chan00687	517	pT7Blue		plus	418	517	0	100	plus	1	100	198	4e-54	1
chan00697	651	pT7Blue		plus	552	651	0	100	plus	1	100	198	6e-54	1
chan00700	574	pT7Blue		plus	488	574	0	87	plus	1	87	149	4e-39	0.965517
chan00701	543	pT7Blue		plus	444	543	0	100	plus	1	100	198	5e-54	1
chan00718	563	pT7Blue		plus	464	563	0	100	plus	1	100	198	5e-54	1
chan00727	480	pT7Blue		plus	431	480	0	50	plus	1	50	99.6	3e-24	1
chan00729	493	pT7Blue		plus	394	493	0	100	plus	1	100	198	4e-54	1
chan00747	530	pT7Blue		plus	431	530	0	100	plus	1	100	198	4e-54	1
chan00752	846	pT7Blue		plus	786	846	0	61	plus	1	61	121	1e-30	1
chan00840	614	pT7Blue		plus	515	614	0	100	plus	1	100	198	5e-54	1
chan01192	519	pT7Blue		plus	420	519	0	100	plus	1	100	198	4e-54	1
chan01193	572	pT7Blue		plus	473	572	0	100	plus	1	100	198	5e-54	1
chan01194	568	pT7Blue		plus	469	568	0	100	plus	1	100	198	5e-54	1
chan00622	511	pT7Blue#		plus	411	511	0	101	plus	95	195	200	1e-54	1
chan00624	758	pT7Blue#		plus	658	758	0	101	plus	95	195	200	2e-54	1
chan00627	617	pT7Blue#		plus	517	617	0	101	plus	95	195	200	1e-54	1
chan00639	731	pT7Blue#		plus	631	731	0	101	plus	95	195	200	2e-54	1
chan00684	516	pT7Blue#		plus	416	516	0	101	plus	95	195	200	1e-54	1
chan00693	578	pT7Blue#		plus	478	578	0	101	plus	95	195	200	1e-54	1
chan00696	499	pT7Blue#		plus	399	499	0	101	plus	95	195	200	1e-54	1
chan00714	482	pT7Blue#		plus	382	482	0	101	plus	95	195	200	1e-54	1
chan00717	587	pT7Blue#		plus	502	587	0	86	plus	95	180	170	1e-45	1
chan00726	502	pT7Blue#		plus	402	502	0	101	plus	95	195	200	1e-54	1
chan00757	452	pT7Blue#		plus	413	452	0	40	plus	95	134	79.8	2e-18	1
chan00764	573	pT7Blue#		plus	473	573	0	101	plus	95	195	200	1e-54	1
chan00772	532	pT7Blue#		plus	432	532	0	101	plus	95	195	200	1e-54	1
chan00781	665	pT7Blue#		plus	565	665	0	101	plus	95	195	200	1e-54	1
chan00784	435	pT7Blue#		plus	414	435	0	22	plus	95	116	44.1	1e-07	1
chan00619	549	pT7Blue#		plus	449	549	0	101	plus	95	195	200	1e-54	1
MEST122-C01.T3.scf	441	pT7T3D-PacI	2897 bp	plus	429	441	0	13	plus	239	251	26.3	0.031	1
MEST98-E03.T3.scf	544	pT7T3D-PacI	2897 bp	plus	532	544	0	13	plus	239	251	26.3	0.038	1
MEST87-F06.T3.scf	391	pT7T3D-PacI	2897 bp	plus	1	15	376	15	minus	2395	2381	30.2	0.002	1
to00022	524	pTriplEx2		plus	512	524	0	13	minus	3529	3517	26.3	0.046	1
to00045	636	pTriplEx2		plus	624	636	0	13	minus	3529	3517	26.3	0.055	1
to00060	809	pTriplEx2		plus	797	809	0	13	minus	3529	3517	26.3	0.071	1
to00066	710	pTriplEx2		plus	698	710	0	13	minus	3529	3517	26.3	0.062	1
to00119	831	pTriplEx2		plus	819	831	0	13	minus	3529	3517	26.3	0.073	1
to00164	696	pTriplEx2		plus	684	696	0	13	minus	3529	3517	26.3	0.061	1
to00168	805	pTriplEx2		plus	793	805	0	13	minus	3529	3517	26.3	0.07	1
to00193	811	pTriplEx2		plus	799	811	0	13	minus	3529	3517	26.3	0.071	1
to00200	706	pTriplEx2		plus	694	706	0	13	minus	3529	3517	26.3	0.062	1
to00220	726	pTriplEx2		plus	714	726	0	13	minus	3529	3517	26.3	0.063	1
to00231	803	pTriplEx2		plus	791	803	0	13	minus	3529	3517	26.3	0.07	1
to00233	747	pTriplEx2		plus	735	747	0	13	minus	3529	3517	26.3	0.065	1
to00246	755	pTriplEx2		plus	743	755	0	13	minus	3529	3517	26.3	0.066	1
to00254	663	pTriplEx2		plus	651	663	0	13	minus	3529	3517	26.3	0.058	1
to00256	720	pTriplEx2		plus	708	720	0	13	minus	3529	3517	26.3	0.063	1
to00263	760	pTriplEx2		plus	748	760	0	13	minus	3529	3517	26.3	0.066	1
to00285	774	pTriplEx2		plus	762	774	0	13	minus	3529	3517	26.3	0.068	1
to00311	732	pTriplEx2		plus	720	732	0	13	minus	3529	3517	26.3	0.064	1
to00349	648	pTriplEx2		plus	636	648	0	13	minus	3529	3517	26.3	0.057	1
to00361	592	pTriplEx2		plus	580	592	0	13	minus	3529	3517	26.3	0.052	1
to00366	615	pTriplEx2		plus	603	615	0	13	minus	3529	3517	26.3	0.054	1
to00382	797	pTriplEx2		plus	785	797	0	13	minus	3529	3517	26.3	0.07	1
to00419	810	pTriplEx2		plus	798	810	0	13	minus	3529	3517	26.3	0.071	1
to00420	763	pTriplEx2		plus	748	763	0	16	plus	1	16	32.2	0.001	1
to00425	872	pTriplEx2		plus	860	872	0	13	minus	3529	3517	26.3	0.076	1
to00429	635	pTriplEx2		plus	623	635	0	13	minus	3529	3517	26.3	0.055	1
to00434	761	pTriplEx2		plus	749	761	0	13	minus	3529	3517	26.3	0.067	1
to00436	734	pTriplEx2		plus	721	734	0	14	plus	1	14	28.2	0.016	1
to00450	770	pTriplEx2		plus	758	770	0	13	minus	3529	3517	26.3	0.067	1
to00461	737	pTriplEx2		plus	725	737	0	13	minus	3529	3517	26.3	0.064	1
to00467	724	pTriplEx2		plus	712	724	0	13	minus	3529	3517	26.3	0.063	1
to00470	818	pTriplEx2		plus	806	818	0	13	minus	3529	3517	26.3	0.072	1
to00471	749	pTriplEx2		plus	737	749	0	13	minus	3529	3517	26.3	0.065	1
to00477	828	pTriplEx2		plus	816	828	0	13	minus	3529	3517	26.3	0.072	1
to00479	751	pTriplEx2		plus	739	751	0	13	minus	3529	3517	26.3	0.066	1
to00498	749	pTriplEx2		plus	737	749	0	13	minus	3529	3517	26.3	0.065	1
to00524	793	pTriplEx2		plus	781	793	0	13	minus	3529	3517	26.3	0.069	1
to00526	862	pTriplEx2		plus	850	862	0	13	minus	3529	3517	26.3	0.076	1
to00600	792	pTriplEx2		plus	780	792	0	13	minus	3529	3517	26.3	0.069	1
to00609	753	pTriplEx2		plus	741	753	0	13	minus	3529	3517	26.3	0.066	1
to00634	774	pTriplEx2		plus	762	774	0	13	minus	3529	3517	26.3	0.068	1
to00637	799	pTriplEx2		plus	787	799	0	13	minus	3529	3517	26.3	0.07	1
to00652	803	pTriplEx2		plus	791	803	0	13	minus	3529	3517	26.3	0.07	1
to00654	801	pTriplEx2		plus	789	801	0	13	minus	3529	3517	26.3	0.07	1
to00660	850	pTriplEx2		plus	838	850	0	13	minus	3529	3517	26.3	0.074	1
to00664	894	pTriplEx2		plus	882	894	0	13	minus	3529	3517	26.3	0.078	1
to00670	788	pTriplEx2		plus	776	788	0	13	minus	3529	3517	26.3	0.069	1
to00673	825	pTriplEx2		plus	813	825	0	13	minus	3529	3517	26.3	0.072	1
to00684	820	pTriplEx2		plus	808	820	0	13	minus	3529	3517	26.3	0.072	1
to00712	837	pTriplEx2		plus	825	837	0	13	minus	3529	3517	26.3	0.073	1
to00715	785	pTriplEx2		plus	773	785	0	13	minus	3529	3517	26.3	0.069	1
to00722	819	pTriplEx2		plus	807	819	0	13	minus	3529	3517	26.3	0.072	1
to00726	744	pTriplEx2		plus	732	744	0	13	minus	3529	3517	26.3	0.065	1
to00748	722	pTriplEx2		plus	710	722	0	13	minus	3529	3517	26.3	0.063	1
to00761	746	pTriplEx2		plus	734	746	0	13	minus	3529	3517	26.3	0.065	1
to00764	618	pTriplEx2		plus	606	618	0	13	minus	3529	3517	26.3	0.054	1
to00767	777	pTriplEx2		plus	764	777	0	14	plus	1	14	28.2	0.017	1
to00784	810	pTriplEx2		plus	798	810	0	13	minus	3529	3517	26.3	0.071	1
to00791	703	pTriplEx2		plus	691	703	0	13	minus	3529	3517	26.3	0.061	1
to00793	826	pTriplEx2		plus	814	826	0	13	minus	3529	3517	26.3	0.072	1
to00797	743	pTriplEx2		plus	731	743	0	13	minus	3529	3517	26.3	0.065	1
to00808	772	pTriplEx2		plus	760	772	0	13	minus	3529	3517	26.3	0.068	1
to00820	754	pTriplEx2		plus	742	754	0	13	minus	3529	3517	26.3	0.066	1
to00839	756	pTriplEx2		plus	744	756	0	13	minus	3529	3517	26.3	0.066	1
to00840	751	pTriplEx2		plus	739	751	0	13	minus	3529	3517	26.3	0.066	1
to00844	776	pTriplEx2		plus	764	776	0	13	minus	3529	3517	26.3	0.068	1
to00863	688	pTriplEx2		plus	676	688	0	13	minus	3529	3517	26.3	0.06	1
to00864	758	pTriplEx2		plus	746	758	0	13	minus	3529	3517	26.3	0.066	1
to00875	547	pTriplEx2		plus	535	547	0	13	minus	3529	3517	26.3	0.048	1
to00886	685	pTriplEx2		plus	673	685	0	13	minus	3529	3517	26.3	0.06	1
to00889	794	pTriplEx2		plus	782	794	0	13	minus	3529	3517	26.3	0.069	1
to00891	801	pTriplEx2		plus	789	801	0	13	minus	3529	3517	26.3	0.07	1
to00906	816	pTriplEx2		plus	804	816	0	13	minus	3529	3517	26.3	0.071	1
to00910	753	pTriplEx2		plus	741	753	0	13	minus	3529	3517	26.3	0.066	1
to00935	743	pTriplEx2		plus	731	743	0	13	minus	3529	3517	26.3	0.065	1
to00937	658	pTriplEx2		plus	646	658	0	13	minus	3529	3517	26.3	0.057	1
to00966	889	pTriplEx2		plus	877	889	0	13	minus	3529	3517	26.3	0.078	1
to00967	760	pTriplEx2		plus	748	760	0	13	minus	3529	3517	26.3	0.066	1
to00977	523	pTriplEx2		plus	511	523	0	13	minus	3529	3517	26.3	0.045	1
to00980	776	pTriplEx2		plus	764	776	0	13	minus	3529	3517	26.3	0.068	1
to00995	745	pTriplEx2		plus	731	745	0	15	plus	1	15	30.2	0.004	1
to00996	822	pTriplEx2		plus	810	822	0	13	minus	3529	3517	26.3	0.072	1
to01005	723	pTriplEx2		plus	711	723	0	13	minus	3529	3517	26.3	0.063	1
to01031	311	pTriplEx2		plus	299	311	0	13	minus	3529	3517	26.3	0.027	1
to01056	805	pTriplEx2		plus	793	805	0	13	minus	3529	3517	26.3	0.07	1
to01063	737	pTriplEx2		plus	725	737	0	13	minus	3529	3517	26.3	0.064	1
to01064	807	pTriplEx2		plus	795	807	0	13	minus	3529	3517	26.3	0.071	1
to01067	832	pTriplEx2		plus	820	832	0	13	minus	3529	3517	26.3	0.073	1
to01076	780	pTriplEx2		plus	767	780	0	14	plus	1	14	28.2	0.017	1
to01094	794	pTriplEx2		plus	782	794	0	13	minus	3529	3517	26.3	0.069	1
to01135	691	pTriplEx2		plus	679	691	0	13	minus	3529	3517	26.3	0.06	1
to01161	731	pTriplEx2		plus	719	731	0	13	minus	3529	3517	26.3	0.064	1
to01164	812	pTriplEx2		plus	800	812	0	13	minus	3529	3517	26.3	0.071	1
to01171	698	pTriplEx2		plus	686	698	0	13	minus	3529	3517	26.3	0.061	1
to01208	782	pTriplEx2		plus	770	782	0	13	minus	3529	3517	26.3	0.068	1
to01219	811	pTriplEx2		plus	799	811	0	13	minus	3529	3517	26.3	0.071	1
to01244	891	pTriplEx2		plus	879	891	0	13	minus	3529	3517	26.3	0.078	1
to01247	831	pTriplEx2		plus	817	831	0	15	minus	3532	3518	30.2	0.005	1
to01264	792	pTriplEx2		plus	780	792	0	13	minus	3529	3517	26.3	0.069	1
to01265	635	pTriplEx2		plus	623	635	0	13	minus	3529	3517	26.3	0.055	1
to01276	723	pTriplEx2		plus	710	723	0	14	plus	1	14	28.2	0.016	1
to01277	275	pTriplEx2		plus	263	275	0	13	minus	3529	3517	26.3	0.024	1
to01325	659	pTriplEx2		plus	647	659	0	13	minus	3529	3517	26.3	0.057	1
to01340	898	pTriplEx2		plus	886	898	0	13	minus	3529	3517	26.3	0.079	1
to01341	609	pTriplEx2		plus	597	609	0	13	minus	3529	3517	26.3	0.053	1
to01358	690	pTriplEx2		plus	678	690	0	13	minus	3529	3517	26.3	0.06	1
to01359	782	pTriplEx2		plus	770	782	0	13	minus	3529	3517	26.3	0.068	1
to01375	802	pTriplEx2		plus	790	802	0	13	minus	3529	3517	26.3	0.07	1
to01407	816	pTriplEx2		plus	804	816	0	13	minus	3529	3517	26.3	0.071	1
to01430	865	pTriplEx2		plus	853	865	0	13	minus	3529	3517	26.3	0.076	1
to01431	715	pTriplEx2		plus	703	715	0	13	minus	3529	3517	26.3	0.062	1
to01437	752	pTriplEx2		plus	740	752	0	13	minus	3529	3517	26.3	0.066	1
to01445	872	pTriplEx2		plus	860	872	0	13	minus	3529	3517	26.3	0.076	1
to01460	660	pTriplEx2		plus	648	660	0	13	minus	3529	3517	26.3	0.058	1
to01493	795	pTriplEx2		plus	783	795	0	13	minus	3529	3517	26.3	0.07	1
to01511	603	pTriplEx2		plus	591	603	0	13	minus	3529	3517	26.3	0.053	1
to02690	548	pTriplEx2		plus	536	548	0	13	plus	3516	3528	26.3	0.048	1
to01541	436	pTriplEx2		plus	1	13	423	13	minus	3528	3516	26.3	0.038	1
to01640	294	pTriplEx2		plus	1	13	281	13	plus	3517	3529	26.3	0.025	1
to01813	687	pTriplEx2		plus	1	13	674	13	plus	3517	3529	26.3	0.06	1
to01909	494	pTriplEx2		plus	1	13	481	13	plus	3518	3530	26.3	0.043	1
to01923	641	pTriplEx2		plus	1	13	628	13	minus	3532	3520	26.3	0.056	1
to02025	315	pTriplEx2		plus	1	13	302	13	plus	3517	3529	26.3	0.027	1
to02078	516	pTriplEx2		plus	1	13	503	13	plus	3517	3529	26.3	0.045	1
to02138	190	pTriplEx2		plus	1	13	177	13	plus	3517	3529	26.3	0.016	1
to02251	669	pTriplEx2		plus	1	13	656	13	plus	3517	3529	26.3	0.058	1
to02408	142	pTriplEx2		plus	1	13	129	13	plus	3517	3529	26.3	0.012	1
to02497	526	pTriplEx2		plus	1	13	513	13	plus	3517	3529	26.3	0.046	1
chan01159	610	pZL1		plus	582	610	0	29	plus	1	29	58	2e-11	1
chan01163	627	pZL1		plus	599	627	0	29	plus	1	29	58	2e-11	1
chan01168	687	pZL1		plus	671	687	0	17	plus	1	17	34.2	0.0003	1
chan01173	436	pZL1		plus	408	436	0	29	plus	1	29	58	1e-11	1
chan01174	531	pZL1		plus	503	531	0	29	plus	1	29	58	2e-11	1
chan01176	660	pZL1		plus	632	660	0	29	plus	1	29	58	2e-11	1
chan01177	576	pZL1		plus	548	576	0	29	plus	1	29	58	2e-11	1
chan01179	353	pZL1		plus	325	353	0	29	plus	1	29	58	1e-11	1
chan01182	558	pZL1		plus	530	558	0	29	plus	1	29	58	2e-11	1
chan01184	597	pZL1		plus	569	597	0	29	plus	1	29	58	2e-11	1
chan01185	428	pZL1		plus	400	428	0	29	plus	1	29	58	1e-11	1
chan01187	482	pZL1		plus	454	482	0	29	plus	1	29	58	1e-11	1
chan01195	617	pZL1		plus	589	617	0	29	plus	1	29	58	2e-11	1
chan01206	738	pZL1		plus	710	738	0	29	plus	1	29	58	2e-11	1
chan01211	385	pZL1		plus	357	385	0	29	plus	1	29	58	1e-11	1
chan01231	722	pZL1		plus	693	722	0	30	plus	1	31	46.1	8e-08	0.967742

## Sheet: column descript
Column name	Description
Query Name	The identifier of the EST used as the query sequence for BLAST analysis
Query Length	the sequence length in bases of the EST which was used as the query while subjected to BLAST alignment
Hit Name	The vector which matched with the query EST while analyzed with BLAST
Description	additional information found in the annotation part of the vector sequence in a FASTA format
Q_strand	the plus or minus strand of the EST sequence was found to match with a vector segment
Q_start	the most 5' base in the query EST where matches with the vector began
Q_end	the most 3' base in the query EST where matches with the vector ended
dis-fm-end	short for "distance from the end of the query EST", calculated by subtracting the value under column E from that under column B
match-ln	short for "matched length" of the aligned segment, calculated by subtracting the value under column D from that under column E followed by addition of 1
H_strand	the plus or minus strand of the EST sequence was found to match with a vector segment
H_start	the most 5' base in the aligned vector where the matches with the query EST began
H_end	the most 3' base in the aligned vector where the matches with the query EST ended
Score	the alignment score
E-value	the BLAST E-value. More information about the E-value could be found in reference [14] or http://www.ncbi.nlm.nih.gov/BLAST/tutorial/Altschul-1.html.
Identity	the identity ratio of the aligned segments
