# Supplementary material for: An optimized procedure greatly improves EST vector contamination removal
Source: BMC Genomics. 2007 Nov 13;8:416. doi: 10.1186/1471-2164-8-416 (PMC2194723; doi:10.1186/1471-2164-8-416)
Supplement: Additional file 3 — Artifact vector trimming found with ESTs from dbEST at NCBI. Error rate of dbEST with emphasis on vector contamination was investigated by "BLASTing" the ESTs randomly sampled from dbEST at NCBI either against the UniVec (worksheet "601_UniVec") or against the sequences of their cloning vectors (worksheet "601_22vector"). Shown in the Excel file are the filtered BLAST results according to the criteria described in Methods. Please note that in worksheet "601_22vector", only 35,363 EST sequences which were cloned into the most prevalent 22 vectors were used for BLAST analysis (Please see methods for details.) The Spreadsheet "col des" provides a description of each column. [file 1471-2164-8-416-S3.xls]

## Sheet: 601_UniVec
EST accession	EST Length	Vector Hit	Description	Q_strand	EST_start	EST_end	dis-fm-end	match-ln	H_strand	Vec_start	Vec_end	Score	E-value	Identity
BG502466	836	gnl|uv|M77169.1:820-6139	Cloning vector (C.perfringens,E.coli) replication enzyme (rep) gene, and translated products	plus	824	836	0	13	minus	4294	4282	26.3	5.8	1
CO547383	785	gnl|uv|U59231.1:8434-10310-48	Cloning vector cLHYGpk	plus	1	13	772	13	plus	765	777	26.3	5.4	1
BX087928	706	gnl|uv|Z50120.1:1215-5191	Artificial DNA for pTnMax5 mini-transposon	plus	1	13	693	13	plus	1493	1505	26.3	4.8	1
CF064621	688	gnl|uv|M17346.1:1-352	Recombinant plasmid pOG2381 (from shuttle vector pOG2326) par locus which regulates plasmid partition	plus	676	688	0	13	plus	181	193	26.3	4.7	1
CX209835	676	gnl|uv|D13792.1:699-2519	Unidentified cloning vector pHY163PLK, shuttle vector for E.coli and B.subtilis	plus	664	676	0	13	minus	1081	1069	26.3	4.6	1
CO592991	666	gnl|uv|M34305.1:3197-4538	Cloning vector pPD26.77	plus	1	13	653	13	plus	650	662	26.3	4.6	1
EL370421	651	gnl|uv|AF379854.1:4263-5841	Cloning vector pVLH/hsp	plus	639	651	0	13	minus	1396	1384	26.3	4.5	1
CD226907	635	gnl|uv|Z50120.1:1215-5191	Artificial DNA for pTnMax5 mini-transposon	plus	623	635	0	13	minus	839	827	26.3	4.3	1
BP134716	575	gnl|uv|X06779.1:1-4734	Complete sequence of transformation vector pPI25.1	plus	563	575	0	13	plus	1390	1402	26.3	3.9	1
DN229345	572	gnl|uv|X06779.1:1-4734	Complete sequence of transformation vector pPI25.1	plus	1	13	559	13	minus	4005	3993	26.3	3.9	1
DA950742	556	gnl|uv|AF090452.1:2093-2989-47	Cloning vector pKODT	plus	544	556	0	13	plus	743	755	26.3	3.8	1
AW632756	550	gnl|uv|NGB00073.1:1-48	MluI Adapter multimer	plus	1	13	537	13	minus	13	1	26.3	3.8	1
AW543656	537	gnl|uv|NGB00030.1:2980-3913	Invitrogen cloning vector pcDNAI	plus	525	537	0	13	minus	823	811	26.3	3.7	1
AA096542	507	gnl|uv|L07041.1:1-670	pMHNeo eukaryotic expression vector	plus	495	507	0	13	minus	296	284	26.3	3.4	1
CV618201	469	gnl|uv|AF102576.1:10832-11069	Cloning vector pSOS	plus	457	469	0	13	minus	54	42	26.3	3.2	1
BE005861	467	gnl|uv|L11060.1:23-714	Cloning vector sequence (E. coli/yeast/phage P1) ADH2 gene, promoter; beta-lactamase gene; TRP1 gene; CYC1 gene, terminator; and two replication origins	plus	455	467	0	13	plus	40	52	26.3	3.2	1
BF890313	468	gnl|uv|U59231.1:8434-10310-48	Cloning vector cLHYGpk	plus	1	13	455	13	minus	358	346	26.3	3.2	1
CT818983	467	gnl|uv|X70481.1:3574-4472	replicative centromeric Saccharomyces cerevisiae/E. coli shuttle vector	plus	1	13	454	13	plus	329	341	26.3	3.2	1
W30638	469	gnl|uv|J02459.1:1-48502-49	Bacteriophage lambda	plus	1	13	456	13	plus	20532	20544	26.3	3.2	1
EB946763	453	gnl|uv|M98046.1:2386-3803	pCS19 Cloning vector (URA3) gene, (cI) gene, (Tet) gene complete cds, (Amp) gene	plus	441	453	0	13	minus	825	813	26.3	3.1	1
BF455440	457	gnl|uv|AF379854.1:5-2710	Cloning vector pVLH/hsp	plus	1	13	444	13	plus	1380	1392	26.3	3.1	1
BG516266	459	gnl|uv|U89932.1:4292-4358-49	Cloning vector pBI	plus	1	13	446	13	minus	66	54	26.3	3.1	1
CK802905	453	gnl|uv|K03114.1:1062-3847-49	Plasmid pVH51 (ColE1/phi-80 composite)	plus	1	13	440	13	minus	844	832	26.3	3.1	1
H98779	460	gnl|uv|AF379854.1:4263-5841	Cloning vector pVLH/hsp	plus	1	13	447	13	plus	607	619	26.3	3.1	1
AA756294	449	gnl|uv|AF102576.1:1-3461	Cloning vector pSOS	plus	1	13	436	13	plus	3170	3182	26.3	3	1
AW514417	394	gnl|uv|U47294.2:1-1773	Cloning vector pAdVantage<TM>	plus	382	394	0	13	minus	388	376	26.3	2.7	1
AI344683	399	gnl|uv|AF379854.1:5-2710	Cloning vector pVLH/hsp	plus	1	13	386	13	plus	705	717	26.3	2.7	1
AI787521	386	gnl|uv|U59231.1:5112-7487	Cloning vector cLHYGpk	plus	1	13	373	13	minus	2265	2253	26.3	2.6	1
BF902314	363	gnl|uv|Z22761.1:1-5585	Retroviral expression vector pSFF DNA	plus	351	363	0	13	plus	968	980	26.3	2.4	1
CN906820	357	gnl|uv|M36473.1:1-1337	Synthetic plasmid pWH1266 origin of replication (ori) region	plus	345	357	0	13	plus	998	1010	26.3	2.4	1
CD616701	348	gnl|uv|L05669.1:1-1770	Cloning vector pNO3097 (incA) gene, partial cds; (stbA and stbB) complete cds; beta-lactamase complete cds; lac repressor complete cds; ORF repA4; lambda repressor complete cds	plus	1	13	335	13	minus	813	801	26.3	2.3	1
BF913114	322	gnl|uv|M28829.1:1-8684-49	Plasmid RSF1010	plus	310	322	0	13	minus	5492	5480	26.3	2.2	1
CV427036	332	gnl|uv|D13251.1:5613-7909	Unidentified cloning vector pLGlacz7 DNA	plus	320	332	0	13	plus	1255	1267	26.3	2.2	1
AA601039	333	gnl|uv|X06779.1:1-4734	Complete sequence of transformation vector pPI25.1	plus	321	333	0	13	minus	2269	2257	26.3	2.2	1
BF988649	319	gnl|uv|K03114.1:1062-3847-49	Plasmid pVH51 (ColE1/phi-80 composite)	plus	307	319	0	13	minus	2182	2170	26.3	2.1	1
CF620368	310	gnl|uv|X06779.1:1-4734	Complete sequence of transformation vector pPI25.1	plus	298	310	0	13	plus	3994	4006	26.3	2.1	1
AA761694	308	gnl|uv|AF102576.1:10832-11069	Cloning vector pSOS	plus	1	13	295	13	plus	42	54	26.3	2.1	1
CX121256	294	gnl|uv|Z32692.1:2167-5137	Expression vector pT7T7 DNA	plus	282	294	0	13	plus	1652	1664	26.3	2	1
AA301428	294	gnl|uv|U89962.1:341-904	Cloning vector pM	plus	282	294	0	13	minus	242	230	26.3	2	1
DA331237	300	gnl|uv|M98046.1:1814-2048	pCS19 Cloning vector (URA3) gene, (cI) gene, (Tet) gene complete cds, (Amp) gene	plus	1	13	287	13	plus	167	179	26.3	2	1
EB329824	288	gnl|uv|L11060.1:23-714	Cloning vector sequence (E. coli/yeast/phage P1) ADH2 gene, promoter; beta-lactamase gene; TRP1 gene; CYC1 gene, terminator; and two replication origins	plus	276	288	0	13	minus	309	297	26.3	1.9	1
BE707313	281	gnl|uv|U80929.2:4767-10340	Cloning vector pBACe3.6	plus	1	13	268	13	minus	3564	3552	26.3	1.9	1
BF335389	257	gnl|uv|M69063.1:3467-3591	Cloning vector pAM34	plus	245	257	0	13	minus	74	62	26.3	1.7	1
BM420114	258	gnl|uv|Z29589.1:3211-4486	Expression vector pCOR116aN (modified from pCOR116 in [3])	plus	246	258	0	13	plus	692	704	26.3	1.7	1
EB251071	252	gnl|uv|L11060.1:23-714	Cloning vector sequence (E. coli/yeast/phage P1) ADH2 gene, promoter; beta-lactamase gene; TRP1 gene; CYC1 gene, terminator; and two replication origins	plus	240	252	0	13	minus	309	297	26.3	1.7	1
BG092008	242	gnl|uv|X70481.1:3574-4472	replicative centromeric Saccharomyces cerevisiae/E. coli shuttle vector	plus	230	242	0	13	minus	546	534	26.3	1.6	1
DW608314	918	gnl|uv|M34305.1:3197-4538	Cloning vector pPD26.77	plus	1	14	904	14	plus	733	746	28.2	1.6	1
CF353503	222	gnl|uv|U02428.1:5900-6359	Cloning vector pDR2	plus	1	13	209	13	plus	111	123	26.3	1.5	1
R19854	233	gnl|uv|D14641.1:1-499	Plasmid pKF3 from E.coli (strain K-12, substrain GM124): gene for chloramphenicol acetyl transferase (complete cds) and synthetic rpsL+4am gene for altered ribosomal protein S12 (complete cds)	plus	1	13	220	13	minus	280	268	26.3	1.5	1
CX315549	845	gnl|uv|AF379854.1:5-2710	Cloning vector pVLH/hsp	plus	832	845	0	14	minus	1732	1719	28.2	1.5	1
CO076471	863	gnl|uv|M77169.1:820-6139	Cloning vector (C.perfringens,E.coli) replication enzyme (rep) gene, and translated products	plus	1	14	849	14	minus	390	377	28.2	1.5	1
CT763144	864	gnl|uv|J01783.1:4575-7894-49	Plasmid RSC13 (derived from R1), with a complete copy of Tn3	plus	1	14	850	14	minus	171	158	28.2	1.5	1
CX418239	835	gnl|uv|NGB00073.1:1-48	MluI Adapter multimer	plus	1	14	821	14	plus	26	39	28.2	1.5	1
DR030587	856	gnl|uv|AF379854.1:5-2710	Cloning vector pVLH/hsp	plus	1	14	842	14	plus	1379	1392	28.2	1.5	1
DT761590	845	gnl|uv|AF102233.1:4579-4889	Transposon delivery vector pUTkm1	plus	1	14	831	14	plus	225	238	28.2	1.5	1
DV818984	885	gnl|uv|M16469.1:1-65	Cloning vector pVT102-L multiple cloning site (MCS)	plus	1	14	871	14	plus	3	16	28.2	1.5	1
EH369019	213	gnl|uv|AF379854.1:4263-5841	Cloning vector pVLH/hsp	plus	201	213	0	13	plus	1267	1279	26.3	1.4	1
EH650908	207	gnl|uv|NGB00018.1:1-16	Life Technologies SalI adapter	plus	1	13	194	13	plus	4	16	26.3	1.4	1
DT154965	808	gnl|uv|L05669.1:1-1770	Cloning vector pNO3097 (incA) gene, partial cds; (stbA and stbB) complete cds; beta-lactamase complete cds; lac repressor complete cds; ORF repA4; lambda repressor complete cds	plus	795	808	0	14	minus	1259	1246	28.2	1.4	1
CF821312	814	gnl|uv|Z50121.1:19-1505	Artificial DNA for pTnMax6 mini-transposon	plus	1	14	800	14	plus	589	602	28.2	1.4	1
CO575591	777	gnl|uv|AF234306.1:1-267	Binary vector pCAMBIA-1381Z	plus	1	14	763	14	plus	101	114	28.2	1.4	1
CT606489	777	gnl|uv|X06779.1:1-4734	Complete sequence of transformation vector pPI25.1	plus	1	14	763	14	plus	1303	1316	28.2	1.4	1
DT448026	822	gnl|uv|U39779.1:220-660	Cloning vector pTriplEx	plus	1	14	808	14	plus	290	303	28.2	1.4	1
EE727256	798	gnl|uv|L11060.1:23-714	Cloning vector sequence (E. coli/yeast/phage P1) ADH2 gene, promoter; beta-lactamase gene; TRP1 gene; CYC1 gene, terminator; and two replication origins	plus	1	14	784	14	plus	296	309	28.2	1.4	1
CK999067	200	gnl|uv|U12640.1:4357-4465	GUS gene fusion vector pBI101.3 T-DNA region	plus	188	200	0	13	minus	25	13	26.3	1.3	1
BI890194	722	gnl|uv|U59231.1:466-582	Cloning vector cLHYGpk	plus	709	722	0	14	plus	50	63	28.2	1.3	1
BU140532	720	gnl|uv|U47294.2:1-1773	Cloning vector pAdVantage<TM>	plus	707	720	0	14	plus	1712	1725	28.2	1.3	1
DT834943	772	gnl|uv|AF379854.1:5-2710	Cloning vector pVLH/hsp	plus	759	772	0	14	minus	1744	1731	28.2	1.3	1
EL351449	748	gnl|uv|U30496.1:4090-4188	Cloning vector pAS2	plus	735	748	0	14	minus	21	8	28.2	1.3	1
CK847769	761	gnl|uv|AF379854.1:4263-5841	Cloning vector pVLH/hsp	plus	1	14	747	14	minus	346	333	28.2	1.3	1
CX853810	728	gnl|uv|X70481.1:3574-4472	replicative centromeric Saccharomyces cerevisiae/E. coli shuttle vector	plus	1	14	714	14	minus	739	726	28.2	1.3	1
EB485052	182	gnl|uv|X70271.1:4214-4312	single stranded replicative centromeric Saccharomyces cerevisiae /E. coli shuttle vector	plus	170	182	0	13	minus	98	86	26.3	1.2	1
EB697220	179	gnl|uv|L11060.1:23-714	Cloning vector sequence (E. coli/yeast/phage P1) ADH2 gene, promoter; beta-lactamase gene; TRP1 gene; CYC1 gene, terminator; and two replication origins	plus	167	179	0	13	minus	311	299	26.3	1.2	1
BM437518	702	gnl|uv|X70469.1:1-57	Plasmid vector pAcAB3	plus	689	702	0	14	plus	23	36	28.2	1.2	1
CF862909	695	gnl|uv|J02459.1:1-48502-49	Bacteriophage lambda	plus	682	695	0	14	plus	10208	10221	28.2	1.2	1
CX159659	710	gnl|uv|U07168.1:4929-4977-49	Cloning vector pUCP26, Escherichia-Pseudomonas shuttle vector with tetracycline efflux protein (tet) and LacZ alpha peptide (lacZ alpha) genes	plus	697	710	0	14	minus	76	63	28.2	1.2	1
DN515063	689	gnl|uv|U13843.1:1887-9923	pBPV cloning vector	plus	676	689	0	14	plus	713	726	28.2	1.2	1
DY477974	716	gnl|uv|M98046.1:2386-3803	pCS19 Cloning vector (URA3) gene, (cI) gene, (Tet) gene complete cds, (Amp) gene	plus	703	716	0	14	plus	352	365	28.2	1.2	1
EL641230	717	gnl|uv|L11060.1:23-714	Cloning vector sequence (E. coli/yeast/phage P1) ADH2 gene, promoter; beta-lactamase gene; TRP1 gene; CYC1 gene, terminator; and two replication origins	plus	704	717	0	14	minus	309	296	28.2	1.2	1
BM652383	683	gnl|uv|NGB00073.1:1-48	MluI Adapter multimer	plus	1	14	669	14	plus	13	26	28.2	1.2	1
AI917878	676	gnl|uv|L11060.1:23-714	Cloning vector sequence (E. coli/yeast/phage P1) ADH2 gene, promoter; beta-lactamase gene; TRP1 gene; CYC1 gene, terminator; and two replication origins	plus	1	14	662	14	plus	296	309	28.2	1.2	1
CA762459	708	gnl|uv|X06779.1:1-4734	Complete sequence of transformation vector pPI25.1	plus	1	14	694	14	minus	4006	3993	28.2	1.2	1
CD253307	688	gnl|uv|U14124.1:1-466	Cloning vector pSG933, HIS4-based plasmid	plus	1	14	674	14	plus	149	162	28.2	1.2	1
CO138826	671	gnl|uv|U13843.1:1887-9923	pBPV cloning vector	plus	1	14	657	14	plus	1858	1871	28.2	1.2	1
CT713039	665	gnl|uv|NGB00073.1:1-48	MluI Adapter multimer	plus	1	14	651	14	minus	25	12	28.2	1.2	1
DV467648	708	gnl|uv|U02436.1:1330-2607	Cloning vector rpSE937	plus	1	14	694	14	plus	1037	1050	28.2	1.2	1
CB275335	167	gnl|uv|X06779.1:1-4734	Complete sequence of transformation vector pPI25.1	plus	155	167	0	13	plus	4713	4725	26.3	1.1	1
CD565935	175	gnl|uv|X05868.1:1-340	Plasmid pRT100 fragment (between HindIII sites) containing CaMV sequences	plus	163	175	0	13	minus	158	146	26.3	1.1	1
CO972832	164	gnl|uv|U14124.1:3387-3557	Cloning vector pSG933, HIS4-based plasmid	plus	152	164	0	13	plus	1	13	26.3	1.1	1
AV453808	166	gnl|uv|AF379854.1:4263-5841	Cloning vector pVLH/hsp	plus	154	166	0	13	minus	1480	1468	26.3	1.1	1
BG296505	631	gnl|uv|AY093584.1:2471-6133	Cloning Vector pBANF-bar	plus	618	631	0	14	plus	3577	3590	28.2	1.1	1
DV803381	622	gnl|uv|M98046.1:2386-3803	pCS19 Cloning vector (URA3) gene, (cI) gene, (Tet) gene complete cds, (Amp) gene	plus	609	622	0	14	minus	402	389	28.2	1.1	1
AV722497	635	gnl|uv|Z50143.1:2294-2389	Artificial DNA for pTnMax9 mini-transposon	plus	622	635	0	14	plus	40	53	28.2	1.1	1
BM596030	641	gnl|uv|NGB00073.1:1-48	MluI Adapter multimer	plus	1	14	627	14	plus	25	38	28.2	1.1	1
CB370011	616	gnl|uv|X06779.1:1-4734	Complete sequence of transformation vector pPI25.1	plus	1	14	602	14	plus	4592	4605	28.2	1.1	1
CF976584	639	gnl|uv|K03114.1:1062-3847-49	Plasmid pVH51 (ColE1/phi-80 composite)	plus	1	14	625	14	minus	574	561	28.2	1.1	1
CV577311	653	gnl|uv|Z32692.1:5183-6220	Expression vector pT7T7 DNA	plus	1	14	639	14	minus	688	675	28.2	1.1	1
EB904347	657	gnl|uv|AY508732.1:792-1608	Cloning vector psiLentGene Puromycin	plus	1	14	643	14	plus	423	436	28.2	1.1	1
EE282715	610	gnl|uv|D13251.1:5613-7909	Unidentified cloning vector pLGlacz7 DNA	plus	1	14	596	14	minus	1497	1484	28.2	1.1	1
EE730256	650	gnl|uv|Z29589.1:3211-4486	Expression vector pCOR116aN (modified from pCOR116 in [3])	plus	1	14	636	14	minus	705	692	28.2	1.1	1
BX480911	162	gnl|uv|U09365.1:8904-9771	Binary vector Bin19	plus	150	162	0	13	plus	739	751	26.3	1	1
BE171570	161	gnl|uv|M17346.1:1-352	Recombinant plasmid pOG2381 (from shuttle vector pOG2326) par locus which regulates plasmid partition	plus	1	13	148	13	minus	250	238	26.3	1	1
BU482973	591	gnl|uv|U59231.1:340-437	Cloning vector cLHYGpk	plus	578	591	0	14	minus	39	26	28.2	1	1
EB284671	606	gnl|uv|D13251.1:3779-4015	Unidentified cloning vector pLGlacz7 DNA	plus	593	606	0	14	plus	20	33	28.2	1	1
EE669672	580	gnl|uv|U29899.1:4697-5948	Cloning vector pACT2 MatchmakerII	plus	567	580	0	14	plus	470	483	28.2	1	1
BI651104	580	gnl|uv|NGB00073.1:1-48	MluI Adapter multimer	plus	1	14	566	14	plus	25	38	28.2	1	1
BQ092119	599	gnl|uv|U89960.1:4738-7717	Cloning vector pEG202 (pLexA)	plus	1	14	585	14	minus	2744	2731	28.2	1	1
CF072938	578	gnl|uv|X06779.1:1-4734	Complete sequence of transformation vector pPI25.1	plus	1	14	564	14	minus	4603	4590	28.2	1	1
CK542748	588	gnl|uv|Z29587.1:1-72	Expression vector pCOR112N (modified from pCOR112 in [2])	plus	1	14	574	14	minus	30	17	28.2	1	1
CT608289	593	gnl|uv|NGB00073.1:1-48	MluI Adapter multimer	plus	1	14	579	14	minus	25	12	28.2	1	1
DA706709	585	gnl|uv|L05082.1:3960-4632	Cloning vector (pRL277) for sacB-mediated positive selection for double recombinants in gram-negative bacteria	plus	1	14	571	14	minus	137	124	28.2	1	1
BE452580	597	gnl|uv|AF102576.1:10832-11069	Cloning vector pSOS	plus	1	14	583	14	plus	45	58	28.2	1	1
BE512265	574	gnl|uv|X06779.1:1-4734	Complete sequence of transformation vector pPI25.1	plus	561	574	0	14	minus	4605	4592	28.2	0.99	1
DA026278	568	gnl|uv|U02436.1:1330-2607	Cloning vector rpSE937	plus	555	568	0	14	plus	554	567	28.2	0.98	1
CA575915	567	gnl|uv|M98046.1:4809-4906	pCS19 Cloning vector (URA3) gene, (cI) gene, (Tet) gene complete cds, (Amp) gene	plus	1	14	553	14	plus	26	39	28.2	0.98	1
CF139492	570	gnl|uv|U09365.1:1592-6239	Binary vector Bin19	plus	1	14	556	14	plus	3202	3215	28.2	0.98	1
CA389984	564	gnl|uv|L08934.1:171-1487	pMBL604 cloning vector	plus	551	564	0	14	plus	968	981	28.2	0.97	1
AI457969	563	gnl|uv|AF379854.1:5-2710	Cloning vector pVLH/hsp	plus	1	14	549	14	plus	1379	1392	28.2	0.97	1
DB192611	561	gnl|uv|L05669.1:3965-6454	Cloning vector pNO3097 (incA) gene, partial cds; (stbA and stbB) complete cds; beta-lactamase complete cds; lac repressor complete cds; ORF repA4; lambda repressor complete cds	plus	1	14	547	14	minus	1485	1472	28.2	0.97	1
DA797069	557	gnl|uv|U03992.1:408-1933	Cloning vector pX1918 with xylE cassette. and translated products	plus	544	557	0	14	plus	627	640	28.2	0.96	1
DA969342	557	gnl|uv|M35437.1:50-162	Plasmid vector DNA with an E.coli semisynthetic beta-galactosidase gene, 5' end	plus	1	14	543	14	plus	19	32	28.2	0.96	1
DA575933	554	gnl|uv|L05669.1:1-1770	Cloning vector pNO3097 (incA) gene, partial cds; (stbA and stbB) complete cds; beta-lactamase complete cds; lac repressor complete cds; ORF repA4; lambda repressor complete cds	plus	1	14	540	14	minus	1383	1370	28.2	0.96	1
AV475834	148	gnl|uv|U59231.1:5112-7487	Cloning vector cLHYGpk	plus	136	148	0	13	plus	2246	2258	26.3	0.95	1
BU580750	548	gnl|uv|X06779.1:1-4734	Complete sequence of transformation vector pPI25.1	plus	1	14	534	14	minus	4727	4714	28.2	0.95	1
CO090758	545	gnl|uv|X06779.1:1-4734	Complete sequence of transformation vector pPI25.1	plus	1	14	531	14	minus	4603	4590	28.2	0.94	1
CA553290	540	gnl|uv|L08860.1:1-2910-49	pC194 cloning vector for Bacillus subtillis	plus	527	540	0	14	minus	2489	2476	28.2	0.93	1
CB185159	540	gnl|uv|D13749.1:470-682	Unidentified cloning vector pKA1 DNA	plus	527	540	0	14	plus	5	18	28.2	0.93	1
CD740626	537	gnl|uv|J02459.1:1-48502-49	Bacteriophage lambda	plus	524	537	0	14	minus	2790	2777	28.2	0.93	1
BM627783	537	gnl|uv|NGB00073.1:1-48	MluI Adapter multimer	plus	1	14	523	14	plus	25	38	28.2	0.93	1
AA609442	541	gnl|uv|AF379854.1:5-2710	Cloning vector pVLH/hsp	plus	1	14	527	14	plus	1732	1745	28.2	0.93	1
BQ768609	533	gnl|uv|U47294.2:1-1773	Cloning vector pAdVantage<TM>	plus	520	533	0	14	minus	343	330	28.2	0.92	1
AV604730	536	gnl|uv|Z29589.1:3211-4486	Expression vector pCOR116aN (modified from pCOR116 in [3])	plus	523	536	0	14	minus	728	715	28.2	0.92	1
BI711760	526	gnl|uv|AF379854.1:5-2710	Cloning vector pVLH/hsp	plus	513	526	0	14	plus	703	716	28.2	0.91	1
EB255271	526	gnl|uv|AF379854.1:5-2710	Cloning vector pVLH/hsp	plus	513	526	0	14	minus	1392	1379	28.2	0.91	1
CA616715	516	gnl|uv|X06779.1:1-4734	Complete sequence of transformation vector pPI25.1	plus	503	516	0	14	minus	4605	4592	28.2	0.89	1
CV432436	515	gnl|uv|NGB00073.1:1-48	MluI Adapter multimer	plus	1	14	501	14	plus	25	38	28.2	0.89	1
BI978114	511	gnl|uv|AF379854.1:5-2710	Cloning vector pVLH/hsp	plus	498	511	0	14	minus	1745	1732	28.2	0.88	1
DR909372	509	gnl|uv|X06779.1:1-4734	Complete sequence of transformation vector pPI25.1	plus	496	509	0	14	minus	4605	4592	28.2	0.88	1
DR971668	512	gnl|uv|U59231.1:880-989	Cloning vector cLHYGpk	plus	499	512	0	14	plus	47	60	28.2	0.88	1
BE151162	512	gnl|uv|L05083.1:3669-3775	Cloning vector (pRL278) for sacB-mediated positive selection for double recombinants in gram-negative bacteria	plus	499	512	0	14	plus	43	56	28.2	0.88	1
CO586391	513	gnl|uv|M77169.1:820-6139	Cloning vector (C.perfringens,E.coli) replication enzyme (rep) gene, and translated products	plus	1	14	499	14	plus	2251	2264	28.2	0.88	1
N49684	505	gnl|uv|U07167.1:3157-4036-49	Cloning vector pUCP24, Escherichia-Pseudomonas shuttle vector with gentamycin acetyltransferase-3-1 (aacC1) and LacZ alpha peptide (lacZ alpha) genes	plus	492	505	0	14	plus	292	305	28.2	0.87	1
CA604715	498	gnl|uv|AF379854.1:5-2710	Cloning vector pVLH/hsp	plus	485	498	0	14	minus	1392	1379	28.2	0.86	1
EB321271	499	gnl|uv|U67875.1:8797-9922	pESP-I yeast expression vector	plus	486	499	0	14	plus	594	607	28.2	0.86	1
BG047454	498	gnl|uv|U89960.1:4738-7717	Cloning vector pEG202 (pLexA)	plus	1	14	484	14	plus	102	115	28.2	0.86	1
BP526217	497	gnl|uv|Z46234.1:4592-4687	P.pastoris DNA for pPIC9K expression vector	plus	1	14	483	14	minus	40	27	28.2	0.86	1
CK504490	134	gnl|uv|L11060.1:23-714	Cloning vector sequence (E. coli/yeast/phage P1) ADH2 gene, promoter; beta-lactamase gene; TRP1 gene; CYC1 gene, terminator; and two replication origins	plus	1	13	121	13	minus	40	28	26.3	0.85	1
AW416055	496	gnl|uv|NGB00089.1:1-56	Life Technologies SalI adapter multimer	plus	1	14	482	14	minus	29	16	28.2	0.85	1
AL034859	490	gnl|uv|L08860.1:1-2910-49	pC194 cloning vector for Bacillus subtillis	plus	477	490	0	14	minus	2353	2340	28.2	0.84	1
BF764796	128	gnl|uv|AF234300.1:684-777	Binary vector pCAMBIA-1304	plus	1	13	115	13	plus	8	20	26.3	0.81	1
BE706713	469	gnl|uv|U47294.2:4350-4392-49	Cloning vector pAdVantage<TM>	plus	456	469	0	14	minus	31	18	28.2	0.81	1
CD296508	474	gnl|uv|U59231.1:5112-7487	Cloning vector cLHYGpk	plus	461	474	0	14	plus	780	793	28.2	0.81	1
EC603296	464	gnl|uv|AF379854.1:5-2710	Cloning vector pVLH/hsp	plus	451	464	0	14	plus	151	164	28.2	0.8	1
BG992614	452	gnl|uv|M69063.1:3467-3591	Cloning vector pAM34	plus	439	452	0	14	minus	73	60	28.2	0.78	1
BE423805	452	gnl|uv|X06779.1:1-4734	Complete sequence of transformation vector pPI25.1	plus	1	14	438	14	plus	1106	1119	28.2	0.78	1
BF559423	447	gnl|uv|M77169.1:820-6139	Cloning vector (C.perfringens,E.coli) replication enzyme (rep) gene, and translated products	plus	434	447	0	14	plus	2177	2190	28.2	0.77	1
BI512847	448	gnl|uv|AF379854.1:5-2710	Cloning vector pVLH/hsp	plus	435	448	0	14	minus	2119	2106	28.2	0.77	1
W70410	450	gnl|uv|AY093584.1:2471-6133	Cloning Vector pBANF-bar	plus	437	450	0	14	minus	404	391	28.2	0.77	1
AI022508	451	gnl|uv|X06779.1:1-4734	Complete sequence of transformation vector pPI25.1	plus	1	14	437	14	minus	4725	4712	28.2	0.77	1
BM227168	447	gnl|uv|U03440.1:4339-4766	Yeast centromere vector pRS314 with TRP1 marker	plus	1	14	433	14	plus	294	307	28.2	0.77	1
CF100539	121	gnl|uv|M77169.1:820-6139	Cloning vector (C.perfringens,E.coli) replication enzyme (rep) gene, and translated products	plus	109	121	0	13	minus	2727	2715	26.3	0.76	1
BM764622	445	gnl|uv|X06779.1:1-4734	Complete sequence of transformation vector pPI25.1	plus	432	445	0	14	plus	4713	4726	28.2	0.76	1
DN815999	120	gnl|uv|NGB00073.1:1-48	MluI Adapter multimer	plus	1	13	107	13	plus	13	25	26.3	0.75	1
AI303242	438	gnl|uv|AF379854.1:4263-5841	Cloning vector pVLH/hsp	plus	1	14	424	14	plus	127	140	28.2	0.75	1
H47109	118	gnl|uv|Z50120.1:1215-5191	Artificial DNA for pTnMax5 mini-transposon	plus	1	13	105	13	plus	2490	2502	26.3	0.74	1
CN750854	424	gnl|uv|M98046.1:797-926	pCS19 Cloning vector (URA3) gene, (cI) gene, (Tet) gene complete cds, (Amp) gene	plus	411	424	0	14	minus	72	59	28.2	0.73	1
BG327986	427	gnl|uv|U59231.1:5112-7487	Cloning vector cLHYGpk	plus	1	14	413	14	minus	1352	1339	28.2	0.73	1
CN097371	427	gnl|uv|M12159.1:225-322	Synthetic plasmid pDSP1: a cloning vector for eukaryotic genes and gene regulatory elements, segment 1	plus	1	14	413	14	plus	63	76	28.2	0.73	1
CO510182	115	gnl|uv|J02400.1:1-5243-49	Simian virus 40	plus	103	115	0	13	minus	622	610	26.3	0.72	1
EG347916	116	gnl|uv|L05669.1:1-1770	Cloning vector pNO3097 (incA) gene, partial cds; (stbA and stbB) complete cds; beta-lactamase complete cds; lac repressor complete cds; ORF repA4; lambda repressor complete cds	plus	1	13	103	13	plus	597	609	26.3	0.72	1
CA649184	422	gnl|uv|AF379854.1:5-2710	Cloning vector pVLH/hsp	plus	409	422	0	14	minus	1392	1379	28.2	0.72	1
BE088806	419	gnl|uv|M33622.1:1-1483	Cloning vector pATH3 propagated in E.coli. and translated products	plus	406	419	0	14	plus	1403	1416	28.2	0.72	1
CX171059	421	gnl|uv|AF379854.1:5-2710	Cloning vector pVLH/hsp	plus	1	14	407	14	plus	704	717	28.2	0.72	1
EB299671	111	gnl|uv|AF379854.1:4263-5841	Cloning vector pVLH/hsp	plus	99	111	0	13	plus	235	247	26.3	0.69	1
AI291241	401	gnl|uv|M64055.1:6-99	Cloning vector M13plex07 beta-galactosidase pseudogene	plus	1	14	387	14	minus	81	68	28.2	0.69	1
AI761892	406	gnl|uv|X06779.1:1-4734	Complete sequence of transformation vector pPI25.1	plus	1	14	392	14	minus	2357	2344	28.2	0.69	1
AI090060	400	gnl|uv|L11060.1:23-714	Cloning vector sequence (E. coli/yeast/phage P1) ADH2 gene, promoter; beta-lactamase gene; TRP1 gene; CYC1 gene, terminator; and two replication origins	plus	1	14	386	14	plus	297	310	28.2	0.68	1
AI330883	391	gnl|uv|X06779.1:1-4734	Complete sequence of transformation vector pPI25.1	plus	1	14	377	14	plus	4593	4606	28.2	0.67	1
AV711679	384	gnl|uv|J02459.1:1-48502-49	Bacteriophage lambda	plus	1	14	370	14	minus	17293	17280	28.2	0.66	1
BM424914	401	gnl|uv|M34305.1:3197-4538	Cloning vector pPD26.77	plus	388	401	0	14	minus	507	494	28.3	0.66	1
DA972942	380	gnl|uv|L05082.1:3960-4632	Cloning vector (pRL277) for sacB-mediated positive selection for double recombinants in gram-negative bacteria	plus	1	14	366	14	minus	137	124	28.2	0.65	1
EH159750	373	gnl|uv|M28248.1:1-1709	Moloney murine leukemia virus retroviral vector pLXSN. and translated products	plus	360	373	0	14	minus	1554	1541	28.2	0.64	1
AI338083	374	gnl|uv|AF379854.1:5-2710	Cloning vector pVLH/hsp	plus	1	14	360	14	plus	1381	1394	28.2	0.64	1
DN843123	373	gnl|uv|M37852.1:43-109	Cloning vector pMMB206 beta lactamase (bla, truncated), 3' end	plus	1	14	359	14	plus	26	39	28.2	0.64	1
CA605915	368	gnl|uv|AF379854.1:5-2710	Cloning vector pVLH/hsp	plus	355	368	0	14	minus	1392	1379	28.2	0.63	1
DN893384	368	gnl|uv|AF379854.1:5-2710	Cloning vector pVLH/hsp	plus	355	368	0	14	minus	708	695	28.2	0.63	1
DR436096	368	gnl|uv|NGB00073.1:1-48	MluI Adapter multimer	plus	1	14	354	14	plus	13	26	28.2	0.63	1
AV580730	362	gnl|uv|U89960.1:4738-7717	Cloning vector pEG202 (pLexA)	plus	349	362	0	14	plus	2730	2743	28.2	0.62	1
CB281343	356	gnl|uv|U30497.1:3230-4814	Cloning vector pAS2-1	plus	343	356	0	14	plus	589	602	28.2	0.61	1
BG626302	360	gnl|uv|NGB00104.1:11-77	Junction between pBK-CMV vector and Stratagene's 1st strand cDNA synthesis primer	plus	1	14	346	14	plus	32	45	28.2	0.61	1
BQ268754	356	gnl|uv|DQ649431.1:3092-4131-49	Expression vector CS105	plus	1	14	342	14	minus	850	837	28.2	0.61	1
AI824722	348	gnl|uv|AF379854.1:5-2710	Cloning vector pVLH/hsp	plus	1	14	334	14	plus	1379	1392	28.2	0.59	1
AA098942	342	gnl|uv|L11060.1:23-714	Cloning vector sequence (E. coli/yeast/phage P1) ADH2 gene, promoter; beta-lactamase gene; TRP1 gene; CYC1 gene, terminator; and two replication origins	plus	329	342	0	14	plus	31	44	28.2	0.58	1
AA413648	344	gnl|uv|M77169.1:820-6139	Cloning vector (C.perfringens,E.coli) replication enzyme (rep) gene, and translated products	plus	1	14	330	14	minus	2415	2402	28.2	0.58	1
BF893913	336	gnl|uv|D29824.1:1-116	Cloning vector pKF396 DNA	plus	323	336	0	14	plus	48	61	28.2	0.57	1
EB337624	337	gnl|uv|Z29589.1:3211-4486	Expression vector pCOR116aN (modified from pCOR116 in [3])	plus	324	337	0	14	plus	692	705	28.2	0.57	1
BU713888	333	gnl|uv|U67875.1:6541-6683	pESP-I yeast expression vector	plus	1	14	319	14	minus	58	45	28.2	0.56	1
CA740984	322	gnl|uv|X06779.1:1-4734	Complete sequence of transformation vector pPI25.1	plus	309	322	0	14	plus	4714	4727	28.2	0.55	1
DY226583	325	gnl|uv|X06779.1:1-4734	Complete sequence of transformation vector pPI25.1	plus	1	14	311	14	plus	4592	4605	28.2	0.55	1
AA330834	326	gnl|uv|J02400.1:1-5243-49	Simian virus 40	plus	1	14	312	14	minus	4039	4026	28.2	0.55	1
BQ626235	90	gnl|uv|J02459.1:1-48502-49	Bacteriophage lambda	plus	78	90	0	13	plus	26720	26732	26.3	0.54	1
AV481834	90	gnl|uv|L07041.1:1-670	pMHNeo eukaryotic expression vector	plus	78	90	0	13	minus	365	353	26.3	0.54	1
CB708402	318	gnl|uv|NGB00073.1:1-48	MluI Adapter multimer	plus	1	14	304	14	plus	14	27	28.2	0.54	1
EB306871	311	gnl|uv|U03498.1:7227-7293	Yeast episomal vector YEp13	plus	298	311	0	14	plus	36	49	28.2	0.53	1
CV182748	316	gnl|uv|Z50120.1:1215-5191	Artificial DNA for pTnMax5 mini-transposon	plus	1	14	302	14	minus	2629	2616	28.2	0.53	1
DR182789	87	gnl|uv|K03114.1:1-715	Plasmid pVH51 (ColE1/phi-80 composite)	plus	1	13	74	13	minus	188	176	26.3	0.52	1
CO354665	309	gnl|uv|X06779.1:1-4734	Complete sequence of transformation vector pPI25.1	plus	296	309	0	14	plus	4713	4726	28.2	0.52	1
CK895169	304	gnl|uv|U80929.2:4767-10340	Cloning vector pBACe3.6	plus	291	304	0	14	plus	3470	3483	28.2	0.51	1
CD121102	298	gnl|uv|NGB00038.1:1-60	Life Technologies pAMP10 multiple cloning site (right side)	plus	1	14	284	14	minus	14	1	28.2	0.5	1
BM808549	1140	gnl|uv|NGB00087.1:86-319	pOTB7	plus	1	15	1125	15	plus	70	84	30.2	0.5	1
CA641915	293	gnl|uv|AF379854.1:5-2710	Cloning vector pVLH/hsp	plus	280	293	0	14	minus	1392	1379	28.2	0.49	1
DY659363	291	gnl|uv|J02459.1:1-48502-49	Bacteriophage lambda	plus	278	291	0	14	minus	35675	35662	28.2	0.49	1
CB466172	292	gnl|uv|L05669.1:3965-6454	Cloning vector pNO3097 (incA) gene, partial cds; (stbA and stbB) complete cds; beta-lactamase complete cds; lac repressor complete cds; ORF repA4; lambda repressor complete cds	plus	1	14	278	14	plus	519	532	28.2	0.49	1
BE092552	292	gnl|uv|U55760.1:1-2749	Baculovirus transfer vector pBacPAK-His3, beta-lactamase (bla) gene, and translated products	plus	1	14	278	14	minus	1791	1778	28.2	0.49	1
BQ942187	1112	gnl|uv|U59231.1:466-582	Cloning vector cLHYGpk	plus	1	15	1097	15	minus	64	50	30.2	0.49	1
BU654201	81	gnl|uv|Z46234.1:7923-9273	P.pastoris DNA for pPIC9K expression vector	plus	69	81	0	13	plus	202	214	26.3	0.48	1
EB916347	81	gnl|uv|M28829.1:1-8684-49	Plasmid RSF1010	plus	69	81	0	13	minus	6430	6418	26.3	0.48	1
AW437158	277	gnl|uv|NGB00073.1:1-48	MluI Adapter multimer	plus	1	14	263	14	plus	12	25	28.2	0.47	1
AA322432	274	gnl|uv|AF102576.1:5713-5805	Cloning vector pSOS	plus	261	274	0	14	plus	66	79	28.2	0.46	1
DV459848	275	gnl|uv|X06402.1:3128-3225	Cloning vector pACYC177	plus	1	14	261	14	plus	14	27	28.2	0.46	1
BE473013	273	gnl|uv|J02459.1:1-48502-49	Bacteriophage lambda	plus	1	14	259	14	minus	12274	12261	28.2	0.46	1
EC600896	77	gnl|uv|J02459.1:1-48502-49	Bacteriophage lambda	plus	65	77	0	13	minus	35159	35147	26.3	0.45	1
EB300871	265	gnl|uv|AF379854.1:5-2710	Cloning vector pVLH/hsp	plus	252	265	0	14	minus	1746	1733	28.2	0.44	1
CV655427	259	gnl|uv|U09128.1:12430-14537	pSacBII P1 cloning vector with sacB, kilA, repL and kanamycin resistance genes	plus	246	259	0	14	plus	525	538	28.2	0.43	1
CA615515	253	gnl|uv|Z29589.1:3211-4486	Expression vector pCOR116aN (modified from pCOR116 in [3])	plus	240	253	0	14	plus	692	705	28.2	0.42	1
AJ653224	251	gnl|uv|M15130.1:255-406	Synthetic expression vector TCV	plus	238	251	0	14	minus	45	32	28.2	0.42	1
EB486252	70	gnl|uv|D13251.1:5613-7909	Unidentified cloning vector pLGlacz7 DNA	plus	1	13	57	13	plus	1096	1108	26.3	0.41	1
BE217484	246	gnl|uv|U89960.1:4738-7717	Cloning vector pEG202 (pLexA)	plus	233	246	0	14	plus	2168	2181	28.2	0.41	1
BU740000	248	gnl|uv|X13003.1:2753-4028	Plasmid pMK20 cloning vector	plus	1	14	234	14	minus	639	626	28.2	0.41	1
AW975530	247	gnl|uv|U42372.1:3013-3116	Cloning vector pOPRSVICat target vector from Lacswitch	plus	1	14	233	14	plus	42	55	28.2	0.41	1
DV053863	924	gnl|uv|NGB00086.1:3-186	pDNR-NCI	plus	1	15	909	15	plus	115	129	30.2	0.41	1
DN082528	922	gnl|uv|Y10545.1:2098-2699	Cloning vector pZeRO-2T	plus	908	922	0	15	minus	296	282	30.2	0.4	1
BI079960	902	gnl|uv|L08776.1:2974-3561	Cloning vector pACYC177	plus	1	15	887	15	minus	331	317	30.2	0.4	1
BQ318399	235	gnl|uv|M69063.1:3467-3591	Cloning vector pAM34	plus	222	235	0	14	minus	73	60	28.2	0.39	1
AW800175	235	gnl|uv|M69063.1:3467-3591	Cloning vector pAM34	plus	222	235	0	14	minus	73	60	28.2	0.39	1
BE843781	234	gnl|uv|M77169.1:820-6139	Cloning vector (C.perfringens,E.coli) replication enzyme (rep) gene, and translated products	plus	1	14	220	14	minus	2126	2113	28.2	0.39	1
BQ642113	884	gnl|uv|NGB00087.1:86-319	pOTB7	plus	1	15	869	15	plus	71	85	30.2	0.39	1
BM280281	66	gnl|uv|M77169.1:820-6139	Cloning vector (C.perfringens,E.coli) replication enzyme (rep) gene, and translated products	plus	1	13	53	13	minus	384	372	26.3	0.38	1
CA647384	224	gnl|uv|X06779.1:1-4734	Complete sequence of transformation vector pPI25.1	plus	211	224	0	14	plus	4714	4727	28.2	0.38	1
DT792790	861	gnl|uv|AF379854.1:5-2710	Cloning vector pVLH/hsp	plus	847	861	0	15	minus	1744	1730	30.2	0.38	1
EE726656	872	gnl|uv|M98046.1:797-926	pCS19 Cloning vector (URA3) gene, (cI) gene, (Tet) gene complete cds, (Amp) gene	plus	1	15	857	15	plus	59	73	30.2	0.38	1
BE172170	221	gnl|uv|M16192.1:1-2517-49	Plasmid pTZ12, a chloramphenicol-resistance plasmid	plus	208	221	0	14	plus	753	766	28.2	0.37	1
BX697347	845	gnl|uv|U03498.1:7227-7293	Yeast episomal vector YEp13	plus	831	845	0	15	minus	55	41	30.2	0.37	1
DR625260	829	gnl|uv|U13843.1:1-1126	pBPV cloning vector	plus	815	829	0	15	plus	657	671	30.2	0.37	1
DV519395	844	gnl|uv|M28248.1:1-1709	Moloney murine leukemia virus retroviral vector pLXSN. and translated products	plus	830	844	0	15	plus	150	164	30.2	0.37	1
BI851845	852	gnl|uv|NGB00073.1:1-48	MluI Adapter multimer	plus	1	22	830	22	minus	47	25	30.2	0.37	0.956522
DT281060	842	gnl|uv|U47294.2:1-1773	Cloning vector pAdVantage<TM>	plus	1	15	827	15	plus	135	149	30.2	0.37	1
EE724856	847	gnl|uv|U39779.1:220-660	Cloning vector pTriplEx	plus	1	15	832	15	plus	290	304	30.2	0.37	1
AW357714	214	gnl|uv|NGB00016.1:1-44	Life Technologies NotI primer-adapter	plus	201	214	0	14	plus	6	19	28.2	0.36	1
BG066849	215	gnl|uv|X51450.1:1-3852	Artificial cloning vector plasmid BD64	plus	1	14	201	14	minus	1968	1955	28.2	0.36	1
EB417225	216	gnl|uv|NGB00073.1:1-48	MluI Adapter multimer	plus	1	14	202	14	plus	23	36	28.2	0.36	1
AW758558	213	gnl|uv|U59231.1:5112-7487	Cloning vector cLHYGpk	plus	1	14	199	14	plus	1109	1122	28.2	0.36	1
BI106559	808	gnl|uv|NGB00073.1:1-48	MluI Adapter multimer	plus	1	22	786	22	plus	14	36	30.2	0.36	0.956522
DW264360	809	gnl|uv|AF379854.1:5-2710	Cloning vector pVLH/hsp	plus	1	15	794	15	plus	1730	1744	30.2	0.36	1
DT462870	826	gnl|uv|NGB00001.1:1-184	Stratagene Lambda DASH II multiple cloning site	plus	1	15	811	15	minus	25	11	30.2	0.36	1
CX753513	794	gnl|uv|DQ845760.1:668-812	Cloning vector pExpress-1	plus	1	22	772	22	minus	99	77	30.2	0.35	0.956522
BF750605	205	gnl|uv|J02459.1:1-48502-49	Bacteriophage lambda	plus	192	205	0	14	plus	44675	44688	28.2	0.34	1
CK535548	202	gnl|uv|L08860.1:1-2910-49	pC194 cloning vector for Bacillus subtillis	plus	189	202	0	14	plus	2216	2229	28.2	0.34	1
CN328905	777	gnl|uv|Z22761.1:7913-8742-49	Retroviral expression vector pSFF DNA	plus	763	777	0	15	minus	407	393	30.2	0.34	1
CV201217	771	gnl|uv|AF234306.1:1-267	Binary vector pCAMBIA-1381Z	plus	757	771	0	15	plus	59	73	30.2	0.34	1
CR587909	771	gnl|uv|X06779.1:1-4734	Complete sequence of transformation vector pPI25.1	plus	1	15	756	15	plus	4592	4606	30.2	0.34	1
EC586496	196	gnl|uv|U03498.1:7227-7293	Yeast episomal vector YEp13	plus	183	196	0	14	plus	36	49	28.2	0.33	1
CO895376	753	gnl|uv|AF379854.1:5-2710	Cloning vector pVLH/hsp	plus	739	753	0	15	minus	1744	1730	30.2	0.33	1
DT465270	743	gnl|uv|U89673.1:863-1946	Cloning vector pIRES1neo	plus	729	743	0	15	minus	71	57	30.2	0.33	1
CB246470	756	gnl|uv|M22135.1:1-84	Synthetic human chromosome 15-specific pUC19 polylinker DNA	plus	1	15	741	15	plus	19	33	30.2	0.33	1
EB731213	756	gnl|uv|U09128.1:3334-10219	pSacBII P1 cloning vector with sacB, kilA, repL and kanamycin resistance genes	plus	1	15	741	15	plus	5728	5742	30.2	0.33	1
EE728456	761	gnl|uv|X65328.2:3-135	Cloning vector pSP64 (polyA)	plus	1	15	746	15	minus	63	49	30.2	0.33	1
EE737928	751	gnl|uv|NGB00018.1:1-16	Life Technologies SalI adapter	plus	1	15	736	15	plus	2	16	30.2	0.33	1
BX677455	191	gnl|uv|AF379854.1:5-2710	Cloning vector pVLH/hsp	plus	178	191	0	14	minus	717	704	28.2	0.32	1
AW086883	195	gnl|uv|L08930.1:2637-2749	pMAC5-8 cloning vector for site-directed mutagenesis	plus	1	14	181	14	minus	87	74	28.2	0.32	1
AW589847	194	gnl|uv|AF379854.1:5-2710	Cloning vector pVLH/hsp	plus	1	14	180	14	plus	1294	1307	28.2	0.32	1
AW849082	194	gnl|uv|M16192.1:1-2517-49	Plasmid pTZ12, a chloramphenicol-resistance plasmid	plus	1	14	180	14	minus	868	855	28.2	0.32	1
BX303522	719	gnl|uv|U46493.1:285-1247	Cloning vector pFlp recombinase gene, and translated products	plus	705	719	0	15	minus	593	579	30.2	0.32	1
EC344994	725	gnl|uv|AY093584.1:2471-6133	Cloning Vector pBANF-bar	plus	711	725	0	15	plus	2281	2295	30.2	0.32	1
BM347670	725	gnl|uv|AF379854.1:5-2710	Cloning vector pVLH/hsp	plus	1	15	710	15	plus	1378	1392	30.2	0.32	1
DN621340	734	gnl|uv|X06779.1:1-4734	Complete sequence of transformation vector pPI25.1	plus	1	15	719	15	minus	4729	4715	30.2	0.32	1
DN977985	717	gnl|uv|NGB00102.1:13-68	Junction between pCMV-Script EX vector and Stratagene's ZAP Library Adaptor	plus	1	15	702	15	plus	42	56	30.2	0.32	1
BM767024	189	gnl|uv|U89960.1:4738-7717	Cloning vector pEG202 (pLexA)	plus	176	189	0	14	plus	2168	2181	28.2	0.31	1
BM651783	698	gnl|uv|NGB00073.1:1-48	MluI Adapter multimer	plus	1	15	683	15	plus	25	39	30.2	0.31	1
CD777752	696	gnl|uv|NGB00018.1:1-16	Life Technologies SalI adapter	plus	1	15	681	15	plus	2	16	30.2	0.31	1
CF177897	705	gnl|uv|U13843.1:1-1126	pBPV cloning vector	plus	1	15	690	15	minus	1074	1060	30.2	0.31	1
CF421396	181	gnl|uv|L11060.1:23-714	Cloning vector sequence (E. coli/yeast/phage P1) ADH2 gene, promoter; beta-lactamase gene; TRP1 gene; CYC1 gene, terminator; and two replication origins	plus	168	181	0	14	minus	311	298	28.2	0.3	1
CO038662	182	gnl|uv|X06779.1:1-4734	Complete sequence of transformation vector pPI25.1	plus	169	182	0	14	minus	4605	4592	28.2	0.3	1
BQ620235	677	gnl|uv|NGB00064.1:1-44	Stratagene ZAP Library Adaptor multimer	plus	1	15	662	15	plus	9	23	30.2	0.3	1
CV269917	674	gnl|uv|AF379854.1:5-2710	Cloning vector pVLH/hsp	plus	1	15	659	15	plus	1730	1744	30.2	0.3	1
DY253180	675	gnl|uv|NGB00018.1:1-16	Life Technologies SalI adapter	plus	1	15	660	15	plus	2	16	30.2	0.3	1
EC381663	692	gnl|uv|NGB00018.1:1-16	Life Technologies SalI adapter	plus	1	15	677	15	plus	2	16	30.2	0.3	1
EB423825	176	gnl|uv|NGB00073.1:1-48	MluI Adapter multimer	plus	1	14	162	14	plus	23	36	28.2	0.29	1
CO197385	669	gnl|uv|AF379854.1:5-2710	Cloning vector pVLH/hsp	plus	655	669	0	15	plus	667	681	30.2	0.29	1
AA652263	660	gnl|uv|AF102576.1:10832-11069	Cloning vector pSOS	plus	1	15	645	15	plus	36	50	30.2	0.29	1
BF510450	668	gnl|uv|U39779.1:220-660	Cloning vector pTriplEx	plus	1	15	653	15	plus	289	303	30.2	0.29	1
BM316580	659	gnl|uv|AF379854.1:5-2710	Cloning vector pVLH/hsp	plus	1	15	644	15	plus	1731	1745	30.2	0.29	1
BM336277	665	gnl|uv|U67875.1:5357-5483	pESP-I yeast expression vector	plus	1	15	650	15	plus	67	81	30.2	0.29	1
CX141659	670	gnl|uv|U59231.1:8434-10310-48	Cloning vector cLHYGpk	plus	1	15	655	15	plus	1416	1430	30.2	0.29	1
CX480058	663	gnl|uv|AF102576.1:10832-11069	Cloning vector pSOS	plus	1	15	648	15	minus	54	40	30.2	0.29	1
CA676784	172	gnl|uv|Z29589.1:3211-4486	Expression vector pCOR116aN (modified from pCOR116 in [3])	plus	159	172	0	14	plus	692	705	28.2	0.28	1
BM644583	169	gnl|uv|NGB00073.1:1-48	MluI Adapter multimer	plus	1	14	155	14	plus	25	38	28.2	0.28	1
BI204262	634	gnl|uv|J01636.1:1-7477	E.coli lactose operon with lacI, lacZ, lacY and lacA genes	plus	620	634	0	15	minus	691	677	30.2	0.28	1
CV344522	632	gnl|uv|Z29588.1:260-351	Expression vector pCOR114N (modified from pCOR114N in [2])	plus	618	632	0	15	plus	28	42	30.2	0.28	1
DN013924	648	gnl|uv|U67875.1:5357-5483	pESP-I yeast expression vector	plus	634	648	0	15	minus	82	68	30.2	0.28	1
DW073482	639	gnl|uv|U03498.1:7227-7293	Yeast episomal vector YEp13	plus	625	639	0	15	plus	36	50	30.2	0.28	1
DR033587	644	gnl|uv|U59231.1:466-582	Cloning vector cLHYGpk	plus	1	15	629	15	minus	70	56	30.2	0.28	1
DY250780	628	gnl|uv|NGB00018.1:1-16	Life Technologies SalI adapter	plus	1	15	613	15	plus	2	16	30.2	0.28	1
BI156158	613	gnl|uv|AF379854.1:5-2710	Cloning vector pVLH/hsp	plus	599	613	0	15	minus	1744	1730	30.2	0.27	1
AA989742	622	gnl|uv|L11060.1:23-714	Cloning vector sequence (E. coli/yeast/phage P1) ADH2 gene, promoter; beta-lactamase gene; TRP1 gene; CYC1 gene, terminator; and two replication origins	plus	1	15	607	15	plus	295	309	30.2	0.27	1
BM181692	606	gnl|uv|Z29589.1:3211-4486	Expression vector pCOR116aN (modified from pCOR116 in [3])	plus	1	15	591	15	minus	705	691	30.2	0.27	1
CA678584	617	gnl|uv|X06779.1:1-4734	Complete sequence of transformation vector pPI25.1	plus	1	15	602	15	minus	4005	3991	30.2	0.27	1
CB177938	606	gnl|uv|AF379854.1:5-2710	Cloning vector pVLH/hsp	plus	1	15	591	15	plus	1378	1392	30.2	0.27	1
CF333759	619	gnl|uv|AF379854.1:5-2710	Cloning vector pVLH/hsp	plus	1	15	604	15	plus	1730	1744	30.2	0.27	1
BX414712	645	gnl|uv|NGB00089.1:1-56	Life Technologies SalI adapter multimer	plus	1	15	630	15	plus	16	30	30.3	0.27	1
EB253471	594	gnl|uv|AF379854.1:5-2710	Cloning vector pVLH/hsp	plus	580	594	0	15	minus	1745	1731	30.2	0.26	1
EB944363	593	gnl|uv|M98046.1:1814-2048	pCS19 Cloning vector (URA3) gene, (cI) gene, (Tet) gene complete cds, (Amp) gene	plus	579	593	0	15	minus	176	162	30.2	0.26	1
BQ478622	605	gnl|uv|AF379854.1:5-2710	Cloning vector pVLH/hsp	plus	1	15	590	15	plus	1732	1746	30.2	0.26	1
CK502090	585	gnl|uv|L11060.1:23-714	Cloning vector sequence (E. coli/yeast/phage P1) ADH2 gene, promoter; beta-lactamase gene; TRP1 gene; CYC1 gene, terminator; and two replication origins	plus	1	15	570	15	minus	42	28	30.2	0.26	1
AW231457	590	gnl|uv|L11060.1:23-714	Cloning vector sequence (E. coli/yeast/phage P1) ADH2 gene, promoter; beta-lactamase gene; TRP1 gene; CYC1 gene, terminator; and two replication origins	plus	1	15	575	15	plus	295	309	30.2	0.26	1
CK910261	154	gnl|uv|U03443.1:324-421	Yeast integrative vector pRS403 with HIS3 marker	plus	141	154	0	14	minus	37	24	28.2	0.25	1
AV479434	153	gnl|uv|U89960.1:4738-7717	Cloning vector pEG202 (pLexA)	plus	140	153	0	14	plus	2730	2743	28.2	0.25	1
BF892713	573	gnl|uv|L11060.1:23-714	Cloning vector sequence (E. coli/yeast/phage P1) ADH2 gene, promoter; beta-lactamase gene; TRP1 gene; CYC1 gene, terminator; and two replication origins	plus	559	573	0	15	plus	37	51	30.2	0.25	1
BE611813	574	gnl|uv|NGB00102.1:13-68	Junction between pCMV-Script EX vector and Stratagene's ZAP Library Adaptor	plus	1	15	559	15	plus	42	56	30.2	0.25	1
BE679017	565	gnl|uv|U89960.1:4738-7717	Cloning vector pEG202 (pLexA)	plus	1	15	550	15	minus	2744	2730	30.2	0.25	1
AI929671	565	gnl|uv|U66885.1:3950-4135	Cloning vector pAL-Z galactokinase (galK), aminoglycoside 3'-phosphotransferase (Kn), lacZ-alpha, and beta-lactamase (Ap) genes, complete cds; and insertion sequence IS1	plus	1	15	550	15	plus	85	99	30.2	0.25	1
DR112953	574	gnl|uv|AF379854.1:5-2710	Cloning vector pVLH/hsp	plus	1	15	559	15	plus	1378	1392	30.2	0.25	1
CN180774	653	gnl|uv|M34298.1:3143-4577	Cloning vector pPD8.33	plus	1	15	638	15	plus	344	358	30.4	0.25	1
BI708160	551	gnl|uv|AF379854.1:5-2710	Cloning vector pVLH/hsp	plus	1	15	536	15	plus	704	718	30.2	0.24	1
AI391985	548	gnl|uv|NGB00064.1:1-44	Stratagene ZAP Library Adaptor multimer	plus	1	15	533	15	plus	9	23	30.2	0.24	1
CF117939	549	gnl|uv|NGB00001.1:1-184	Stratagene Lambda DASH II multiple cloning site	plus	1	15	534	15	minus	25	11	30.2	0.24	1
DA805469	559	gnl|uv|AF379854.1:4263-5841	Cloning vector pVLH/hsp	plus	1	15	544	15	minus	1328	1314	30.2	0.24	1
AW668942	549	gnl|uv|NGB00073.1:1-48	MluI Adapter multimer	plus	1	15	534	15	plus	24	38	30.2	0.24	1
BF877713	141	gnl|uv|L24367.1:218-930	Cloning vector pTugAS (derived from E. coli JM105) beta-lactamase and repressor protein gene, and translated products	plus	1	14	127	14	plus	175	188	28.2	0.23	1
CI000288	530	gnl|uv|X70484.1:601-724	multicopy Saccharomyces cerevisiae/E. coli shuttle vector	plus	516	530	0	15	minus	83	69	30.2	0.23	1
AL380154	528	gnl|uv|AF379854.1:5-2710	Cloning vector pVLH/hsp	plus	514	528	0	15	minus	1744	1730	30.2	0.23	1
AA767218	527	gnl|uv|X06779.1:1-4734	Complete sequence of transformation vector pPI25.1	plus	1	15	512	15	minus	4728	4714	30.2	0.23	1
CX725956	528	gnl|uv|NGB00102.1:13-68	Junction between pCMV-Script EX vector and Stratagene's ZAP Library Adaptor	plus	1	15	513	15	plus	42	56	30.2	0.23	1
EG842645	525	gnl|uv|X06779.1:1-4734	Complete sequence of transformation vector pPI25.1	plus	1	15	510	15	minus	4609	4595	30.2	0.23	1
EE737328	520	gnl|uv|NGB00018.1:1-16	Life Technologies SalI adapter	plus	1	15	505	15	plus	2	16	30.2	0.23	1
AW076683	532	gnl|uv|Z29589.1:3211-4486	Expression vector pCOR116aN (modified from pCOR116 in [3])	plus	1	15	517	15	minus	706	692	30.2	0.23	1
EE356632	516	gnl|uv|AF379854.1:5-2710	Cloning vector pVLH/hsp	plus	502	516	0	15	minus	1392	1378	30.2	0.22	1
AW011478	513	gnl|uv|U89960.1:4738-7717	Cloning vector pEG202 (pLexA)	plus	499	513	0	15	minus	803	789	30.2	0.22	1
BG651449	503	gnl|uv|NGB00102.1:13-68	Junction between pCMV-Script EX vector and Stratagene's ZAP Library Adaptor	plus	1	15	488	15	plus	42	56	30.2	0.22	1
BI321481	504	gnl|uv|NGB00102.1:13-68	Junction between pCMV-Script EX vector and Stratagene's ZAP Library Adaptor	plus	1	15	489	15	plus	42	56	30.2	0.22	1
BQ910619	515	gnl|uv|NGB00086.1:3-186	pDNR-NCI	plus	1	15	500	15	plus	118	132	30.2	0.22	1
DN053119	505	gnl|uv|DQ649434.1:54-198	Expression vector CS111	plus	1	15	490	15	minus	111	97	30.2	0.22	1
DY251980	494	gnl|uv|NGB00018.1:1-16	Life Technologies SalI adapter	plus	1	15	479	15	plus	2	16	30.2	0.22	1
EC384663	511	gnl|uv|NGB00018.1:1-16	Life Technologies SalI adapter	plus	1	15	496	15	plus	2	16	30.2	0.22	1
EC619802	498	gnl|uv|NGB00073.1:1-48	MluI Adapter multimer	plus	1	15	483	15	plus	1	15	30.2	0.22	1
AV488434	131	gnl|uv|U89960.1:4738-7717	Cloning vector pEG202 (pLexA)	plus	118	131	0	14	plus	2730	2743	28.2	0.21	1
AA466007	130	gnl|uv|M28829.1:1-8684-49	Plasmid RSF1010	plus	117	130	0	14	plus	8319	8332	28.2	0.21	1
BF328937	131	gnl|uv|AF013258.1:1155-1263	Expression vector pSG5	plus	1	14	117	14	plus	47	60	28.2	0.21	1
BE995142	479	gnl|uv|NGB00103.1:1-53	Junction between pBK-CMV vector and Stratagene's ZAP Library Adaptor	plus	465	479	0	15	minus	53	39	30.2	0.21	1
EB317071	486	gnl|uv|AF379854.1:5-2710	Cloning vector pVLH/hsp	plus	472	486	0	15	minus	1744	1730	30.2	0.21	1
BF368073	479	gnl|uv|M22135.1:1-84	Synthetic human chromosome 15-specific pUC19 polylinker DNA	plus	1	15	464	15	minus	61	47	30.2	0.21	1
BG514466	481	gnl|uv|AF379854.1:5-2710	Cloning vector pVLH/hsp	plus	1	15	466	15	plus	704	718	30.2	0.21	1
AA858940	472	gnl|uv|AF379854.1:5-2710	Cloning vector pVLH/hsp	plus	1	15	457	15	plus	704	718	30.2	0.21	1
BI492335	483	gnl|uv|AF102576.1:10832-11069	Cloning vector pSOS	plus	1	15	468	15	plus	41	55	30.2	0.21	1
BI980514	491	gnl|uv|AF379854.1:5-2710	Cloning vector pVLH/hsp	plus	1	15	476	15	plus	1378	1392	30.2	0.21	1
AI796522	493	gnl|uv|X65328.2:3-135	Cloning vector pSP64 (polyA)	plus	1	15	478	15	minus	62	48	30.2	0.21	1
CK515146	478	gnl|uv|L11060.1:23-714	Cloning vector sequence (E. coli/yeast/phage P1) ADH2 gene, promoter; beta-lactamase gene; TRP1 gene; CYC1 gene, terminator; and two replication origins	plus	1	15	463	15	minus	42	28	30.2	0.21	1
DA699509	478	gnl|uv|X06779.1:1-4734	Complete sequence of transformation vector pPI25.1	plus	1	15	463	15	minus	4070	4056	30.2	0.21	1
DA823469	483	gnl|uv|Z50120.1:1215-5191	Artificial DNA for pTnMax5 mini-transposon	plus	1	15	468	15	plus	1678	1692	30.2	0.21	1
N70180	473	gnl|uv|AF379854.1:5-2710	Cloning vector pVLH/hsp	plus	1	15	458	15	plus	1124	1138	30.2	0.21	1
BF558223	450	gnl|uv|U39779.1:220-660	Cloning vector pTriplEx	plus	436	450	0	15	minus	303	289	30.2	0.2	1
BG652649	460	gnl|uv|U67875.1:8797-9922	pESP-I yeast expression vector	plus	446	460	0	15	minus	610	596	30.2	0.2	1
BI797655	451	gnl|uv|AF379854.1:5-2710	Cloning vector pVLH/hsp	plus	437	451	0	15	minus	1392	1378	30.2	0.2	1
BM130093	467	gnl|uv|L11060.1:23-714	Cloning vector sequence (E. coli/yeast/phage P1) ADH2 gene, promoter; beta-lactamase gene; TRP1 gene; CYC1 gene, terminator; and two replication origins	plus	453	467	0	15	minus	309	295	30.2	0.2	1
BQ101119	470	gnl|uv|AF379854.1:4263-5841	Cloning vector pVLH/hsp	plus	456	470	0	15	minus	1327	1313	30.2	0.2	1
CA648584	450	gnl|uv|U89960.1:4738-7717	Cloning vector pEG202 (pLexA)	plus	436	450	0	15	plus	2731	2745	30.2	0.2	1
BF072648	458	gnl|uv|NGB00064.1:1-44	Stratagene ZAP Library Adaptor multimer	plus	1	15	443	15	plus	9	23	30.2	0.2	1
AA810262	457	gnl|uv|U03498.1:7227-7293	Yeast episomal vector YEp13	plus	1	15	442	15	minus	50	36	30.2	0.2	1
BM340470	465	gnl|uv|X06779.1:1-4734	Complete sequence of transformation vector pPI25.1	plus	1	15	450	15	plus	4591	4605	30.2	0.2	1
AI189055	465	gnl|uv|AF379854.1:5-2710	Cloning vector pVLH/hsp	plus	1	15	450	15	plus	1730	1744	30.2	0.2	1
CA951224	453	gnl|uv|U03498.1:7227-7293	Yeast episomal vector YEp13	plus	1	15	438	15	minus	50	36	30.2	0.2	1
CF278858	468	gnl|uv|U67875.1:5357-5483	pESP-I yeast expression vector	plus	1	15	453	15	plus	67	81	30.2	0.2	1
CT718439	470	gnl|uv|AF379854.1:5-2710	Cloning vector pVLH/hsp	plus	1	15	455	15	plus	1730	1744	30.2	0.2	1
DA226069	464	gnl|uv|AF379854.1:5-2710	Cloning vector pVLH/hsp	plus	1	15	449	15	minus	1732	1718	30.2	0.2	1
EB418425	452	gnl|uv|M64753.1:1943-3400	Moloney murine leukemia virus retroviral vector pLXSHD	plus	1	15	437	15	minus	622	608	30.2	0.2	1
W59981	464	gnl|uv|AF379854.1:5-2710	Cloning vector pVLH/hsp	plus	1	15	449	15	plus	1731	1745	30.2	0.2	1
AW252347	463	gnl|uv|AF123770.1:10090-10253	Shuttle vector pPAC-ResQ	plus	1	15	448	15	plus	60	74	30.2	0.2	1
CV349922	121	gnl|uv|L09144.1:880-977	pUC-f1 cloning vector	plus	108	121	0	14	plus	48	61	28.2	0.19	1
BM369925	442	gnl|uv|AF379854.1:5-2710	Cloning vector pVLH/hsp	plus	428	442	0	15	minus	1745	1731	30.2	0.19	1
CA639515	429	gnl|uv|U03498.1:7227-7293	Yeast episomal vector YEp13	plus	415	429	0	15	plus	35	49	30.2	0.19	1
CD681225	440	gnl|uv|AF379854.1:5-2710	Cloning vector pVLH/hsp	plus	426	440	0	15	minus	1393	1379	30.2	0.19	1
AV583730	433	gnl|uv|AF379854.1:5-2710	Cloning vector pVLH/hsp	plus	419	433	0	15	minus	720	706	30.2	0.19	1
CF116739	437	gnl|uv|U89673.1:863-1946	Cloning vector pIRES1neo	plus	1	15	422	15	plus	57	71	30.2	0.19	1
AW987213	446	gnl|uv|X06779.1:1-4734	Complete sequence of transformation vector pPI25.1	plus	1	15	431	15	plus	4592	4606	30.2	0.19	1
EG671399	112	gnl|uv|M63653.1:2894-3197	Moloney murine leukemia virus retroviral vector pLNL6. and translated products	plus	1	14	98	14	plus	165	178	28.2	0.18	1
DN130819	406	gnl|uv|J01783.1:620-870	Plasmid RSC13 (derived from R1), with a complete copy of Tn3	plus	392	406	0	15	minus	22	8	30.2	0.18	1
AW855364	417	gnl|uv|U04896.1:4966-5041-16	Cloning vector pKSM715	plus	403	417	0	15	plus	56	70	30.2	0.18	1
AA666099	410	gnl|uv|X06779.1:1-4734	Complete sequence of transformation vector pPI25.1	plus	1	15	395	15	minus	251	237	30.2	0.18	1
BM080474	423	gnl|uv|AF379854.1:5-2710	Cloning vector pVLH/hsp	plus	1	15	408	15	plus	1719	1733	30.2	0.18	1
BM339278	423	gnl|uv|AF379854.1:5-2710	Cloning vector pVLH/hsp	plus	1	15	408	15	plus	1378	1392	30.2	0.18	1
AI206455	425	gnl|uv|L11060.1:23-714	Cloning vector sequence (E. coli/yeast/phage P1) ADH2 gene, promoter; beta-lactamase gene; TRP1 gene; CYC1 gene, terminator; and two replication origins	plus	1	15	410	15	plus	295	309	30.2	0.18	1
AI756492	424	gnl|uv|U89673.1:863-1946	Cloning vector pIRES1neo	plus	1	15	409	15	plus	61	75	30.2	0.18	1
EB185131	424	gnl|uv|NGB00106.1:88-235	pCR-BluntII-TOPO multiple cloning site	plus	1	15	409	15	plus	35	49	30.2	0.18	1
H10379	416	gnl|uv|X06779.1:1-4734	Complete sequence of transformation vector pPI25.1	plus	1	15	401	15	plus	4591	4605	30.2	0.18	1
R40358	416	gnl|uv|X65328.2:3-135	Cloning vector pSP64 (polyA)	plus	1	15	401	15	minus	62	48	30.2	0.18	1
BE343973	423	gnl|uv|L08860.1:1-2910-49	pC194 cloning vector for Bacillus subtillis	plus	1	15	408	15	minus	2106	2092	30.2	0.18	1
AJ346318	385	gnl|uv|X06779.1:1-4734	Complete sequence of transformation vector pPI25.1	plus	371	385	0	15	minus	4605	4591	30.2	0.17	1
EB260671	393	gnl|uv|U13843.1:1887-9923	pBPV cloning vector	plus	379	393	0	15	plus	2668	2682	30.2	0.17	1
AW073080	397	gnl|uv|AF379854.1:5-2710	Cloning vector pVLH/hsp	plus	1	15	382	15	plus	1732	1746	30.2	0.17	1
AW213925	404	gnl|uv|X06779.1:1-4734	Complete sequence of transformation vector pPI25.1	plus	1	15	389	15	minus	4726	4712	30.2	0.17	1
DR980068	102	gnl|uv|U67875.1:8797-9922	pESP-I yeast expression vector	plus	89	102	0	14	plus	788	801	28.2	0.16	1
BI900412	380	gnl|uv|X65328.2:3-135	Cloning vector pSP64 (polyA)	plus	366	380	0	15	plus	49	63	30.2	0.16	1
BQ479822	372	gnl|uv|AF379854.1:5-2710	Cloning vector pVLH/hsp	plus	1	15	357	15	plus	1378	1392	30.2	0.16	1
CV433636	375	gnl|uv|NGB00073.1:1-48	MluI Adapter multimer	plus	1	15	360	15	plus	25	39	30.2	0.16	1
DY253780	376	gnl|uv|NGB00018.1:1-16	Life Technologies SalI adapter	plus	1	15	361	15	plus	2	16	30.2	0.16	1
AW003678	368	gnl|uv|AF379854.1:5-2710	Cloning vector pVLH/hsp	plus	1	15	353	15	plus	1378	1392	30.2	0.16	1
R58996	364	gnl|uv|U13843.1:1887-9923	pBPV cloning vector	plus	1	15	349	15	minus	2681	2667	30.2	0.16	1
DR751461	100	gnl|uv|L20317.1:3981-4037	pET-His expression vector (from E. coli) DNA sequence	plus	87	100	0	14	minus	51	38	28.2	0.15	1
DV743894	98	gnl|uv|U14124.1:1-466	Cloning vector pSG933, HIS4-based plasmid	plus	85	98	0	14	plus	148	161	28.2	0.15	1
CB546745	355	gnl|uv|NGB00073.1:1-48	MluI Adapter multimer	plus	1	15	340	15	plus	25	39	30.2	0.15	1
AA244124	347	gnl|uv|U89960.1:4738-7717	Cloning vector pEG202 (pLexA)	plus	1	15	332	15	minus	2743	2729	30.2	0.15	1
DN721171	1336	gnl|uv|AF379854.1:5-2710	Cloning vector pVLH/hsp	plus	1321	1336	0	16	plus	1771	1786	32.2	0.15	1
BF822997	337	gnl|uv|U09128.1:3334-10219	pSacBII P1 cloning vector with sacB, kilA, repL and kanamycin resistance genes	plus	323	337	0	15	minus	5202	5188	30.2	0.14	1
CA948224	321	gnl|uv|X06779.1:1-4734	Complete sequence of transformation vector pPI25.1	plus	307	321	0	15	plus	4713	4727	30.2	0.14	1
CD094240	329	gnl|uv|J02459.1:1-48502-49	Bacteriophage lambda	plus	315	329	0	15	minus	9838	9824	30.2	0.14	1
DV751094	317	gnl|uv|U03498.1:7227-7293	Yeast episomal vector YEp13	plus	303	317	0	15	plus	35	49	30.2	0.14	1
BE185975	327	gnl|uv|U46493.1:1677-1794	Cloning vector pFlp recombinase gene, and translated products	plus	313	327	0	15	plus	47	61	30.2	0.14	1
BX783544	330	gnl|uv|NGB00090.1:1-38	Invitrogen Oligo dT (NotI) Unidirectional Primer	plus	1	15	315	15	plus	18	32	30.2	0.14	1
AI637518	328	gnl|uv|X06779.1:1-4734	Complete sequence of transformation vector pPI25.1	plus	1	15	313	15	minus	4006	3992	30.2	0.14	1
DT959865	1297	gnl|uv|DQ845760.1:668-812	Cloning vector pExpress-1	plus	1	23	1274	23	minus	100	77	32.2	0.14	0.958333
CA964921	310	gnl|uv|U13843.1:1887-9923	pBPV cloning vector	plus	296	310	0	15	plus	6399	6413	30.2	0.13	1
BM078074	300	gnl|uv|NGB00064.1:1-44	Stratagene ZAP Library Adaptor multimer	plus	1	15	285	15	plus	10	24	30.2	0.13	1
CD269508	294	gnl|uv|NGB00086.1:3-186	pDNR-NCI	plus	1	22	272	22	plus	109	131	30.2	0.13	0.956522
ES228223	299	gnl|uv|M77169.1:820-6139	Cloning vector (C.perfringens,E.coli) replication enzyme (rep) gene, and translated products	plus	1	15	284	15	plus	4743	4757	30.2	0.13	1
DR148957	1125	gnl|uv|U67875.1:5357-5483	pESP-I yeast expression vector	plus	1	16	1109	16	plus	66	81	32.2	0.13	1
CA653984	285	gnl|uv|X06779.1:1-4734	Complete sequence of transformation vector pPI25.1	plus	271	285	0	15	plus	4713	4727	30.2	0.12	1
EB321871	289	gnl|uv|AF379854.1:5-2710	Cloning vector pVLH/hsp	plus	275	289	0	15	minus	1392	1378	30.2	0.12	1
AA731390	273	gnl|uv|U13843.1:1887-9923	pBPV cloning vector	plus	1	15	258	15	minus	2681	2667	30.2	0.12	1
CV364322	280	gnl|uv|S52444.1:122-231	{cloning vector} [pTF1, host=E.coli, Plasmid Recombinant Complete, 3043 nt]	plus	1	15	265	15	plus	47	61	30.2	0.12	1
DV898867	279	gnl|uv|NGB00089.1:1-56	Life Technologies SalI adapter multimer	plus	1	15	264	15	minus	30	16	30.2	0.12	1
CA635315	270	gnl|uv|U89960.1:4738-7717	Cloning vector pEG202 (pLexA)	plus	256	270	0	15	plus	2731	2745	30.2	0.11	1
CA819918	251	gnl|uv|U89960.1:4738-7717	Cloning vector pEG202 (pLexA)	plus	237	251	0	15	plus	2731	2745	30.2	0.11	1
CK385278	250	gnl|uv|U03435.1:1315-1417	Yeast integrative vector pRS303 with HIS3 marker	plus	236	250	0	15	minus	42	28	30.2	0.11	1
BG816788	269	gnl|uv|Z29589.1:3211-4486	Expression vector pCOR116aN (modified from pCOR116 in [3])	plus	1	15	254	15	minus	706	692	30.2	0.11	1
BU314641	961	gnl|uv|Z29589.1:3211-4486	Expression vector pCOR116aN (modified from pCOR116 in [3])	plus	946	961	0	16	minus	599	584	32.2	0.11	1
BF984063	947	gnl|uv|NGB00089.1:1-56	Life Technologies SalI adapter multimer	plus	1	16	931	16	plus	2	17	32.2	0.11	1
DN568085	1024	gnl|uv|U89960.1:4738-7717	Cloning vector pEG202 (pLexA)	plus	1	16	1008	16	minus	2747	2732	32.2	0.11	1
DN575285	997	gnl|uv|U67875.1:5357-5483	pESP-I yeast expression vector	plus	1	16	981	16	plus	65	80	32.2	0.11	1
DN583685	974	gnl|uv|AF379854.1:5-2710	Cloning vector pVLH/hsp	plus	1	16	958	16	plus	1729	1744	32.2	0.11	1
DN584885	974	gnl|uv|U67875.1:5357-5483	pESP-I yeast expression vector	plus	1	16	958	16	plus	65	80	32.2	0.11	1
EE686778	985	gnl|uv|DQ845760.1:668-812	Cloning vector pExpress-1	plus	1	23	962	23	minus	100	77	32.2	0.11	0.958333
EL652121	951	gnl|uv|DQ845760.1:668-812	Cloning vector pExpress-1	plus	1	16	935	16	minus	91	76	32.2	0.11	1
EB344824	241	gnl|uv|U67875.1:5357-5483	pESP-I yeast expression vector	plus	227	241	0	15	minus	82	68	30.2	0.1	1
AU089655	248	gnl|uv|NGB00007.1:1-45	CLONTECH PCR-Select cDNA synthesis primer	plus	1	15	233	15	plus	9	23	30.2	0.1	1
AI525593	924	gnl|uv|NGB00064.1:1-44	Stratagene ZAP Library Adaptor multimer	plus	1	16	908	16	plus	9	24	32.2	0.1	1
DR581298	922	gnl|uv|U67875.1:6541-6683	pESP-I yeast expression vector	plus	1	16	906	16	minus	61	46	32.2	0.1	1
DV046059	910	gnl|uv|DQ666274.1:1-149	Cloning vector pDNR-LIB	plus	1	16	894	16	plus	74	89	32.2	0.1	1
DV879666	897	gnl|uv|Z50120.1:1215-5191	Artificial DNA for pTnMax5 mini-transposon	plus	1	16	881	16	minus	2232	2217	32.2	0.1	1
EC588896	67	gnl|uv|AF379854.1:5-2710	Cloning vector pVLH/hsp	plus	54	67	0	14	minus	1745	1732	28.2	0.098	1
AW999407	228	gnl|uv|M16192.1:1-2517-49	Plasmid pTZ12, a chloramphenicol-resistance plasmid	plus	1	15	213	15	minus	765	751	30.2	0.097	1
DR898217	870	gnl|uv|AF379854.1:5-2710	Cloning vector pVLH/hsp	plus	1	16	854	16	plus	1729	1744	32.2	0.097	1
EC923811	870	gnl|uv|U67875.1:5357-5483	pESP-I yeast expression vector	plus	1	16	854	16	plus	65	80	32.2	0.097	1
EH533256	874	gnl|uv|X06779.1:1-4734	Complete sequence of transformation vector pPI25.1	plus	1	16	858	16	minus	4728	4713	32.2	0.097	1
BM444853	223	gnl|uv|X06779.1:1-4734	Complete sequence of transformation vector pPI25.1	plus	209	223	0	15	plus	4714	4728	30.2	0.095	1
CJ469794	852	gnl|uv|AB009864.2:304-865	Expression vector pME18S-FL3-3 DNA	plus	1	16	836	16	plus	493	508	32.2	0.095	1
EE739728	222	gnl|uv|NGB00018.1:1-16	Life Technologies SalI adapter	plus	1	15	207	15	plus	2	16	30.2	0.094	1
EB011084	848	gnl|uv|AF379854.1:5-2710	Cloning vector pVLH/hsp	plus	833	848	0	16	minus	1744	1729	32.2	0.094	1
CF836774	843	gnl|uv|U67875.1:6541-6683	pESP-I yeast expression vector	plus	1	16	827	16	minus	63	48	32.2	0.094	1
DR847315	850	gnl|uv|AF379854.1:5-2710	Cloning vector pVLH/hsp	plus	1	16	834	16	plus	1730	1745	32.2	0.094	1
EE012276	845	gnl|uv|DQ845760.1:668-812	Cloning vector pExpress-1	plus	1	16	829	16	minus	93	78	32.2	0.094	1
CJ445151	839	gnl|uv|AB009864.2:304-865	Expression vector pME18S-FL3-3 DNA	plus	1	16	823	16	plus	493	508	32.2	0.093	1
EE014676	831	gnl|uv|DQ845760.1:668-812	Cloning vector pExpress-1	plus	1	16	815	16	minus	92	77	32.2	0.093	1
BF782796	822	gnl|uv|NGB00073.1:1-48	MluI Adapter multimer	plus	1	23	799	23	minus	47	24	32.2	0.092	0.958333
DN041525	827	gnl|uv|DQ649434.1:54-198	Expression vector CS111	plus	1	16	811	16	minus	112	97	32.2	0.092	1
EC935811	824	gnl|uv|U67875.1:6541-6683	pESP-I yeast expression vector	plus	1	16	808	16	minus	63	48	32.2	0.092	1
DT434226	812	gnl|uv|M77169.1:820-6139	Cloning vector (C.perfringens,E.coli) replication enzyme (rep) gene, and translated products	plus	797	812	0	16	plus	406	421	32.2	0.091	1
DR896414	812	gnl|uv|U67875.1:5357-5483	pESP-I yeast expression vector	plus	1	16	796	16	plus	65	80	32.2	0.091	1
EL847851	820	gnl|uv|U67875.1:6541-6683	pESP-I yeast expression vector	plus	1	16	804	16	minus	63	48	32.2	0.091	1
CJ477670	805	gnl|uv|AB009864.2:304-865	Expression vector pME18S-FL3-3 DNA	plus	1	16	789	16	plus	493	508	32.2	0.09	1
EH460500	809	gnl|uv|L11060.1:23-714	Cloning vector sequence (E. coli/yeast/phage P1) ADH2 gene, promoter; beta-lactamase gene; TRP1 gene; CYC1 gene, terminator; and two replication origins	plus	1	16	793	16	plus	287	302	32.2	0.09	1
EL829851	806	gnl|uv|AF379854.1:5-2710	Cloning vector pVLH/hsp	plus	1	16	790	16	plus	1729	1744	32.2	0.09	1
DV578626	803	gnl|uv|AF379854.1:5-2710	Cloning vector pVLH/hsp	plus	788	803	0	16	minus	1744	1729	32.2	0.089	1
EH370819	801	gnl|uv|L11060.1:23-714	Cloning vector sequence (E. coli/yeast/phage P1) ADH2 gene, promoter; beta-lactamase gene; TRP1 gene; CYC1 gene, terminator; and two replication origins	plus	786	801	0	16	minus	301	286	32.2	0.089	1
EL545718	802	gnl|uv|U09128.1:3334-10219	pSacBII P1 cloning vector with sacB, kilA, repL and kanamycin resistance genes	plus	787	802	0	16	plus	953	968	32.2	0.089	1
CJ452353	799	gnl|uv|AB009864.2:304-865	Expression vector pME18S-FL3-3 DNA	plus	1	16	783	16	plus	493	508	32.2	0.089	1
CJ454153	798	gnl|uv|AB009864.2:304-865	Expression vector pME18S-FL3-3 DNA	plus	1	16	782	16	plus	493	508	32.2	0.089	1
DT192927	801	gnl|uv|U67875.1:6541-6683	pESP-I yeast expression vector	plus	1	16	785	16	minus	63	48	32.2	0.089	1
EL386621	797	gnl|uv|Z29589.1:3211-4486	Expression vector pCOR116aN (modified from pCOR116 in [3])	plus	1	16	781	16	minus	718	703	32.2	0.089	1
N91922	209	gnl|uv|X70484.1:601-724	multicopy Saccharomyces cerevisiae/E. coli shuttle vector	plus	1	15	194	15	plus	67	81	30.2	0.088	1
DT244711	781	gnl|uv|U67875.1:6541-6683	pESP-I yeast expression vector	plus	1	16	765	16	minus	63	48	32.2	0.087	1
DT249511	779	gnl|uv|L11060.1:23-714	Cloning vector sequence (E. coli/yeast/phage P1) ADH2 gene, promoter; beta-lactamase gene; TRP1 gene; CYC1 gene, terminator; and two replication origins	plus	1	16	763	16	plus	294	309	32.2	0.087	1
DN051319	772	gnl|uv|J02459.1:1-48502-49	Bacteriophage lambda	plus	757	772	0	16	plus	10300	10315	32.2	0.086	1
BQ760209	202	gnl|uv|X06779.1:1-4734	Complete sequence of transformation vector pPI25.1	plus	188	202	0	15	minus	4605	4591	30.2	0.085	1
DR717927	761	gnl|uv|DQ845760.1:668-812	Cloning vector pExpress-1	plus	1	23	738	23	minus	100	77	32.2	0.085	0.958333
EB807255	764	gnl|uv|DQ845760.1:668-812	Cloning vector pExpress-1	plus	1	23	741	23	minus	100	77	32.2	0.085	0.958333
DV573226	753	gnl|uv|AF379854.1:5-2710	Cloning vector pVLH/hsp	plus	738	753	0	16	minus	1744	1729	32.2	0.084	1
CX668422	757	gnl|uv|AF379854.1:4263-5841	Cloning vector pVLH/hsp	plus	1	16	741	16	plus	1295	1310	32.2	0.084	1
CX904041	751	gnl|uv|U67875.1:5357-5483	pESP-I yeast expression vector	plus	1	16	735	16	plus	65	80	32.2	0.084	1
DR903617	755	gnl|uv|U67875.1:5357-5483	pESP-I yeast expression vector	plus	1	16	739	16	plus	65	80	32.2	0.084	1
EL859251	755	gnl|uv|U67875.1:6541-6683	pESP-I yeast expression vector	plus	1	16	739	16	minus	63	48	32.2	0.084	1
CT674639	750	gnl|uv|AF379854.1:5-2710	Cloning vector pVLH/hsp	plus	1	16	734	16	plus	1729	1744	32.2	0.083	1
DR889214	745	gnl|uv|AF379854.1:5-2710	Cloning vector pVLH/hsp	plus	1	16	729	16	plus	1729	1744	32.2	0.083	1
CJ439735	740	gnl|uv|AB009864.2:304-865	Expression vector pME18S-FL3-3 DNA	plus	1	16	724	16	plus	493	508	32.2	0.082	1
CT603489	739	gnl|uv|AF379854.1:5-2710	Cloning vector pVLH/hsp	plus	1	16	723	16	plus	1729	1744	32.2	0.082	1
DN223345	733	gnl|uv|U30497.1:3230-4814	Cloning vector pAS2-1	plus	1	16	717	16	plus	524	539	32.2	0.082	1
DR905417	737	gnl|uv|U67875.1:6541-6683	pESP-I yeast expression vector	plus	1	16	721	16	minus	63	48	32.2	0.082	1
CA617915	194	gnl|uv|X65328.2:3-135	Cloning vector pSP64 (polyA)	plus	180	194	0	15	plus	49	63	30.2	0.081	1
EH747468	731	gnl|uv|Z29589.1:3211-4486	Expression vector pCOR116aN (modified from pCOR116 in [3])	plus	716	731	0	16	plus	692	707	32.2	0.081	1
DY566975	728	gnl|uv|DQ845760.1:668-812	Cloning vector pExpress-1	plus	1	23	705	23	minus	100	77	32.2	0.081	0.958333
EL799718	728	gnl|uv|U67875.1:5357-5483	pESP-I yeast expression vector	plus	1	16	712	16	plus	65	80	32.2	0.081	1
EL841251	727	gnl|uv|AF379854.1:5-2710	Cloning vector pVLH/hsp	plus	1	16	711	16	plus	1729	1744	32.2	0.081	1
CX941647	720	gnl|uv|L09152.1:2046-2208	pV34 cosmid cloning vector	plus	705	720	0	16	minus	105	90	32.2	0.08	1
CA645584	188	gnl|uv|U03498.1:7227-7293	Yeast episomal vector YEp13	plus	174	188	0	15	plus	35	49	30.2	0.079	1
BF508650	707	gnl|uv|AF379854.1:5-2710	Cloning vector pVLH/hsp	plus	1	16	691	16	plus	1729	1744	32.2	0.079	1
BU686888	707	gnl|uv|AF379854.1:5-2710	Cloning vector pVLH/hsp	plus	1	16	691	16	plus	1729	1744	32.2	0.079	1
CN787323	714	gnl|uv|NGB00048.1:663-920	Life Technologies cloning vector pCMVSPORT6	plus	1	16	698	16	minus	167	152	32.2	0.079	1
EB381286	709	gnl|uv|L11060.1:23-714	Cloning vector sequence (E. coli/yeast/phage P1) ADH2 gene, promoter; beta-lactamase gene; TRP1 gene; CYC1 gene, terminator; and two replication origins	plus	1	16	693	16	plus	287	302	32.2	0.079	1
EL606208	714	gnl|uv|NGB00012.1:1-59	CLONTECH SMART CDS III/3'PCR primer	plus	1	16	698	16	plus	12	27	32.2	0.079	1
BG983614	186	gnl|uv|AF379854.1:5-2710	Cloning vector pVLH/hsp	plus	1	15	171	15	plus	1378	1392	30.2	0.078	1
BU296041	702	gnl|uv|U13843.1:1-1126	pBPV cloning vector	plus	1	16	686	16	minus	1070	1055	32.2	0.078	1
CN007468	699	gnl|uv|AF379854.1:5-2710	Cloning vector pVLH/hsp	plus	1	16	683	16	plus	1729	1744	32.2	0.078	1
EL811942	705	gnl|uv|U67875.1:6541-6683	pESP-I yeast expression vector	plus	1	16	689	16	minus	63	48	32.2	0.078	1
EL812542	704	gnl|uv|U67875.1:6541-6683	pESP-I yeast expression vector	plus	1	16	688	16	minus	63	48	32.2	0.078	1
BM471870	691	gnl|uv|U67875.1:5357-5483	pESP-I yeast expression vector	plus	676	691	0	16	minus	80	65	32.2	0.077	1
CA498430	693	gnl|uv|NGB00018.1:1-16	Life Technologies SalI adapter	plus	1	16	677	16	plus	1	16	32.2	0.077	1
CN006268	695	gnl|uv|AF379854.1:5-2710	Cloning vector pVLH/hsp	plus	1	16	679	16	plus	1729	1744	32.2	0.077	1
DT288260	692	gnl|uv|U67875.1:6541-6683	pESP-I yeast expression vector	plus	1	16	676	16	minus	63	48	32.2	0.077	1
EB980963	692	gnl|uv|NGB00073.1:1-48	MluI Adapter multimer	plus	1	16	676	16	plus	13	28	32.2	0.077	1
AV729097	690	gnl|uv|AF078810.1:2263-2602	Cloning vector pAVA319	plus	1	16	674	16	minus	286	271	32.2	0.077	1
CX373182	683	gnl|uv|AF379854.1:5-2710	Cloning vector pVLH/hsp	plus	668	683	0	16	minus	1744	1729	32.2	0.076	1
DW276360	688	gnl|uv|U67875.1:5357-5483	pESP-I yeast expression vector	plus	1	16	672	16	plus	66	81	32.2	0.076	1
EL834051	685	gnl|uv|U67875.1:6541-6683	pESP-I yeast expression vector	plus	1	16	669	16	minus	63	48	32.2	0.076	1
EL838251	687	gnl|uv|U67875.1:6541-6683	pESP-I yeast expression vector	plus	1	16	671	16	minus	63	48	32.2	0.076	1
BM673989	180	gnl|uv|U67875.1:5357-5483	pESP-I yeast expression vector	plus	1	15	165	15	plus	67	81	30.2	0.075	1
EH509763	679	gnl|uv|U67875.1:6541-6683	pESP-I yeast expression vector	plus	664	679	0	16	plus	48	63	32.2	0.075	1
EB082600	674	gnl|uv|NGB00089.1:1-56	Life Technologies SalI adapter multimer	plus	1	16	658	16	plus	14	29	32.2	0.075	1
DY030886	178	gnl|uv|Z29589.1:3211-4486	Expression vector pCOR116aN (modified from pCOR116 in [3])	plus	164	178	0	15	plus	692	706	30.2	0.074	1
CD455547	669	gnl|uv|NGB00102.1:13-68	Junction between pCMV-Script EX vector and Stratagene's ZAP Library Adaptor	plus	1	16	653	16	plus	41	56	32.2	0.074	1
CV512313	659	gnl|uv|U64449.2:3532-3637	Cloning vector pOPRSVIMCS from Lacswitch II System	plus	644	659	0	16	minus	67	52	32.2	0.073	1
BI673731	656	gnl|uv|U89960.1:4738-7717	Cloning vector pEG202 (pLexA)	plus	1	16	640	16	minus	2746	2731	32.2	0.073	1
CK854369	657	gnl|uv|U67875.1:8797-9922	pESP-I yeast expression vector	plus	1	16	641	16	minus	126	111	32.2	0.073	1
CB935114	650	gnl|uv|X06779.1:1-4734	Complete sequence of transformation vector pPI25.1	plus	635	650	0	16	plus	2342	2357	32.2	0.072	1
CK554148	653	gnl|uv|U59231.1:5112-7487	Cloning vector cLHYGpk	plus	638	653	0	16	plus	1107	1122	32.2	0.072	1
CK551748	648	gnl|uv|L11060.1:23-714	Cloning vector sequence (E. coli/yeast/phage P1) ADH2 gene, promoter; beta-lactamase gene; TRP1 gene; CYC1 gene, terminator; and two replication origins	plus	1	16	632	16	minus	43	28	32.2	0.072	1
DN614113	645	gnl|uv|NGB00006.1:1-42	CLONTECH PCR-Select Adaptor 2R	plus	1	16	629	16	plus	23	38	32.2	0.072	1
BG450873	642	gnl|uv|U89960.1:4738-7717	Cloning vector pEG202 (pLexA)	plus	1	16	626	16	minus	2746	2731	32.2	0.071	1
CT596889	640	gnl|uv|U67875.1:6541-6683	pESP-I yeast expression vector	plus	1	16	624	16	minus	63	48	32.2	0.071	1
EL799118	637	gnl|uv|AF379854.1:5-2710	Cloning vector pVLH/hsp	plus	1	16	621	16	plus	1729	1744	32.2	0.071	1
CV842462	51	gnl|uv|AF379854.1:5-2710	Cloning vector pVLH/hsp	plus	38	51	0	14	minus	1745	1732	28.2	0.07	1
CK623862	621	gnl|uv|L11060.1:23-714	Cloning vector sequence (E. coli/yeast/phage P1) ADH2 gene, promoter; beta-lactamase gene; TRP1 gene; CYC1 gene, terminator; and two replication origins	plus	606	621	0	16	minus	310	295	32.2	0.069	1
BF297101	625	gnl|uv|AF379854.1:4263-5841	Cloning vector pVLH/hsp	plus	1	16	609	16	minus	1396	1381	32.2	0.069	1
EE395052	623	gnl|uv|L11060.1:23-714	Cloning vector sequence (E. coli/yeast/phage P1) ADH2 gene, promoter; beta-lactamase gene; TRP1 gene; CYC1 gene, terminator; and two replication origins	plus	1	16	607	16	minus	39	24	32.2	0.069	1
EL829251	612	gnl|uv|U89960.1:4738-7717	Cloning vector pEG202 (pLexA)	plus	1	16	596	16	minus	2746	2731	32.2	0.068	1
DV489501	604	gnl|uv|U67875.1:6541-6683	pESP-I yeast expression vector	plus	1	16	588	16	minus	63	48	32.2	0.067	1
BF255080	596	gnl|uv|AF102576.1:10832-11069	Cloning vector pSOS	plus	581	596	0	16	minus	51	36	32.2	0.066	1
CN189040	597	gnl|uv|U67875.1:6541-6683	pESP-I yeast expression vector	plus	1	16	581	16	minus	63	48	32.2	0.066	1
CN919420	593	gnl|uv|AF379854.1:5-2710	Cloning vector pVLH/hsp	plus	1	16	577	16	plus	704	719	32.2	0.066	1
EB114400	600	gnl|uv|J02459.1:1-48502-49	Bacteriophage lambda	plus	1	16	584	16	minus	31041	31026	32.2	0.066	1
BE396174	589	gnl|uv|AF379854.1:5-2710	Cloning vector pVLH/hsp	plus	574	589	0	16	minus	1744	1729	32.2	0.065	1
CK516346	583	gnl|uv|L11060.1:23-714	Cloning vector sequence (E. coli/yeast/phage P1) ADH2 gene, promoter; beta-lactamase gene; TRP1 gene; CYC1 gene, terminator; and two replication origins	plus	1	16	567	16	minus	43	28	32.2	0.065	1
CN701665	587	gnl|uv|NGB00016.1:1-44	Life Technologies NotI primer-adapter	plus	1	16	571	16	plus	8	23	32.2	0.065	1
BE980142	156	gnl|uv|AF123770.1:10090-10253	Shuttle vector pPAC-ResQ	plus	1	15	141	15	plus	60	74	30.2	0.064	1
BI788655	582	gnl|uv|X65328.2:3-135	Cloning vector pSP64 (polyA)	plus	1	16	566	16	minus	65	50	32.2	0.064	1
DA789869	581	gnl|uv|AF379854.1:5-2710	Cloning vector pVLH/hsp	plus	1	16	565	16	minus	1388	1373	32.2	0.064	1
DN938984	582	gnl|uv|U67875.1:6837-8216	pESP-I yeast expression vector	plus	1	16	566	16	minus	1128	1113	32.2	0.064	1
CU074742	153	gnl|uv|NGB00006.1:1-42	CLONTECH PCR-Select Adaptor 2R	plus	1	15	138	15	plus	28	42	30.2	0.063	1
AI745692	566	gnl|uv|L11060.1:23-714	Cloning vector sequence (E. coli/yeast/phage P1) ADH2 gene, promoter; beta-lactamase gene; TRP1 gene; CYC1 gene, terminator; and two replication origins	plus	1	16	550	16	plus	294	309	32.2	0.063	1
CK820378	566	gnl|uv|NGB00064.1:1-44	Stratagene ZAP Library Adaptor multimer	plus	1	16	550	16	minus	29	14	32.2	0.063	1
EL859851	571	gnl|uv|AF379854.1:5-2710	Cloning vector pVLH/hsp	plus	1	16	555	16	plus	1729	1744	32.2	0.063	1
EL579998	558	gnl|uv|NGB00090.1:1-38	Invitrogen Oligo dT (NotI) Unidirectional Primer	plus	1	16	542	16	plus	14	29	32.2	0.062	1
CN752054	149	gnl|uv|X70484.1:601-724	multicopy Saccharomyces cerevisiae/E. coli shuttle vector	plus	135	149	0	15	minus	81	67	30.2	0.061	1
BF416351	556	gnl|uv|AF379854.1:5-2710	Cloning vector pVLH/hsp	plus	1	16	540	16	plus	1729	1744	32.2	0.061	1
EB288871	541	gnl|uv|X65328.2:3-135	Cloning vector pSP64 (polyA)	plus	526	541	0	16	plus	50	65	32.2	0.06	1
DN615913	545	gnl|uv|NGB00018.1:1-16	Life Technologies SalI adapter	plus	1	16	529	16	plus	1	16	32.2	0.06	1
DN889184	541	gnl|uv|AF379854.1:5-2710	Cloning vector pVLH/hsp	plus	1	16	525	16	plus	149	164	32.2	0.06	1
CX806539	533	gnl|uv|L11060.1:23-714	Cloning vector sequence (E. coli/yeast/phage P1) ADH2 gene, promoter; beta-lactamase gene; TRP1 gene; CYC1 gene, terminator; and two replication origins	plus	518	533	0	16	minus	309	294	32.2	0.059	1
CA499030	530	gnl|uv|NGB00018.1:1-16	Life Technologies SalI adapter	plus	1	16	514	16	plus	1	16	32.2	0.059	1
CA499280	533	gnl|uv|NGB00018.1:1-16	Life Technologies SalI adapter	plus	1	16	517	16	plus	1	16	32.2	0.059	1
CF785295	532	gnl|uv|AF379854.1:5-2710	Cloning vector pVLH/hsp	plus	1	16	516	16	plus	1729	1744	32.2	0.059	1
CF333157	533	gnl|uv|NGB00105.1:1-219	pCR4-TOPO multiple cloning site	plus	1	16	517	16	minus	166	151	32.2	0.059	1
AL783902	532	gnl|uv|U02448.1:3446-3536	Cloning vector pMAMneo-LUC	plus	1	16	516	16	plus	9	24	32.2	0.059	1
AW574711	535	gnl|uv|AF379854.1:5-2710	Cloning vector pVLH/hsp	plus	1	16	519	16	plus	1729	1744	32.2	0.059	1
CA941024	521	gnl|uv|L11060.1:23-714	Cloning vector sequence (E. coli/yeast/phage P1) ADH2 gene, promoter; beta-lactamase gene; TRP1 gene; CYC1 gene, terminator; and two replication origins	plus	506	521	0	16	minus	309	294	32.2	0.058	1
CB432416	528	gnl|uv|L08860.1:1-2910-49	pC194 cloning vector for Bacillus subtillis	plus	513	528	0	16	minus	2232	2217	32.2	0.058	1
CT567009	526	gnl|uv|L11060.1:23-714	Cloning vector sequence (E. coli/yeast/phage P1) ADH2 gene, promoter; beta-lactamase gene; TRP1 gene; CYC1 gene, terminator; and two replication origins	plus	511	526	0	16	minus	301	286	32.2	0.058	1
BI325681	529	gnl|uv|U67875.1:5357-5483	pESP-I yeast expression vector	plus	1	16	513	16	plus	65	80	32.2	0.058	1
CK525348	525	gnl|uv|L11060.1:23-714	Cloning vector sequence (E. coli/yeast/phage P1) ADH2 gene, promoter; beta-lactamase gene; TRP1 gene; CYC1 gene, terminator; and two replication origins	plus	1	16	509	16	minus	43	28	32.2	0.058	1
DY252580	527	gnl|uv|NGB00089.1:1-56	Life Technologies SalI adapter multimer	plus	1	16	511	16	plus	14	29	32.2	0.058	1
EE398652	523	gnl|uv|L11060.1:23-714	Cloning vector sequence (E. coli/yeast/phage P1) ADH2 gene, promoter; beta-lactamase gene; TRP1 gene; CYC1 gene, terminator; and two replication origins	plus	1	16	507	16	minus	39	24	32.2	0.058	1
AV754028	516	gnl|uv|AF379854.1:5-2710	Cloning vector pVLH/hsp	plus	501	516	0	16	minus	1744	1729	32.2	0.057	1
BF389073	516	gnl|uv|AF379854.1:5-2710	Cloning vector pVLH/hsp	plus	1	16	500	16	plus	1729	1744	32.2	0.057	1
AI004000	520	gnl|uv|L11060.1:23-714	Cloning vector sequence (E. coli/yeast/phage P1) ADH2 gene, promoter; beta-lactamase gene; TRP1 gene; CYC1 gene, terminator; and two replication origins	plus	1	16	504	16	plus	296	311	32.2	0.057	1
AW299382	518	gnl|uv|AF379854.1:5-2710	Cloning vector pVLH/hsp	plus	1	16	502	16	plus	1729	1744	32.2	0.057	1
EE474119	507	gnl|uv|NGB00077.1:1-54	GeneRacer oligo dT primer	plus	492	507	0	16	plus	35	50	32.2	0.056	1
CR394209	512	gnl|uv|NGB00102.1:13-68	Junction between pCMV-Script EX vector and Stratagene's ZAP Library Adaptor	plus	1	16	496	16	plus	41	56	32.2	0.056	1
CX003199	512	gnl|uv|AF078810.1:619-760	Cloning vector pAVA319	plus	1	16	496	16	plus	35	50	32.2	0.056	1
BI797055	498	gnl|uv|U67875.1:5357-5483	pESP-I yeast expression vector	plus	483	498	0	16	minus	80	65	32.2	0.055	1
CF796695	501	gnl|uv|U67875.1:5357-5483	pESP-I yeast expression vector	plus	486	501	0	16	minus	80	65	32.2	0.055	1
AI105334	497	gnl|uv|M36473.1:1-1337	Synthetic plasmid pWH1266 origin of replication (ori) region	plus	1	16	481	16	minus	1008	993	32.2	0.055	1
CR747079	502	gnl|uv|NGB00073.1:1-48	MluI Adapter multimer	plus	1	16	486	16	plus	14	29	32.2	0.055	1
BG513266	487	gnl|uv|NGB00018.1:1-16	Life Technologies SalI adapter	plus	1	16	471	16	plus	1	16	32.2	0.054	1
CA877587	488	gnl|uv|M64753.1:1943-3400	Moloney murine leukemia virus retroviral vector pLXSHD	plus	1	16	472	16	plus	902	917	32.2	0.054	1
AW146304	493	gnl|uv|X06779.1:1-4734	Complete sequence of transformation vector pPI25.1	plus	1	16	477	16	plus	4591	4606	32.2	0.054	1
EC942411	477	gnl|uv|U67875.1:5357-5483	pESP-I yeast expression vector	plus	462	477	0	16	minus	80	65	32.2	0.053	1
EC963411	480	gnl|uv|AF379854.1:5-2710	Cloning vector pVLH/hsp	plus	1	16	464	16	plus	1729	1744	32.2	0.053	1
AW170305	485	gnl|uv|X65328.2:3-135	Cloning vector pSP64 (polyA)	plus	1	16	469	16	minus	63	48	32.2	0.053	1
R59596	481	gnl|uv|U67875.1:5357-5483	pESP-I yeast expression vector	plus	1	16	465	16	plus	65	80	32.2	0.053	1
AI360283	470	gnl|uv|L11060.1:23-714	Cloning vector sequence (E. coli/yeast/phage P1) ADH2 gene, promoter; beta-lactamase gene; TRP1 gene; CYC1 gene, terminator; and two replication origins	plus	455	470	0	16	plus	283	298	32.2	0.052	1
CK961861	476	gnl|uv|U30497.1:3230-4814	Cloning vector pAS2-1	plus	461	476	0	16	plus	439	454	32.2	0.052	1
EB281671	469	gnl|uv|X65328.2:3-135	Cloning vector pSP64 (polyA)	plus	454	469	0	16	plus	50	65	32.2	0.052	1
BM025866	473	gnl|uv|X06779.1:1-4734	Complete sequence of transformation vector pPI25.1	plus	1	16	457	16	plus	4593	4608	32.2	0.052	1
CR743066	469	gnl|uv|U13843.1:1887-9923	pBPV cloning vector	plus	1	16	453	16	minus	2684	2669	32.2	0.052	1
AA485952	475	gnl|uv|U89960.1:4738-7717	Cloning vector pEG202 (pLexA)	plus	1	16	459	16	minus	2746	2731	32.2	0.052	1
BF289901	127	gnl|uv|J02459.1:1-48502-49	Bacteriophage lambda	plus	1	15	112	15	plus	20888	20902	30.2	0.051	1
BF727182	467	gnl|uv|L11060.1:23-714	Cloning vector sequence (E. coli/yeast/phage P1) ADH2 gene, promoter; beta-lactamase gene; TRP1 gene; CYC1 gene, terminator; and two replication origins	plus	1	16	451	16	plus	287	302	32.2	0.051	1
BX109705	460	gnl|uv|U89960.1:4738-7717	Cloning vector pEG202 (pLexA)	plus	1	16	444	16	minus	2747	2732	32.2	0.051	1
CT585489	468	gnl|uv|U67875.1:5357-5483	pESP-I yeast expression vector	plus	1	16	452	16	plus	65	80	32.2	0.051	1
CK928861	462	gnl|uv|NGB00102.1:13-68	Junction between pCMV-Script EX vector and Stratagene's ZAP Library Adaptor	plus	1	16	446	16	plus	41	56	32.2	0.051	1
BG310736	458	gnl|uv|X65328.2:3-135	Cloning vector pSP64 (polyA)	plus	443	458	0	16	plus	50	65	32.2	0.05	1
AA961408	453	gnl|uv|AF379854.1:5-2710	Cloning vector pVLH/hsp	plus	1	16	437	16	plus	1729	1744	32.2	0.05	1
BU760400	455	gnl|uv|U67875.1:6541-6683	pESP-I yeast expression vector	plus	1	16	439	16	minus	62	47	32.2	0.05	1
BX097105	459	gnl|uv|U89960.1:4738-7717	Cloning vector pEG202 (pLexA)	plus	1	16	443	16	minus	2747	2732	32.2	0.05	1
BX117485	458	gnl|uv|U67875.1:6541-6683	pESP-I yeast expression vector	plus	1	16	442	16	minus	62	47	32.2	0.05	1
CN796923	453	gnl|uv|NGB00086.1:3-186	pDNR-NCI	plus	1	16	437	16	plus	116	131	32.2	0.05	1
DN616513	456	gnl|uv|NGB00018.1:1-16	Life Technologies SalI adapter	plus	1	16	440	16	plus	1	16	32.2	0.05	1
AW124104	455	gnl|uv|AF379854.1:5-2710	Cloning vector pVLH/hsp	plus	1	16	439	16	plus	1729	1744	32.2	0.05	1
CN759855	121	gnl|uv|AF379854.1:5-2710	Cloning vector pVLH/hsp	plus	107	121	0	15	minus	718	704	30.2	0.049	1
BF144964	446	gnl|uv|NGB00073.1:1-48	MluI Adapter multimer	plus	1	16	430	16	minus	27	12	32.2	0.049	1
BM338678	446	gnl|uv|AF379854.1:5-2710	Cloning vector pVLH/hsp	plus	1	16	430	16	plus	1729	1744	32.2	0.049	1
BQ764409	443	gnl|uv|NGB00089.1:1-56	Life Technologies SalI adapter multimer	plus	1	16	427	16	plus	14	29	32.2	0.049	1
BX112705	447	gnl|uv|U67875.1:5357-5483	pESP-I yeast expression vector	plus	1	16	431	16	plus	66	81	32.2	0.049	1
AW531817	450	gnl|uv|AF379854.1:5-2710	Cloning vector pVLH/hsp	plus	1	16	434	16	plus	1729	1744	32.2	0.049	1
CB758813	434	gnl|uv|AF102576.1:7390-7471	Cloning vector pSOS	plus	419	434	0	16	plus	21	36	32.2	0.048	1
CB790013	438	gnl|uv|NGB00103.1:1-53	Junction between pBK-CMV vector and Stratagene's ZAP Library Adaptor	plus	423	438	0	16	minus	53	38	32.2	0.048	1
DV766172	434	gnl|uv|NGB00006.1:1-42	CLONTECH PCR-Select Adaptor 2R	plus	419	434	0	16	minus	42	27	32.2	0.048	1
BG906497	434	gnl|uv|NGB00064.1:1-44	Stratagene ZAP Library Adaptor multimer	plus	1	16	418	16	plus	9	24	32.2	0.048	1
BX106105	434	gnl|uv|AF379854.1:5-2710	Cloning vector pVLH/hsp	plus	1	16	418	16	plus	1730	1745	32.2	0.048	1
BX107305	441	gnl|uv|U67875.1:6541-6683	pESP-I yeast expression vector	plus	1	16	425	16	minus	62	47	32.2	0.048	1
AI023108	427	gnl|uv|X06779.1:1-4734	Complete sequence of transformation vector pPI25.1	plus	1	16	411	16	plus	4591	4606	32.2	0.047	1
BM348870	431	gnl|uv|U89960.1:4738-7717	Cloning vector pEG202 (pLexA)	plus	1	16	415	16	minus	2746	2731	32.2	0.047	1
CF319884	425	gnl|uv|U67875.1:5357-5483	pESP-I yeast expression vector	plus	1	16	409	16	plus	65	80	32.2	0.047	1
BE177571	431	gnl|uv|L08947.1:702-844	pSP6T3 cloning vector	plus	1	16	415	16	plus	39	54	32.2	0.047	1
BX101305	420	gnl|uv|U67875.1:6541-6683	pESP-I yeast expression vector	plus	405	420	0	16	plus	48	63	32.2	0.046	1
AI335683	401	gnl|uv|U67875.1:5357-5483	pESP-I yeast expression vector	plus	1	16	385	16	plus	66	81	32.2	0.044	1
BU789605	403	gnl|uv|U67875.1:5357-5483	pESP-I yeast expression vector	plus	1	16	387	16	plus	65	80	32.2	0.044	1
BX118685	391	gnl|uv|U67875.1:6541-6683	pESP-I yeast expression vector	plus	376	391	0	16	plus	48	63	32.2	0.043	1
CT592689	395	gnl|uv|U67875.1:5357-5483	pESP-I yeast expression vector	plus	1	16	379	16	plus	66	81	32.2	0.043	1
AW137904	392	gnl|uv|AF379854.1:5-2710	Cloning vector pVLH/hsp	plus	1	16	376	16	plus	1729	1744	32.2	0.043	1
CA620315	386	gnl|uv|U67875.1:5357-5483	pESP-I yeast expression vector	plus	371	386	0	16	minus	83	68	32.2	0.042	1
CO876493	381	gnl|uv|U89960.1:4738-7717	Cloning vector pEG202 (pLexA)	plus	366	381	0	16	plus	2732	2747	32.2	0.042	1
BM070274	388	gnl|uv|AF123770.1:10090-10253	Shuttle vector pPAC-ResQ	plus	1	16	372	16	plus	101	116	32.2	0.042	1
AW131304	386	gnl|uv|AF379854.1:4263-5841	Cloning vector pVLH/hsp	plus	1	16	370	16	minus	683	668	32.2	0.042	1
CK919261	378	gnl|uv|X70481.1:3574-4472	replicative centromeric Saccharomyces cerevisiae/E. coli shuttle vector	plus	363	378	0	16	minus	706	691	32.2	0.041	1
AI262397	372	gnl|uv|U89960.1:4738-7717	Cloning vector pEG202 (pLexA)	plus	1	16	356	16	minus	2747	2732	32.2	0.041	1
BE027813	365	gnl|uv|U89932.1:4292-4358-49	Cloning vector pBI	plus	1	16	349	16	minus	68	53	32.2	0.04	1
AW182091	359	gnl|uv|X06779.1:1-4734	Complete sequence of transformation vector pPI25.1	plus	1	16	343	16	plus	4591	4606	32.2	0.039	1
R25866	350	gnl|uv|AF379854.1:5-2710	Cloning vector pVLH/hsp	plus	335	350	0	16	plus	1729	1744	32.2	0.038	1
AI705354	350	gnl|uv|AF379854.1:5-2710	Cloning vector pVLH/hsp	plus	1	16	334	16	plus	1729	1744	32.2	0.038	1
CR742387	345	gnl|uv|AF379854.1:5-2710	Cloning vector pVLH/hsp	plus	1	16	329	16	plus	1730	1745	32.2	0.038	1
AA507047	352	gnl|uv|NGB00051.1:1428-2848	New England BioLabs expression vector pMAL-p2X	plus	1	16	336	16	minus	1307	1292	32.2	0.038	1
BF924057	340	gnl|uv|D29825.1:1-115	Cloning vector pKF397 DNA	plus	325	340	0	16	plus	66	81	32.2	0.037	1
DV673364	338	gnl|uv|U03443.1:324-421	Yeast integrative vector pRS403 with HIS3 marker	plus	323	338	0	16	plus	58	73	32.2	0.037	1
BF402873	337	gnl|uv|AF379854.1:5-2710	Cloning vector pVLH/hsp	plus	1	16	321	16	plus	1729	1744	32.2	0.037	1
CT598689	343	gnl|uv|NGB00090.1:1-38	Invitrogen Oligo dT (NotI) Unidirectional Primer	plus	1	16	327	16	plus	19	34	32.2	0.037	1
BQ197125	328	gnl|uv|NGB00011.1:1-39	CLONTECH SMART III Oligonucleotide	plus	1	16	312	16	plus	24	39	32.2	0.036	1
AW009078	319	gnl|uv|U67875.1:6541-6683	pESP-I yeast expression vector	plus	1	16	303	16	minus	63	48	32.2	0.035	1
CN826329	313	gnl|uv|L11060.1:23-714	Cloning vector sequence (E. coli/yeast/phage P1) ADH2 gene, promoter; beta-lactamase gene; TRP1 gene; CYC1 gene, terminator; and two replication origins	plus	298	313	0	16	minus	309	294	32.2	0.034	1
BE229536	422	gnl|uv|NGB00064.1:1-44	Stratagene ZAP Library Adaptor multimer	plus	1	16	406	16	plus	10	25	32.7	0.034	1
DR752061	303	gnl|uv|AF379854.1:5-2710	Cloning vector pVLH/hsp	plus	288	303	0	16	minus	1744	1729	32.2	0.033	1
AI031568	307	gnl|uv|AF013258.1:324-487	Expression vector pSG5	plus	1	16	291	16	minus	69	54	32.2	0.033	1
CN863615	307	gnl|uv|U67875.1:5357-5483	pESP-I yeast expression vector	plus	1	16	291	16	plus	68	83	32.2	0.033	1
EL837051	308	gnl|uv|U67875.1:5357-5483	pESP-I yeast expression vector	plus	1	16	292	16	plus	65	80	32.2	0.033	1
BG287505	30	gnl|uv|U39779.1:220-660	Cloning vector pTriplEx	plus	17	30	0	14	minus	303	290	28.2	0.032	1
DY868767	299	gnl|uv|L11060.1:23-714	Cloning vector sequence (E. coli/yeast/phage P1) ADH2 gene, promoter; beta-lactamase gene; TRP1 gene; CYC1 gene, terminator; and two replication origins	plus	284	299	0	16	minus	309	294	32.2	0.032	1
CV962833	283	gnl|uv|NGB00089.1:1-56	Life Technologies SalI adapter multimer	plus	268	283	0	16	plus	3	18	32.2	0.031	1
EC931611	284	gnl|uv|U67875.1:6541-6683	pESP-I yeast expression vector	plus	1	16	268	16	minus	63	48	32.2	0.031	1
AW074880	274	gnl|uv|NGB00036.1:67-126	Life Technologies pAMP1 and pAMP10 multiple cloning site (left side)	plus	1	16	258	16	plus	41	56	32.2	0.029	1
H36797	263	gnl|uv|U59231.1:5112-7487	Cloning vector cLHYGpk	plus	1	16	247	16	minus	1124	1109	32.2	0.028	1
DN562685	979	gnl|uv|U89960.1:4738-7717	Cloning vector pEG202 (pLexA)	plus	1	17	962	17	minus	2748	2732	34.2	0.028	1
DR034187	984	gnl|uv|AF379854.1:5-2710	Cloning vector pVLH/hsp	plus	1	17	967	17	plus	1729	1745	34.2	0.028	1
DT798790	989	gnl|uv|U67875.1:6541-6683	pESP-I yeast expression vector	plus	1	17	972	17	minus	63	47	34.2	0.028	1
BI801855	241	gnl|uv|U13843.1:1887-9923	pBPV cloning vector	plus	226	241	0	16	plus	2669	2684	32.2	0.026	1
BQ197725	243	gnl|uv|NGB00011.1:1-39	CLONTECH SMART III Oligonucleotide	plus	1	16	227	16	plus	24	39	32.2	0.026	1
DT785590	930	gnl|uv|U89960.1:4738-7717	Cloning vector pEG202 (pLexA)	plus	1	17	913	17	minus	2748	2732	34.2	0.026	1
BF094848	232	gnl|uv|X65328.2:3-135	Cloning vector pSP64 (polyA)	plus	217	232	0	16	minus	63	48	32.2	0.025	1
BQ627555	235	gnl|uv|U89960.1:4738-7717	Cloning vector pEG202 (pLexA)	plus	220	235	0	16	plus	2731	2746	32.2	0.025	1
AI915478	231	gnl|uv|U67875.1:5357-5483	pESP-I yeast expression vector	plus	1	16	215	16	plus	66	81	32.2	0.025	1
BU172358	885	gnl|uv|X65328.2:3-135	Cloning vector pSP64 (polyA)	plus	869	885	0	17	plus	49	65	34.2	0.025	1
DY860967	879	gnl|uv|X65328.2:3-135	Cloning vector pSP64 (polyA)	plus	863	879	0	17	plus	50	66	34.2	0.025	1
ES262423	873	gnl|uv|U67875.1:5357-5483	pESP-I yeast expression vector	plus	857	873	0	17	minus	80	64	34.2	0.025	1
CF825512	897	gnl|uv|X06779.1:1-4734	Complete sequence of transformation vector pPI25.1	plus	1	17	880	17	plus	621	637	34.2	0.025	1
DN565085	887	gnl|uv|U89960.1:4738-7717	Cloning vector pEG202 (pLexA)	plus	1	17	870	17	minus	2748	2732	34.2	0.025	1
DT204327	877	gnl|uv|U89960.1:4738-7717	Cloning vector pEG202 (pLexA)	plus	1	17	860	17	minus	2748	2732	34.2	0.025	1
DT274111	894	gnl|uv|NGB00016.1:1-44	Life Technologies NotI primer-adapter	plus	1	17	877	17	minus	19	3	34.2	0.025	1
CO885776	224	gnl|uv|AF379854.1:5-2710	Cloning vector pVLH/hsp	plus	209	224	0	16	minus	1745	1730	32.2	0.024	1
AI175253	220	gnl|uv|J01636.1:1-7477	E.coli lactose operon with lacI, lacZ, lacY and lacA genes	plus	1	16	204	16	plus	6332	6347	32.2	0.024	1
AW252947	226	gnl|uv|M77169.1:820-6139	Cloning vector (C.perfringens,E.coli) replication enzyme (rep) gene, and translated products	plus	1	16	210	16	minus	417	402	32.2	0.024	1
CD507698	869	gnl|uv|U67875.1:6541-6683	pESP-I yeast expression vector	plus	853	869	0	17	plus	48	64	34.2	0.024	1
ES254623	856	gnl|uv|U67875.1:5357-5483	pESP-I yeast expression vector	plus	840	856	0	17	minus	80	64	34.2	0.024	1
BE622013	841	gnl|uv|NGB00073.1:1-48	MluI Adapter multimer	plus	1	17	824	17	plus	21	37	34.2	0.024	1
CK302968	845	gnl|uv|U02449.1:2906-2967-49	Cloning vector pDIRECT	plus	1	17	828	17	plus	34	50	34.2	0.024	1
CX506612	836	gnl|uv|L11060.1:23-714	Cloning vector sequence (E. coli/yeast/phage P1) ADH2 gene, promoter; beta-lactamase gene; TRP1 gene; CYC1 gene, terminator; and two replication origins	plus	1	17	819	17	plus	286	302	34.2	0.024	1
CT611289	861	gnl|uv|U67875.1:6541-6683	pESP-I yeast expression vector	plus	1	17	844	17	minus	63	47	34.2	0.024	1
CX397239	861	gnl|uv|L11060.1:23-714	Cloning vector sequence (E. coli/yeast/phage P1) ADH2 gene, promoter; beta-lactamase gene; TRP1 gene; CYC1 gene, terminator; and two replication origins	plus	1	17	844	17	plus	286	302	34.2	0.024	1
CX422439	871	gnl|uv|L11060.1:23-714	Cloning vector sequence (E. coli/yeast/phage P1) ADH2 gene, promoter; beta-lactamase gene; TRP1 gene; CYC1 gene, terminator; and two replication origins	plus	1	17	854	17	plus	286	302	34.2	0.024	1
CX495658	834	gnl|uv|L11060.1:23-714	Cloning vector sequence (E. coli/yeast/phage P1) ADH2 gene, promoter; beta-lactamase gene; TRP1 gene; CYC1 gene, terminator; and two replication origins	plus	1	17	817	17	plus	286	302	34.2	0.024	1
CX838210	842	gnl|uv|U89960.1:4738-7717	Cloning vector pEG202 (pLexA)	plus	1	17	825	17	minus	2748	2732	34.2	0.024	1
CX902841	842	gnl|uv|U67875.1:5357-5483	pESP-I yeast expression vector	plus	1	17	825	17	plus	64	80	34.2	0.024	1
CX929241	851	gnl|uv|U89960.1:4738-7717	Cloning vector pEG202 (pLexA)	plus	1	17	834	17	minus	2748	2732	34.2	0.024	1
DT275911	865	gnl|uv|L11060.1:23-714	Cloning vector sequence (E. coli/yeast/phage P1) ADH2 gene, promoter; beta-lactamase gene; TRP1 gene; CYC1 gene, terminator; and two replication origins	plus	1	17	848	17	plus	293	309	34.2	0.024	1
DT277460	870	gnl|uv|U67875.1:5357-5483	pESP-I yeast expression vector	plus	1	17	853	17	plus	65	81	34.2	0.024	1
DT291860	838	gnl|uv|L11060.1:23-714	Cloning vector sequence (E. coli/yeast/phage P1) ADH2 gene, promoter; beta-lactamase gene; TRP1 gene; CYC1 gene, terminator; and two replication origins	plus	1	17	821	17	plus	293	309	34.2	0.024	1
DY967871	867	gnl|uv|U59231.1:8434-10310-48	Cloning vector cLHYGpk	plus	1	21	846	21	minus	364	344	34.2	0.024	0.952381
EE729656	833	gnl|uv|Z29589.1:3211-4486	Expression vector pCOR116aN (modified from pCOR116 in [3])	plus	1	17	816	17	minus	705	689	34.2	0.024	1
BE630413	215	gnl|uv|J02459.1:1-48502-49	Bacteriophage lambda	plus	200	215	0	16	plus	23758	23773	32.2	0.023	1
BG907097	212	gnl|uv|NGB00064.1:1-44	Stratagene ZAP Library Adaptor multimer	plus	1	16	196	16	plus	9	24	32.2	0.023	1
DV579826	800	gnl|uv|AF379854.1:5-2710	Cloning vector pVLH/hsp	plus	784	800	0	17	minus	1744	1728	34.2	0.023	1
BY984273	814	gnl|uv|X99439.1:4529-4609	Artificial cloning vector Lorist4	plus	1	17	797	17	plus	34	50	34.2	0.023	1
CB293433	804	gnl|uv|AF379854.1:5-2710	Cloning vector pVLH/hsp	plus	1	17	787	17	plus	1728	1744	34.2	0.023	1
CN191584	805	gnl|uv|AF379854.1:5-2710	Cloning vector pVLH/hsp	plus	1	17	788	17	plus	1719	1735	34.2	0.023	1
CT704039	814	gnl|uv|U67875.1:6541-6683	pESP-I yeast expression vector	plus	1	17	797	17	minus	64	48	34.2	0.023	1
CX776533	811	gnl|uv|U67875.1:5357-5483	pESP-I yeast expression vector	plus	1	17	794	17	plus	65	81	34.2	0.023	1
CX820950	805	gnl|uv|L11060.1:23-714	Cloning vector sequence (E. coli/yeast/phage P1) ADH2 gene, promoter; beta-lactamase gene; TRP1 gene; CYC1 gene, terminator; and two replication origins	plus	1	17	788	17	plus	293	309	34.2	0.023	1
CX840010	821	gnl|uv|U67875.1:5357-5483	pESP-I yeast expression vector	plus	1	17	804	17	plus	65	81	34.2	0.023	1
CX846010	825	gnl|uv|U89960.1:4738-7717	Cloning vector pEG202 (pLexA)	plus	1	17	808	17	minus	2748	2732	34.2	0.023	1
CX895641	798	gnl|uv|U89960.1:4738-7717	Cloning vector pEG202 (pLexA)	plus	1	17	781	17	minus	2748	2732	34.2	0.023	1
CX909441	805	gnl|uv|L11060.1:23-714	Cloning vector sequence (E. coli/yeast/phage P1) ADH2 gene, promoter; beta-lactamase gene; TRP1 gene; CYC1 gene, terminator; and two replication origins	plus	1	21	784	21	plus	291	311	34.2	0.023	0.952381
DT193527	805	gnl|uv|U13843.1:1887-9923	pBPV cloning vector	plus	1	21	784	21	minus	2685	2665	34.2	0.023	0.952381
DT203727	828	gnl|uv|X65328.2:3-135	Cloning vector pSP64 (polyA)	plus	1	17	811	17	minus	66	50	34.2	0.023	1
DT256111	809	gnl|uv|U89960.1:4738-7717	Cloning vector pEG202 (pLexA)	plus	1	17	792	17	minus	2748	2732	34.2	0.023	1
DT294860	829	gnl|uv|U89960.1:4738-7717	Cloning vector pEG202 (pLexA)	plus	1	17	812	17	minus	2748	2732	34.2	0.023	1
DV063463	826	gnl|uv|DQ666274.1:1-149	Cloning vector pDNR-LIB	plus	1	17	809	17	plus	74	90	34.2	0.023	1
DV916754	814	gnl|uv|U89960.1:4738-7717	Cloning vector pEG202 (pLexA)	plus	1	17	797	17	minus	2748	2732	34.2	0.023	1
EC950211	799	gnl|uv|U13843.1:1887-9923	pBPV cloning vector	plus	1	17	782	17	minus	2685	2669	34.2	0.023	1
EE030276	800	gnl|uv|DQ845760.1:668-812	Cloning vector pExpress-1	plus	1	17	783	17	minus	93	77	34.2	0.023	1
EE304227	807	gnl|uv|NGB00016.1:1-44	Life Technologies NotI primer-adapter	plus	1	17	790	17	plus	21	37	34.2	0.023	1
EL833451	818	gnl|uv|X65328.2:3-135	Cloning vector pSP64 (polyA)	plus	1	17	801	17	minus	66	50	34.2	0.023	1
EL867828	804	gnl|uv|U13843.1:1887-9923	pBPV cloning vector	plus	1	21	783	21	minus	2686	2666	34.2	0.023	0.952381
BG165808	205	gnl|uv|U67875.1:5357-5483	pESP-I yeast expression vector	plus	190	205	0	16	minus	80	65	32.2	0.022	1
BQ831831	204	gnl|uv|X65328.2:3-135	Cloning vector pSP64 (polyA)	plus	189	204	0	16	plus	50	65	32.2	0.022	1
DV581026	785	gnl|uv|U67875.1:5357-5483	pESP-I yeast expression vector	plus	769	785	0	17	minus	80	64	34.2	0.022	1
DV707564	780	gnl|uv|U67875.1:5357-5483	pESP-I yeast expression vector	plus	764	780	0	17	minus	80	64	34.2	0.022	1
EH122271	770	gnl|uv|AF379854.1:5-2710	Cloning vector pVLH/hsp	plus	754	770	0	17	minus	1744	1728	34.2	0.022	1
ES248623	780	gnl|uv|U67875.1:6541-6683	pESP-I yeast expression vector	plus	764	780	0	17	plus	48	64	34.2	0.022	1
CK829769	773	gnl|uv|NGB00003.1:1-44	CLONTECH Marathon cDNA Adapter & PCR-Select Adaptor 1	plus	1	17	756	17	plus	28	44	34.2	0.022	1
CX333163	783	gnl|uv|L11060.1:23-714	Cloning vector sequence (E. coli/yeast/phage P1) ADH2 gene, promoter; beta-lactamase gene; TRP1 gene; CYC1 gene, terminator; and two replication origins	plus	1	17	766	17	plus	286	302	34.2	0.022	1
CX418839	787	gnl|uv|L11060.1:23-714	Cloning vector sequence (E. coli/yeast/phage P1) ADH2 gene, promoter; beta-lactamase gene; TRP1 gene; CYC1 gene, terminator; and two replication origins	plus	1	17	770	17	plus	286	302	34.2	0.022	1
CX429039	778	gnl|uv|L11060.1:23-714	Cloning vector sequence (E. coli/yeast/phage P1) ADH2 gene, promoter; beta-lactamase gene; TRP1 gene; CYC1 gene, terminator; and two replication origins	plus	1	17	761	17	plus	286	302	34.2	0.022	1
CX665375	772	gnl|uv|U67875.1:5357-5483	pESP-I yeast expression vector	plus	1	17	755	17	plus	64	80	34.2	0.022	1
CX875410	797	gnl|uv|U89960.1:4738-7717	Cloning vector pEG202 (pLexA)	plus	1	17	780	17	minus	2748	2732	34.2	0.022	1
DA737542	777	gnl|uv|U09365.1:1-1365	Binary vector Bin19	plus	1	17	760	17	plus	684	700	34.2	0.022	1
DT230906	792	gnl|uv|L11060.1:23-714	Cloning vector sequence (E. coli/yeast/phage P1) ADH2 gene, promoter; beta-lactamase gene; TRP1 gene; CYC1 gene, terminator; and two replication origins	plus	1	17	775	17	plus	293	309	34.2	0.022	1
DT250111	782	gnl|uv|AF379854.1:5-2710	Cloning vector pVLH/hsp	plus	1	17	765	17	plus	1728	1744	34.2	0.022	1
DT292460	787	gnl|uv|U67875.1:5357-5483	pESP-I yeast expression vector	plus	1	17	770	17	plus	64	80	34.2	0.022	1
EL823851	765	gnl|uv|U89960.1:4738-7717	Cloning vector pEG202 (pLexA)	plus	1	17	748	17	minus	2748	2732	34.2	0.022	1
EL825651	782	gnl|uv|U89960.1:4738-7717	Cloning vector pEG202 (pLexA)	plus	1	17	765	17	minus	2748	2732	34.2	0.022	1
EL856251	787	gnl|uv|U67875.1:5357-5483	pESP-I yeast expression vector	plus	1	17	770	17	plus	65	81	34.2	0.022	1
EL860451	794	gnl|uv|U89960.1:4738-7717	Cloning vector pEG202 (pLexA)	plus	1	17	777	17	minus	2748	2732	34.2	0.022	1
CA694184	200	gnl|uv|M34305.1:3197-4538	Cloning vector pPD26.77	plus	185	200	0	16	plus	1304	1319	32.2	0.021	1
CK824684	199	gnl|uv|U67875.1:6541-6683	pESP-I yeast expression vector	plus	184	199	0	16	plus	47	62	32.2	0.021	1
DY060385	194	gnl|uv|U67875.1:6837-8216	pESP-I yeast expression vector	plus	179	194	0	16	minus	1013	998	32.2	0.021	1
BX115105	737	gnl|uv|U89960.1:4738-7717	Cloning vector pEG202 (pLexA)	plus	721	737	0	17	plus	2732	2748	34.2	0.021	1
CX393039	751	gnl|uv|L11060.1:23-714	Cloning vector sequence (E. coli/yeast/phage P1) ADH2 gene, promoter; beta-lactamase gene; TRP1 gene; CYC1 gene, terminator; and two replication origins	plus	735	751	0	17	minus	309	293	34.2	0.021	1
DN580685	749	gnl|uv|U67875.1:5357-5483	pESP-I yeast expression vector	plus	733	749	0	17	minus	81	65	34.2	0.021	1
DR110553	756	gnl|uv|U13843.1:1887-9923	pBPV cloning vector	plus	740	756	0	17	plus	2669	2685	34.2	0.021	1
DV949148	761	gnl|uv|L11060.1:23-714	Cloning vector sequence (E. coli/yeast/phage P1) ADH2 gene, promoter; beta-lactamase gene; TRP1 gene; CYC1 gene, terminator; and two replication origins	plus	745	761	0	17	minus	309	293	34.2	0.021	1
EH120471	758	gnl|uv|U67875.1:5357-5483	pESP-I yeast expression vector	plus	742	758	0	17	minus	80	64	34.2	0.021	1
EL840051	759	gnl|uv|U89960.1:4738-7717	Cloning vector pEG202 (pLexA)	plus	743	759	0	17	plus	2732	2748	34.2	0.021	1
BF630681	741	gnl|uv|NGB00064.1:1-44	Stratagene ZAP Library Adaptor multimer	plus	1	17	724	17	minus	30	14	34.2	0.021	1
BM335077	741	gnl|uv|AF379854.1:5-2710	Cloning vector pVLH/hsp	plus	1	17	724	17	plus	1728	1744	34.2	0.021	1
AI255792	729	gnl|uv|U67875.1:5357-5483	pESP-I yeast expression vector	plus	1	17	712	17	plus	64	80	34.2	0.021	1
CD662694	753	gnl|uv|U89960.1:4738-7717	Cloning vector pEG202 (pLexA)	plus	1	17	736	17	minus	2748	2732	34.2	0.021	1
CA446223	733	gnl|uv|U67875.1:6541-6683	pESP-I yeast expression vector	plus	1	21	712	21	minus	66	46	34.2	0.021	0.952381
CX847810	759	gnl|uv|U89960.1:4738-7717	Cloning vector pEG202 (pLexA)	plus	1	17	742	17	minus	2748	2732	34.2	0.021	1
CX897441	734	gnl|uv|U67875.1:5357-5483	pESP-I yeast expression vector	plus	1	17	717	17	plus	65	81	34.2	0.021	1
CX905241	759	gnl|uv|U89960.1:4738-7717	Cloning vector pEG202 (pLexA)	plus	1	17	742	17	minus	2748	2732	34.2	0.021	1
CX938647	749	gnl|uv|X65328.2:3-135	Cloning vector pSP64 (polyA)	plus	1	17	732	17	minus	66	50	34.2	0.021	1
DW284760	747	gnl|uv|AF379854.1:5-2710	Cloning vector pVLH/hsp	plus	1	17	730	17	plus	1728	1744	34.2	0.021	1
EC944211	757	gnl|uv|U67875.1:6541-6683	pESP-I yeast expression vector	plus	1	17	740	17	minus	63	47	34.2	0.021	1
EG405999	762	gnl|uv|NGB00016.1:1-44	Life Technologies NotI primer-adapter	plus	1	17	745	17	plus	22	38	34.2	0.021	1
EG593002	761	gnl|uv|U13843.1:1887-9923	pBPV cloning vector	plus	1	17	744	17	minus	2685	2669	34.2	0.021	1
EL795518	755	gnl|uv|X65328.2:3-135	Cloning vector pSP64 (polyA)	plus	1	17	738	17	minus	66	50	34.2	0.021	1
EL843651	738	gnl|uv|U67875.1:6541-6683	pESP-I yeast expression vector	plus	1	17	721	17	minus	63	47	34.2	0.021	1
EL853851	754	gnl|uv|AF379854.1:5-2710	Cloning vector pVLH/hsp	plus	1	17	737	17	plus	1729	1745	34.2	0.021	1
EL857451	736	gnl|uv|U67875.1:5357-5483	pESP-I yeast expression vector	plus	1	17	719	17	plus	65	81	34.2	0.021	1
CF781095	718	gnl|uv|L11060.1:23-714	Cloning vector sequence (E. coli/yeast/phage P1) ADH2 gene, promoter; beta-lactamase gene; TRP1 gene; CYC1 gene, terminator; and two replication origins	plus	702	718	0	17	minus	303	287	34.2	0.02	1
CX335563	708	gnl|uv|U67875.1:6541-6683	pESP-I yeast expression vector	plus	692	708	0	17	plus	47	63	34.2	0.02	1
DV576826	710	gnl|uv|U67875.1:6541-6683	pESP-I yeast expression vector	plus	694	710	0	17	plus	48	64	34.2	0.02	1
EH137794	698	gnl|uv|U89960.1:4738-7717	Cloning vector pEG202 (pLexA)	plus	682	698	0	17	plus	2732	2748	34.2	0.02	1
EH361219	708	gnl|uv|AF379854.1:5-2710	Cloning vector pVLH/hsp	plus	692	708	0	17	minus	1745	1729	34.2	0.02	1
BM348270	700	gnl|uv|U13843.1:1887-9923	pBPV cloning vector	plus	1	17	683	17	minus	2685	2669	34.2	0.02	1
BQ009503	695	gnl|uv|U89960.1:4738-7717	Cloning vector pEG202 (pLexA)	plus	1	21	674	21	minus	2751	2731	34.2	0.02	0.952381
BQ016103	714	gnl|uv|AF379854.1:5-2710	Cloning vector pVLH/hsp	plus	1	17	697	17	plus	1728	1744	34.2	0.02	1
BQ211458	720	gnl|uv|U67875.1:6541-6683	pESP-I yeast expression vector	plus	1	17	703	17	minus	63	47	34.2	0.02	1
BX263381	702	gnl|uv|U13871.1:182-319	pT7T3D cloning vector	plus	1	21	681	21	minus	100	80	34.2	0.02	0.952381
BX759249	699	gnl|uv|L11060.1:23-714	Cloning vector sequence (E. coli/yeast/phage P1) ADH2 gene, promoter; beta-lactamase gene; TRP1 gene; CYC1 gene, terminator; and two replication origins	plus	1	17	682	17	plus	287	303	34.2	0.02	1
CA403184	700	gnl|uv|M34305.1:3197-4538	Cloning vector pPD26.77	plus	1	17	683	17	minus	1320	1304	34.2	0.02	1
CV247717	705	gnl|uv|U67875.1:6541-6683	pESP-I yeast expression vector	plus	1	17	688	17	minus	64	48	34.2	0.02	1
CX438639	695	gnl|uv|U67875.1:6541-6683	pESP-I yeast expression vector	plus	1	17	678	17	minus	64	48	34.2	0.02	1
DT042971	701	gnl|uv|NGB00068.1:1-56	Promega EcoRI Adaptor multimer	plus	1	17	684	17	plus	13	29	34.2	0.02	1
DV642419	701	gnl|uv|U09663.1:197-287	Cloning vector pSEAP-Promoter	plus	1	17	684	17	plus	57	73	34.2	0.02	1
EE913975	711	gnl|uv|AF379854.1:5-2710	Cloning vector pVLH/hsp	plus	1	17	694	17	plus	1728	1744	34.2	0.02	1
EL803542	714	gnl|uv|U89960.1:4738-7717	Cloning vector pEG202 (pLexA)	plus	1	17	697	17	minus	2748	2732	34.2	0.02	1
EL827451	726	gnl|uv|U89960.1:4738-7717	Cloning vector pEG202 (pLexA)	plus	1	17	709	17	minus	2748	2732	34.2	0.02	1
EL845451	714	gnl|uv|U13843.1:1887-9923	pBPV cloning vector	plus	1	17	697	17	minus	2685	2669	34.2	0.02	1
AA476352	177	gnl|uv|U89960.1:4738-7717	Cloning vector pEG202 (pLexA)	plus	1	16	161	16	minus	2746	2731	32.2	0.019	1
CA321383	689	gnl|uv|AF379854.1:5-2710	Cloning vector pVLH/hsp	plus	673	689	0	17	minus	1744	1728	34.2	0.019	1
CR741070	690	gnl|uv|AF379854.1:5-2710	Cloning vector pVLH/hsp	plus	674	690	0	17	minus	1745	1729	34.2	0.019	1
CX376182	672	gnl|uv|U67875.1:5357-5483	pESP-I yeast expression vector	plus	656	672	0	17	minus	81	65	34.2	0.019	1
CX388182	681	gnl|uv|U89960.1:4738-7717	Cloning vector pEG202 (pLexA)	plus	665	681	0	17	plus	2732	2748	34.2	0.019	1
CX423639	693	gnl|uv|L11060.1:23-714	Cloning vector sequence (E. coli/yeast/phage P1) ADH2 gene, promoter; beta-lactamase gene; TRP1 gene; CYC1 gene, terminator; and two replication origins	plus	677	693	0	17	minus	302	286	34.2	0.019	1
CX496258	692	gnl|uv|L11060.1:23-714	Cloning vector sequence (E. coli/yeast/phage P1) ADH2 gene, promoter; beta-lactamase gene; TRP1 gene; CYC1 gene, terminator; and two replication origins	plus	676	692	0	17	minus	302	286	34.2	0.019	1
AU078084	678	gnl|uv|U89960.1:4738-7717	Cloning vector pEG202 (pLexA)	plus	662	678	0	17	plus	2732	2748	34.2	0.019	1
DV574426	681	gnl|uv|U67875.1:6541-6683	pESP-I yeast expression vector	plus	665	681	0	17	plus	48	64	34.2	0.019	1
DV828127	667	gnl|uv|AF379854.1:5-2710	Cloning vector pVLH/hsp	plus	651	667	0	17	minus	1744	1728	34.2	0.019	1
BI301605	661	gnl|uv|U67875.1:5357-5483	pESP-I yeast expression vector	plus	1	17	644	17	plus	65	81	34.2	0.019	1
BM335677	684	gnl|uv|U67875.1:6541-6683	pESP-I yeast expression vector	plus	1	17	667	17	minus	64	48	34.2	0.019	1
BM538069	665	gnl|uv|NGB00102.1:13-68	Junction between pCMV-Script EX vector and Stratagene's ZAP Library Adaptor	plus	1	17	648	17	plus	40	56	34.2	0.019	1
BM978291	677	gnl|uv|U67875.1:6541-6683	pESP-I yeast expression vector	plus	1	21	656	21	minus	66	46	34.2	0.019	0.952381
BU632001	681	gnl|uv|AF379854.1:5-2710	Cloning vector pVLH/hsp	plus	1	17	664	17	plus	1728	1744	34.2	0.019	1
AI628517	665	gnl|uv|U67875.1:5357-5483	pESP-I yeast expression vector	plus	1	17	648	17	plus	64	80	34.2	0.019	1
CA445023	684	gnl|uv|U67875.1:5357-5483	pESP-I yeast expression vector	plus	1	17	667	17	plus	65	81	34.2	0.019	1
CT710039	690	gnl|uv|U67875.1:5357-5483	pESP-I yeast expression vector	plus	1	17	673	17	plus	65	81	34.2	0.019	1
CV238417	663	gnl|uv|U67875.1:6541-6683	pESP-I yeast expression vector	plus	1	17	646	17	minus	64	48	34.2	0.019	1
CV248917	687	gnl|uv|AF379854.1:5-2710	Cloning vector pVLH/hsp	plus	1	17	670	17	plus	1728	1744	34.2	0.019	1
CV252517	679	gnl|uv|U67875.1:5357-5483	pESP-I yeast expression vector	plus	1	17	662	17	plus	64	80	34.2	0.019	1
EC934611	670	gnl|uv|U89960.1:4738-7717	Cloning vector pEG202 (pLexA)	plus	1	17	653	17	minus	2748	2732	34.2	0.019	1
EL796718	684	gnl|uv|U89960.1:4738-7717	Cloning vector pEG202 (pLexA)	plus	1	17	667	17	minus	2748	2732	34.2	0.019	1
EL862851	679	gnl|uv|L11060.1:23-714	Cloning vector sequence (E. coli/yeast/phage P1) ADH2 gene, promoter; beta-lactamase gene; TRP1 gene; CYC1 gene, terminator; and two replication origins	plus	1	17	662	17	plus	293	309	34.2	0.019	1
BM037872	168	gnl|uv|U67875.1:5357-5483	pESP-I yeast expression vector	plus	153	168	0	16	minus	80	65	32.2	0.018	1
BM599630	169	gnl|uv|NGB00073.1:1-48	MluI Adapter multimer	plus	1	16	153	16	plus	13	28	32.2	0.018	1
CV846662	630	gnl|uv|U67875.1:5357-5483	pESP-I yeast expression vector	plus	614	630	0	17	minus	84	68	34.2	0.018	1
DN860523	649	gnl|uv|L11060.1:23-714	Cloning vector sequence (E. coli/yeast/phage P1) ADH2 gene, promoter; beta-lactamase gene; TRP1 gene; CYC1 gene, terminator; and two replication origins	plus	633	649	0	17	minus	303	287	34.2	0.018	1
DV034051	653	gnl|uv|L11060.1:23-714	Cloning vector sequence (E. coli/yeast/phage P1) ADH2 gene, promoter; beta-lactamase gene; TRP1 gene; CYC1 gene, terminator; and two replication origins	plus	637	653	0	17	minus	309	293	34.2	0.018	1
DV684164	647	gnl|uv|AF379854.1:5-2710	Cloning vector pVLH/hsp	plus	631	647	0	17	minus	1744	1728	34.2	0.018	1
EE215374	651	gnl|uv|U67875.1:6541-6683	pESP-I yeast expression vector	plus	635	651	0	17	plus	48	64	34.2	0.018	1
BI286005	634	gnl|uv|AF379854.1:5-2710	Cloning vector pVLH/hsp	plus	1	17	617	17	plus	1728	1744	34.2	0.018	1
BM075074	631	gnl|uv|U67875.1:5357-5483	pESP-I yeast expression vector	plus	1	17	614	17	plus	64	80	34.2	0.018	1
BM267261	643	gnl|uv|AF379854.1:5-2710	Cloning vector pVLH/hsp	plus	1	17	626	17	plus	1728	1744	34.2	0.018	1
BM734841	645	gnl|uv|NGB00064.1:1-44	Stratagene ZAP Library Adaptor multimer	plus	1	17	628	17	minus	30	14	34.2	0.018	1
BM969291	646	gnl|uv|U67875.1:6541-6683	pESP-I yeast expression vector	plus	1	17	629	17	minus	63	47	34.2	0.018	1
BQ398492	653	gnl|uv|U67875.1:5357-5483	pESP-I yeast expression vector	plus	1	17	636	17	plus	64	80	34.2	0.018	1
BU077540	642	gnl|uv|U67875.1:5357-5483	pESP-I yeast expression vector	plus	1	17	625	17	plus	65	81	34.2	0.018	1
CD370177	652	gnl|uv|U67875.1:5357-5483	pESP-I yeast expression vector	plus	1	17	635	17	plus	64	80	34.2	0.018	1
CN381832	638	gnl|uv|L11060.1:23-714	Cloning vector sequence (E. coli/yeast/phage P1) ADH2 gene, promoter; beta-lactamase gene; TRP1 gene; CYC1 gene, terminator; and two replication origins	plus	1	17	621	17	minus	40	24	34.2	0.018	1
CN480257	654	gnl|uv|U67875.1:6541-6683	pESP-I yeast expression vector	plus	1	17	637	17	minus	63	47	34.2	0.018	1
CN915820	630	gnl|uv|U89960.1:4738-7717	Cloning vector pEG202 (pLexA)	plus	1	17	613	17	minus	2747	2731	34.2	0.018	1
CR752219	625	gnl|uv|NGB00038.1:1-60	Life Technologies pAMP10 multiple cloning site (right side)	plus	1	17	608	17	minus	57	41	34.2	0.018	1
CT631089	627	gnl|uv|L11060.1:23-714	Cloning vector sequence (E. coli/yeast/phage P1) ADH2 gene, promoter; beta-lactamase gene; TRP1 gene; CYC1 gene, terminator; and two replication origins	plus	1	17	610	17	plus	293	309	34.2	0.018	1
CV121870	642	gnl|uv|NGB00016.1:1-44	Life Technologies NotI primer-adapter	plus	1	17	625	17	plus	25	41	34.2	0.018	1
CV233617	650	gnl|uv|AF379854.1:5-2710	Cloning vector pVLH/hsp	plus	1	17	633	17	plus	1728	1744	34.2	0.018	1
CV279517	654	gnl|uv|AF379854.1:5-2710	Cloning vector pVLH/hsp	plus	1	17	637	17	plus	1728	1744	34.2	0.018	1
CV496712	628	gnl|uv|M22848.1:92-147	Cloning vector pUC129 DNA, polylinker region	plus	1	17	611	17	minus	20	4	34.2	0.018	1
CV938826	637	gnl|uv|NGB00089.1:1-56	Life Technologies SalI adapter multimer	plus	1	17	620	17	minus	19	3	34.2	0.018	1
CX412239	636	gnl|uv|L11060.1:23-714	Cloning vector sequence (E. coli/yeast/phage P1) ADH2 gene, promoter; beta-lactamase gene; TRP1 gene; CYC1 gene, terminator; and two replication origins	plus	1	17	619	17	plus	286	302	34.2	0.018	1
DN617713	648	gnl|uv|U03498.1:7227-7293	Yeast episomal vector YEp13	plus	1	21	627	21	minus	49	29	34.2	0.018	0.952381
DW262560	653	gnl|uv|U67875.1:6541-6683	pESP-I yeast expression vector	plus	1	17	636	17	minus	63	47	34.2	0.018	1
DT256711	625	gnl|uv|U67875.1:5357-5483	pESP-I yeast expression vector	plus	1	17	608	17	plus	64	80	34.2	0.018	1
DT474870	657	gnl|uv|U89960.1:4738-7717	Cloning vector pEG202 (pLexA)	plus	1	17	640	17	minus	1946	1930	34.2	0.018	1
EC951411	633	gnl|uv|U89960.1:4738-7717	Cloning vector pEG202 (pLexA)	plus	1	17	616	17	minus	2748	2732	34.2	0.018	1
EG357776	636	gnl|uv|U67875.1:5357-5483	pESP-I yeast expression vector	plus	1	21	615	21	plus	62	82	34.2	0.018	0.952381
AW971930	633	gnl|uv|U57026.2:207-304	Reporter vector pCAT<R>3-Enhancer vector	plus	1	17	616	17	minus	75	59	34.2	0.018	1
BE350573	636	gnl|uv|L11060.1:23-714	Cloning vector sequence (E. coli/yeast/phage P1) ADH2 gene, promoter; beta-lactamase gene; TRP1 gene; CYC1 gene, terminator; and two replication origins	plus	1	21	615	21	plus	291	311	34.2	0.018	0.952381
BM402075	166	gnl|uv|NGB00007.1:1-45	CLONTECH PCR-Select cDNA synthesis primer	plus	151	166	0	16	minus	24	9	32.2	0.017	1
AW437758	161	gnl|uv|AF379854.1:5-2710	Cloning vector pVLH/hsp	plus	146	161	0	16	minus	1734	1719	32.2	0.017	1
BI649904	604	gnl|uv|L11060.1:23-714	Cloning vector sequence (E. coli/yeast/phage P1) ADH2 gene, promoter; beta-lactamase gene; TRP1 gene; CYC1 gene, terminator; and two replication origins	plus	588	604	0	17	minus	303	287	34.2	0.017	1
BM527269	614	gnl|uv|U89960.1:4738-7717	Cloning vector pEG202 (pLexA)	plus	598	614	0	17	plus	2731	2747	34.2	0.017	1
CO881576	618	gnl|uv|L11060.1:23-714	Cloning vector sequence (E. coli/yeast/phage P1) ADH2 gene, promoter; beta-lactamase gene; TRP1 gene; CYC1 gene, terminator; and two replication origins	plus	602	618	0	17	minus	309	293	34.2	0.017	1
AU108258	606	gnl|uv|U67875.1:6541-6683	pESP-I yeast expression vector	plus	590	606	0	17	plus	47	63	34.2	0.017	1
DV578026	592	gnl|uv|U67875.1:5357-5483	pESP-I yeast expression vector	plus	576	592	0	17	minus	80	64	34.2	0.017	1
DY228280	598	gnl|uv|U67875.1:6541-6683	pESP-I yeast expression vector	plus	582	598	0	17	minus	99	83	34.2	0.017	1
EE389049	600	gnl|uv|X65328.2:3-135	Cloning vector pSP64 (polyA)	plus	580	600	0	21	plus	49	69	34.2	0.017	0.952381
BM503269	595	gnl|uv|U67875.1:6541-6683	pESP-I yeast expression vector	plus	1	17	578	17	minus	64	48	34.2	0.017	1
BQ025703	589	gnl|uv|U67875.1:6541-6683	pESP-I yeast expression vector	plus	1	17	572	17	minus	63	47	34.2	0.017	1
BQ203058	591	gnl|uv|AF379854.1:5-2710	Cloning vector pVLH/hsp	plus	1	17	574	17	plus	1728	1744	34.2	0.017	1
BU741200	593	gnl|uv|AF379854.1:5-2710	Cloning vector pVLH/hsp	plus	1	17	576	17	plus	1728	1744	34.2	0.017	1
CB243940	597	gnl|uv|U67875.1:5357-5483	pESP-I yeast expression vector	plus	1	17	580	17	plus	65	81	34.2	0.017	1
CF414196	603	gnl|uv|U67875.1:6541-6683	pESP-I yeast expression vector	plus	1	17	586	17	minus	64	48	34.2	0.017	1
CO040462	604	gnl|uv|AF379854.1:5-2710	Cloning vector pVLH/hsp	plus	1	17	587	17	plus	1728	1744	34.2	0.017	1
CR627936	613	gnl|uv|NGB00006.1:1-42	CLONTECH PCR-Select Adaptor 2R	plus	1	17	596	17	plus	26	42	34.2	0.017	1
CT649689	621	gnl|uv|U67875.1:5357-5483	pESP-I yeast expression vector	plus	1	17	604	17	plus	65	81	34.2	0.017	1
CX465058	611	gnl|uv|L11060.1:23-714	Cloning vector sequence (E. coli/yeast/phage P1) ADH2 gene, promoter; beta-lactamase gene; TRP1 gene; CYC1 gene, terminator; and two replication origins	plus	1	17	594	17	plus	286	302	34.2	0.017	1
EC966411	592	gnl|uv|AF379854.1:5-2710	Cloning vector pVLH/hsp	plus	1	17	575	17	plus	1729	1745	34.2	0.017	1
BM769430	157	gnl|uv|NGB00062.1:1-51	CLONTECH 3'-AmpliFINDER CDS primer	plus	1	16	141	16	minus	43	28	32.2	0.016	1
AI522592	151	gnl|uv|U67875.1:5357-5483	pESP-I yeast expression vector	plus	1	16	135	16	plus	65	80	32.2	0.016	1
CF281264	577	gnl|uv|U89960.1:4738-7717	Cloning vector pEG202 (pLexA)	plus	561	577	0	17	plus	2732	2748	34.2	0.016	1
CR984983	583	gnl|uv|X65328.2:3-135	Cloning vector pSP64 (polyA)	plus	567	583	0	17	plus	50	66	34.2	0.016	1
DN293148	581	gnl|uv|U89960.1:4738-7717	Cloning vector pEG202 (pLexA)	plus	565	581	0	17	plus	2732	2748	34.2	0.016	1
DT846358	556	gnl|uv|U67875.1:6541-6683	pESP-I yeast expression vector	plus	540	556	0	17	plus	48	64	34.2	0.016	1
EH656308	560	gnl|uv|L11060.1:23-714	Cloning vector sequence (E. coli/yeast/phage P1) ADH2 gene, promoter; beta-lactamase gene; TRP1 gene; CYC1 gene, terminator; and two replication origins	plus	544	560	0	17	minus	309	293	34.2	0.016	1
ES251623	579	gnl|uv|U67875.1:5357-5483	pESP-I yeast expression vector	plus	563	579	0	17	minus	80	64	34.2	0.016	1
BE424411	587	gnl|uv|L11060.1:23-714	Cloning vector sequence (E. coli/yeast/phage P1) ADH2 gene, promoter; beta-lactamase gene; TRP1 gene; CYC1 gene, terminator; and two replication origins	plus	571	587	0	17	minus	26	10	34.2	0.016	1
BG841426	561	gnl|uv|U67875.1:6541-6683	pESP-I yeast expression vector	plus	1	17	544	17	minus	64	48	34.2	0.016	1
BI134163	559	gnl|uv|U67875.1:6541-6683	pESP-I yeast expression vector	plus	1	17	542	17	minus	63	47	34.2	0.016	1
BI405101	568	gnl|uv|AF379854.1:5-2710	Cloning vector pVLH/hsp	plus	1	17	551	17	plus	1374	1390	34.2	0.016	1
BM511669	584	gnl|uv|U67875.1:5357-5483	pESP-I yeast expression vector	plus	1	17	567	17	plus	65	81	34.2	0.016	1
BM975891	570	gnl|uv|AF379854.1:5-2710	Cloning vector pVLH/hsp	plus	1	17	553	17	plus	1729	1745	34.2	0.016	1
AI196855	586	gnl|uv|X65328.2:3-135	Cloning vector pSP64 (polyA)	plus	1	17	569	17	minus	66	50	34.2	0.016	1
BQ195325	570	gnl|uv|U67875.1:5357-5483	pESP-I yeast expression vector	plus	1	17	553	17	plus	67	83	34.2	0.016	1
BU681488	563	gnl|uv|AF379854.1:5-2710	Cloning vector pVLH/hsp	plus	1	17	546	17	plus	1728	1744	34.2	0.016	1
BU789005	585	gnl|uv|U67875.1:6541-6683	pESP-I yeast expression vector	plus	1	17	568	17	minus	63	47	34.2	0.016	1
AI871587	558	gnl|uv|AF379854.1:5-2710	Cloning vector pVLH/hsp	plus	1	17	541	17	plus	1729	1745	34.2	0.016	1
CB241540	561	gnl|uv|AF379854.1:5-2710	Cloning vector pVLH/hsp	plus	1	17	544	17	plus	1728	1744	34.2	0.016	1
CO537182	572	gnl|uv|U89960.1:4738-7717	Cloning vector pEG202 (pLexA)	plus	1	17	555	17	minus	2748	2732	34.2	0.016	1
CV234817	568	gnl|uv|U67875.1:6541-6683	pESP-I yeast expression vector	plus	1	17	551	17	minus	64	48	34.2	0.016	1
DW279960	583	gnl|uv|U67875.1:6541-6683	pESP-I yeast expression vector	plus	1	17	566	17	minus	63	47	34.2	0.016	1
EL816651	582	gnl|uv|U67875.1:5357-5483	pESP-I yeast expression vector	plus	1	17	565	17	plus	65	81	34.2	0.016	1
EH363619	142	gnl|uv|L11060.1:23-714	Cloning vector sequence (E. coli/yeast/phage P1) ADH2 gene, promoter; beta-lactamase gene; TRP1 gene; CYC1 gene, terminator; and two replication origins	plus	127	142	0	16	minus	301	286	32.2	0.015	1
BQ325599	146	gnl|uv|L11060.1:23-714	Cloning vector sequence (E. coli/yeast/phage P1) ADH2 gene, promoter; beta-lactamase gene; TRP1 gene; CYC1 gene, terminator; and two replication origins	plus	1	16	130	16	minus	53	38	32.2	0.015	1
BG028854	527	gnl|uv|U67875.1:5357-5483	pESP-I yeast expression vector	plus	511	527	0	17	minus	80	64	34.2	0.015	1
BI802455	528	gnl|uv|U67875.1:5357-5483	pESP-I yeast expression vector	plus	512	528	0	17	minus	80	64	34.2	0.015	1
BM418914	528	gnl|uv|U67875.1:6541-6683	pESP-I yeast expression vector	plus	512	528	0	17	plus	46	62	34.2	0.015	1
BM723415	522	gnl|uv|AF379854.1:5-2710	Cloning vector pVLH/hsp	plus	506	522	0	17	minus	1735	1719	34.2	0.015	1
AI645318	551	gnl|uv|AF379854.1:5-2710	Cloning vector pVLH/hsp	plus	535	551	0	17	plus	674	690	34.2	0.015	1
CD346777	528	gnl|uv|U67875.1:6541-6683	pESP-I yeast expression vector	plus	512	528	0	17	plus	48	64	34.2	0.015	1
DV802180	540	gnl|uv|AF379854.1:5-2710	Cloning vector pVLH/hsp	plus	524	540	0	17	minus	1744	1728	34.2	0.015	1
BG159808	551	gnl|uv|U89960.1:4738-7717	Cloning vector pEG202 (pLexA)	plus	1	17	534	17	minus	2747	2731	34.2	0.015	1
BI290805	543	gnl|uv|U67875.1:5357-5483	pESP-I yeast expression vector	plus	1	17	526	17	plus	65	81	34.2	0.015	1
BI714160	549	gnl|uv|U67875.1:5357-5483	pESP-I yeast expression vector	plus	1	17	532	17	plus	64	80	34.2	0.015	1
AA998148	540	gnl|uv|U67875.1:6541-6683	pESP-I yeast expression vector	plus	1	17	523	17	minus	63	47	34.2	0.015	1
BQ129938	523	gnl|uv|U67875.1:6541-6683	pESP-I yeast expression vector	plus	1	17	506	17	minus	64	48	34.2	0.015	1
BQ399692	520	gnl|uv|L11060.1:23-714	Cloning vector sequence (E. coli/yeast/phage P1) ADH2 gene, promoter; beta-lactamase gene; TRP1 gene; CYC1 gene, terminator; and two replication origins	plus	1	17	503	17	plus	287	303	34.2	0.015	1
BQ782413	548	gnl|uv|AF379854.1:5-2710	Cloning vector pVLH/hsp	plus	1	17	531	17	plus	1728	1744	34.2	0.015	1
CB243340	533	gnl|uv|U67875.1:6541-6683	pESP-I yeast expression vector	plus	1	21	512	21	minus	66	46	34.2	0.015	0.952381
CF297490	550	gnl|uv|NGB00076.1:1-44	GeneRacer RNA oligo	plus	1	17	533	17	plus	27	43	34.2	0.015	1
DN885584	521	gnl|uv|X65328.2:3-135	Cloning vector pSP64 (polyA)	plus	1	21	500	21	minus	65	45	34.2	0.015	0.952381
EL850251	551	gnl|uv|L11060.1:23-714	Cloning vector sequence (E. coli/yeast/phage P1) ADH2 gene, promoter; beta-lactamase gene; TRP1 gene; CYC1 gene, terminator; and two replication origins	plus	1	17	534	17	plus	293	309	34.2	0.015	1
CF379996	132	gnl|uv|X06779.1:1-4734	Complete sequence of transformation vector pPI25.1	plus	117	132	0	16	plus	4713	4728	32.2	0.014	1
AW495215	139	gnl|uv|U67875.1:5357-5483	pESP-I yeast expression vector	plus	1	16	123	16	plus	66	81	32.2	0.014	1
BI246328	498	gnl|uv|AF379854.1:5-2710	Cloning vector pVLH/hsp	plus	482	498	0	17	minus	1744	1728	34.2	0.014	1
BX109105	519	gnl|uv|U67875.1:6541-6683	pESP-I yeast expression vector	plus	503	519	0	17	plus	47	63	34.2	0.014	1
DT826413	512	gnl|uv|U67875.1:6541-6683	pESP-I yeast expression vector	plus	496	512	0	17	plus	48	64	34.2	0.014	1
BF386073	494	gnl|uv|U67875.1:5357-5483	pESP-I yeast expression vector	plus	1	17	477	17	plus	65	81	34.2	0.014	1
BF647857	497	gnl|uv|NGB00079.1:1-50	Stratagene 1st strand cDNA synthesis primer	plus	1	24	473	24	plus	3	27	34.2	0.014	0.96
BG579403	505	gnl|uv|U67875.1:6541-6683	pESP-I yeast expression vector	plus	1	21	484	21	minus	67	47	34.2	0.014	0.952381
BM155899	499	gnl|uv|Z32692.1:1621-1930	Expression vector pT7T7 DNA	plus	1	17	482	17	plus	108	124	34.2	0.014	1
BM667989	489	gnl|uv|AF379854.1:5-2710	Cloning vector pVLH/hsp	plus	1	17	472	17	plus	1728	1744	34.2	0.014	1
BQ029903	488	gnl|uv|AF379854.1:5-2710	Cloning vector pVLH/hsp	plus	1	17	471	17	plus	1728	1744	34.2	0.014	1
AI275597	493	gnl|uv|U67875.1:5357-5483	pESP-I yeast expression vector	plus	1	17	476	17	plus	64	80	34.2	0.014	1
CO820027	519	gnl|uv|NGB00100.1:13-68	Junction between pBluescript II SK vector and Stratagene's ZAP Library Adaptor	plus	1	24	495	24	plus	19	43	34.2	0.014	0.96
CT598089	510	gnl|uv|U67875.1:6541-6683	pESP-I yeast expression vector	plus	1	17	493	17	minus	63	47	34.2	0.014	1
CV236017	498	gnl|uv|AF379854.1:5-2710	Cloning vector pVLH/hsp	plus	1	17	481	17	plus	1728	1744	34.2	0.014	1
CV246517	514	gnl|uv|U67875.1:6541-6683	pESP-I yeast expression vector	plus	1	17	497	17	minus	64	48	34.2	0.014	1
DV938964	513	gnl|uv|L11060.1:23-714	Cloning vector sequence (E. coli/yeast/phage P1) ADH2 gene, promoter; beta-lactamase gene; TRP1 gene; CYC1 gene, terminator; and two replication origins	plus	1	17	496	17	plus	293	309	34.2	0.014	1
EG943993	516	gnl|uv|U67875.1:6541-6683	pESP-I yeast expression vector	plus	1	17	499	17	minus	63	47	34.2	0.014	1
AW530617	498	gnl|uv|U67875.1:5357-5483	pESP-I yeast expression vector	plus	1	17	481	17	plus	65	81	34.2	0.014	1
AW995089	502	gnl|uv|J02459.1:1-48502-49	Bacteriophage lambda	plus	1	17	485	17	plus	47860	47876	34.2	0.014	1
BE491034	485	gnl|uv|U13843.1:1887-9923	pBPV cloning vector	plus	1	17	468	17	minus	2685	2669	34.2	0.014	1
AA905979	126	gnl|uv|V00604.2:1-6407-49	Phage M13 genome	plus	111	126	0	16	minus	4706	4691	32.2	0.013	1
BF557623	473	gnl|uv|U30497.1:3230-4814	Cloning vector pAS2-1	plus	453	473	0	21	minus	540	520	34.2	0.013	0.952381
BG032454	482	gnl|uv|X65328.2:3-135	Cloning vector pSP64 (polyA)	plus	466	482	0	17	plus	50	66	34.2	0.013	1
AI102791	463	gnl|uv|U13871.1:182-319	pT7T3D cloning vector	plus	439	463	0	25	plus	77	100	34.2	0.013	0.96
BM038472	473	gnl|uv|X65328.2:3-135	Cloning vector pSP64 (polyA)	plus	457	473	0	17	plus	50	66	34.2	0.013	1
BX282887	475	gnl|uv|U89960.1:4738-7717	Cloning vector pEG202 (pLexA)	plus	459	475	0	17	plus	2732	2748	34.2	0.013	1
BX844784	482	gnl|uv|U67875.1:6541-6683	pESP-I yeast expression vector	plus	466	482	0	17	plus	47	63	34.2	0.013	1
CV850262	473	gnl|uv|U67875.1:5357-5483	pESP-I yeast expression vector	plus	457	473	0	17	minus	80	64	34.2	0.013	1
EC298924	465	gnl|uv|X65328.2:3-135	Cloning vector pSP64 (polyA)	plus	449	465	0	17	plus	50	66	34.2	0.013	1
EC330594	482	gnl|uv|U67875.1:6541-6683	pESP-I yeast expression vector	plus	466	482	0	17	plus	48	64	34.2	0.013	1
AV736028	452	gnl|uv|U67875.1:6541-6683	pESP-I yeast expression vector	plus	436	452	0	17	plus	47	63	34.2	0.013	1
AV758228	458	gnl|uv|X65328.2:3-135	Cloning vector pSP64 (polyA)	plus	442	458	0	17	plus	50	66	34.2	0.013	1
ES246223	466	gnl|uv|U67875.1:6541-6683	pESP-I yeast expression vector	plus	450	466	0	17	plus	48	64	34.2	0.013	1
BF406751	458	gnl|uv|U13843.1:1887-9923	pBPV cloning vector	plus	1	17	441	17	minus	2685	2669	34.2	0.013	1
BG149509	453	gnl|uv|X65328.2:3-135	Cloning vector pSP64 (polyA)	plus	1	21	432	21	minus	66	46	34.2	0.013	0.952381
BQ086119	476	gnl|uv|L11060.1:23-714	Cloning vector sequence (E. coli/yeast/phage P1) ADH2 gene, promoter; beta-lactamase gene; TRP1 gene; CYC1 gene, terminator; and two replication origins	plus	1	17	459	17	plus	286	302	34.2	0.013	1
BQ418292	454	gnl|uv|AF379854.1:5-2710	Cloning vector pVLH/hsp	plus	1	17	437	17	plus	1729	1745	34.2	0.013	1
BQ598035	471	gnl|uv|AF379854.1:5-2710	Cloning vector pVLH/hsp	plus	1	17	454	17	plus	1728	1744	34.2	0.013	1
AI454369	461	gnl|uv|U67875.1:6541-6683	pESP-I yeast expression vector	plus	1	17	444	17	minus	63	47	34.2	0.013	1
CA697784	450	gnl|uv|L11060.1:23-714	Cloning vector sequence (E. coli/yeast/phage P1) ADH2 gene, promoter; beta-lactamase gene; TRP1 gene; CYC1 gene, terminator; and two replication origins	plus	1	17	433	17	minus	47	31	34.2	0.013	1
DR895214	471	gnl|uv|L11060.1:23-714	Cloning vector sequence (E. coli/yeast/phage P1) ADH2 gene, promoter; beta-lactamase gene; TRP1 gene; CYC1 gene, terminator; and two replication origins	plus	1	17	454	17	plus	293	309	34.2	0.013	1
AW455903	459	gnl|uv|U67875.1:6541-6683	pESP-I yeast expression vector	plus	1	17	442	17	minus	63	47	34.2	0.013	1
AW510817	482	gnl|uv|AF379854.1:5-2710	Cloning vector pVLH/hsp	plus	1	17	465	17	plus	1728	1744	34.2	0.013	1
AW614756	452	gnl|uv|U67875.1:5357-5483	pESP-I yeast expression vector	plus	1	21	431	21	plus	64	84	34.2	0.013	0.952381
BE807229	432	gnl|uv|AF379854.1:5-2710	Cloning vector pVLH/hsp	plus	416	432	0	17	minus	1735	1719	34.2	0.012	1
BX095305	447	gnl|uv|AF379854.1:5-2710	Cloning vector pVLH/hsp	plus	431	447	0	17	minus	1745	1729	34.2	0.012	1
BX118085	445	gnl|uv|U67875.1:6541-6683	pESP-I yeast expression vector	plus	425	445	0	21	plus	45	65	34.2	0.012	0.952381
CD725626	440	gnl|uv|U67875.1:5357-5483	pESP-I yeast expression vector	plus	424	440	0	17	minus	81	65	34.2	0.012	1
CF262683	426	gnl|uv|U67875.1:6541-6683	pESP-I yeast expression vector	plus	406	426	0	21	plus	47	67	34.2	0.012	0.952381
CR981383	422	gnl|uv|L11060.1:23-714	Cloning vector sequence (E. coli/yeast/phage P1) ADH2 gene, promoter; beta-lactamase gene; TRP1 gene; CYC1 gene, terminator; and two replication origins	plus	402	422	0	21	minus	313	293	34.2	0.012	0.952381
CX308349	444	gnl|uv|U67875.1:5357-5483	pESP-I yeast expression vector	plus	428	444	0	17	minus	81	65	34.2	0.012	1
CX370182	415	gnl|uv|U67875.1:5357-5483	pESP-I yeast expression vector	plus	399	415	0	17	minus	81	65	34.2	0.012	1
BF389673	437	gnl|uv|U67875.1:6541-6683	pESP-I yeast expression vector	plus	1	17	420	17	minus	63	47	34.2	0.012	1
AI027308	431	gnl|uv|L11060.1:23-714	Cloning vector sequence (E. coli/yeast/phage P1) ADH2 gene, promoter; beta-lactamase gene; TRP1 gene; CYC1 gene, terminator; and two replication origins	plus	1	17	414	17	plus	293	309	34.2	0.012	1
BI300405	435	gnl|uv|AF379854.1:5-2710	Cloning vector pVLH/hsp	plus	1	17	418	17	plus	1728	1744	34.2	0.012	1
BI896797	444	gnl|uv|X65328.2:3-135	Cloning vector pSP64 (polyA)	plus	1	17	427	17	minus	66	50	34.2	0.012	1
BM082874	446	gnl|uv|X65328.2:3-135	Cloning vector pSP64 (polyA)	plus	1	17	429	17	minus	65	49	34.2	0.012	1
AI076593	431	gnl|uv|AF379854.1:5-2710	Cloning vector pVLH/hsp	plus	1	17	414	17	plus	1729	1745	34.2	0.012	1
BM268461	443	gnl|uv|U67875.1:6541-6683	pESP-I yeast expression vector	plus	1	17	426	17	minus	64	48	34.2	0.012	1
BM672189	419	gnl|uv|U89960.1:4738-7717	Cloning vector pEG202 (pLexA)	plus	1	21	398	21	minus	2751	2731	34.2	0.012	0.952381
AI147462	444	gnl|uv|U67875.1:5357-5483	pESP-I yeast expression vector	plus	1	17	427	17	plus	65	81	34.2	0.012	1
BQ189925	434	gnl|uv|U67875.1:5357-5483	pESP-I yeast expression vector	plus	1	21	413	21	plus	62	82	34.2	0.012	0.952381
AI494392	434	gnl|uv|U67875.1:6541-6683	pESP-I yeast expression vector	plus	1	17	417	17	minus	64	48	34.2	0.012	1
AI625517	421	gnl|uv|U67875.1:6541-6683	pESP-I yeast expression vector	plus	1	21	400	21	minus	67	47	34.2	0.012	0.952381
AI827122	421	gnl|uv|U89960.1:4738-7717	Cloning vector pEG202 (pLexA)	plus	1	17	404	17	minus	2748	2732	34.2	0.012	1
AI862587	423	gnl|uv|U67875.1:5357-5483	pESP-I yeast expression vector	plus	1	17	406	17	plus	64	80	34.2	0.012	1
CF327131	436	gnl|uv|U67875.1:5357-5483	pESP-I yeast expression vector	plus	1	17	419	17	plus	65	81	34.2	0.012	1
CF573097	415	gnl|uv|NGB00089.1:1-56	Life Technologies SalI adapter multimer	plus	1	17	398	17	minus	17	1	34.2	0.012	1
EL828651	428	gnl|uv|U67875.1:6541-6683	pESP-I yeast expression vector	plus	1	17	411	17	minus	63	47	34.2	0.012	1
R51772	448	gnl|uv|X06779.1:1-4734	Complete sequence of transformation vector pPI25.1	plus	1	17	431	17	plus	4595	4611	34.2	0.012	1
AW517417	416	gnl|uv|U67875.1:5357-5483	pESP-I yeast expression vector	plus	1	17	399	17	plus	64	80	34.2	0.012	1
AW526417	419	gnl|uv|U67875.1:6541-6683	pESP-I yeast expression vector	plus	1	17	402	17	minus	63	47	34.2	0.012	1
CF115539	110	gnl|uv|U89932.1:4292-4358-49	Cloning vector pBI	plus	1	16	94	16	minus	68	53	32.2	0.011	1
BG423833	404	gnl|uv|NGB00077.1:1-54	GeneRacer oligo dT primer	plus	388	404	0	17	minus	51	35	34.2	0.011	1
DV699164	383	gnl|uv|AF379854.1:5-2710	Cloning vector pVLH/hsp	plus	367	383	0	17	minus	1744	1728	34.2	0.011	1
AV735428	397	gnl|uv|U13843.1:1887-9923	pBPV cloning vector	plus	381	397	0	17	plus	2669	2685	34.2	0.011	1
EH369619	406	gnl|uv|L11060.1:23-714	Cloning vector sequence (E. coli/yeast/phage P1) ADH2 gene, promoter; beta-lactamase gene; TRP1 gene; CYC1 gene, terminator; and two replication origins	plus	390	406	0	17	minus	302	286	34.2	0.011	1
BE586374	406	gnl|uv|L11060.1:23-714	Cloning vector sequence (E. coli/yeast/phage P1) ADH2 gene, promoter; beta-lactamase gene; TRP1 gene; CYC1 gene, terminator; and two replication origins	plus	390	406	0	17	minus	303	287	34.2	0.011	1
BF419351	408	gnl|uv|AF379854.1:5-2710	Cloning vector pVLH/hsp	plus	1	17	391	17	plus	1728	1744	34.2	0.011	1
BM333877	401	gnl|uv|AF379854.1:5-2710	Cloning vector pVLH/hsp	plus	1	17	384	17	plus	1728	1744	34.2	0.011	1
BM893980	386	gnl|uv|U89960.1:4738-7717	Cloning vector pEG202 (pLexA)	plus	1	17	369	17	minus	2747	2731	34.2	0.011	1
CA311783	405	gnl|uv|AF379854.1:5-2710	Cloning vector pVLH/hsp	plus	1	17	388	17	plus	1728	1744	34.2	0.011	1
CD454947	380	gnl|uv|AF379854.1:5-2710	Cloning vector pVLH/hsp	plus	1	17	363	17	plus	1732	1748	34.2	0.011	1
CF576299	406	gnl|uv|NGB00089.1:1-56	Life Technologies SalI adapter multimer	plus	1	17	389	17	minus	17	1	34.2	0.011	1
CT668639	397	gnl|uv|U67875.1:5357-5483	pESP-I yeast expression vector	plus	1	17	380	17	plus	65	81	34.2	0.011	1
CX911241	412	gnl|uv|U89960.1:4738-7717	Cloning vector pEG202 (pLexA)	plus	1	17	395	17	minus	2748	2732	34.2	0.011	1
AA251338	401	gnl|uv|AF379854.1:5-2710	Cloning vector pVLH/hsp	plus	1	17	384	17	plus	1730	1746	34.2	0.011	1
AW488015	381	gnl|uv|U30497.1:3230-4814	Cloning vector pAS2-1	plus	1	21	360	21	plus	518	538	34.2	0.011	0.952381
BI804255	353	gnl|uv|U67875.1:5357-5483	pESP-I yeast expression vector	plus	337	353	0	17	minus	81	65	34.2	0.01	1
CO897884	377	gnl|uv|L11060.1:23-714	Cloning vector sequence (E. coli/yeast/phage P1) ADH2 gene, promoter; beta-lactamase gene; TRP1 gene; CYC1 gene, terminator; and two replication origins	plus	361	377	0	17	minus	309	293	34.2	0.01	1
CO940976	364	gnl|uv|X70481.1:3574-4472	replicative centromeric Saccharomyces cerevisiae/E. coli shuttle vector	plus	344	364	0	21	minus	264	244	34.2	0.01	0.952381
DV572026	370	gnl|uv|AF379854.1:5-2710	Cloning vector pVLH/hsp	plus	354	370	0	17	minus	1744	1728	34.2	0.01	1
DY763183	376	gnl|uv|U13843.1:1887-9923	pBPV cloning vector	plus	360	376	0	17	plus	2669	2685	34.2	0.01	1
AA642662	364	gnl|uv|U39779.1:220-660	Cloning vector pTriplEx	plus	1	17	347	17	plus	289	305	34.2	0.01	1
AI705954	370	gnl|uv|U67875.1:6541-6683	pESP-I yeast expression vector	plus	1	17	353	17	minus	63	47	34.2	0.01	1
CT677639	368	gnl|uv|U67875.1:5357-5483	pESP-I yeast expression vector	plus	1	17	351	17	plus	65	81	34.2	0.01	1
AW085083	346	gnl|uv|U13843.1:1887-9923	pBPV cloning vector	plus	1	17	329	17	minus	2684	2668	34.2	0.01	1
DT835543	343	gnl|uv|U67875.1:5357-5483	pESP-I yeast expression vector	plus	327	343	0	17	minus	80	64	34.2	0.009	1
DV850859	311	gnl|uv|U67875.1:6541-6683	pESP-I yeast expression vector	plus	295	311	0	17	plus	48	64	34.2	0.009	1
EC961011	318	gnl|uv|L11060.1:23-714	Cloning vector sequence (E. coli/yeast/phage P1) ADH2 gene, promoter; beta-lactamase gene; TRP1 gene; CYC1 gene, terminator; and two replication origins	plus	302	318	0	17	minus	309	293	34.2	0.009	1
EH200245	313	gnl|uv|U67875.1:6541-6683	pESP-I yeast expression vector	plus	297	313	0	17	plus	48	64	34.2	0.009	1
EH216445	311	gnl|uv|U67875.1:6541-6683	pESP-I yeast expression vector	plus	291	311	0	21	plus	42	62	34.2	0.009	0.952381
AA998754	331	gnl|uv|U67875.1:6541-6683	pESP-I yeast expression vector	plus	1	17	314	17	minus	63	47	34.2	0.009	1
CN233653	331	gnl|uv|U67875.1:6541-6683	pESP-I yeast expression vector	plus	1	17	314	17	minus	64	48	34.2	0.009	1
DY072985	333	gnl|uv|U89960.1:4738-7717	Cloning vector pEG202 (pLexA)	plus	1	17	316	17	plus	2750	2766	34.2	0.009	1
R39158	317	gnl|uv|X06779.1:1-4734	Complete sequence of transformation vector pPI25.1	plus	1	17	300	17	plus	4595	4611	34.2	0.009	1
BF939061	287	gnl|uv|NGB00102.1:13-68	Junction between pCMV-Script EX vector and Stratagene's ZAP Library Adaptor	plus	271	287	0	17	minus	56	40	34.2	0.008	1
CF313859	303	gnl|uv|U67875.1:6541-6683	pESP-I yeast expression vector	plus	287	303	0	17	plus	48	64	34.2	0.008	1
DV799778	308	gnl|uv|U67875.1:6541-6683	pESP-I yeast expression vector	plus	292	308	0	17	plus	48	64	34.2	0.008	1
BF057704	290	gnl|uv|AF379854.1:5-2710	Cloning vector pVLH/hsp	plus	1	17	273	17	plus	1728	1744	34.2	0.008	1
BI284205	309	gnl|uv|AF379854.1:5-2710	Cloning vector pVLH/hsp	plus	1	17	292	17	plus	1728	1744	34.2	0.008	1
BI315483	287	gnl|uv|U67875.1:6541-6683	pESP-I yeast expression vector	plus	1	17	270	17	minus	63	47	34.2	0.008	1
BM145095	306	gnl|uv|U13843.1:1887-9923	pBPV cloning vector	plus	1	17	289	17	minus	2685	2669	34.2	0.008	1
BM389359	283	gnl|uv|U89960.1:4738-7717	Cloning vector pEG202 (pLexA)	plus	1	17	266	17	minus	2748	2732	34.2	0.008	1
AI396185	288	gnl|uv|U67875.1:6541-6683	pESP-I yeast expression vector	plus	1	21	267	21	minus	62	42	34.2	0.008	0.952381
DY140783	281	gnl|uv|NGB00103.1:1-53	Junction between pBK-CMV vector and Stratagene's ZAP Library Adaptor	plus	1	17	264	17	plus	37	53	34.2	0.008	1
DR139357	1166	gnl|uv|U13843.1:1887-9923	pBPV cloning vector	plus	1145	1166	0	22	plus	7229	7250	36.2	0.008	0.954545
BG936692	246	gnl|uv|X75462.1:1756-1851	Saccharomyces cerevisiae/E. coli shuttle vector, YIplac211	plus	226	246	0	21	plus	5	25	34.2	0.007	0.952381
BI800055	241	gnl|uv|AF379854.1:5-2710	Cloning vector pVLH/hsp	plus	225	241	0	17	minus	1745	1729	34.2	0.007	1
BQ693717	269	gnl|uv|U67875.1:5357-5483	pESP-I yeast expression vector	plus	253	269	0	17	minus	81	65	34.2	0.007	1
CN750254	255	gnl|uv|M98046.1:797-926	pCS19 Cloning vector (URA3) gene, (cI) gene, (Tet) gene complete cds, (Amp) gene	plus	239	255	0	17	minus	75	59	34.2	0.007	1
DT851168	248	gnl|uv|AF379854.1:5-2710	Cloning vector pVLH/hsp	plus	232	248	0	17	minus	1744	1728	34.2	0.007	1
EB342424	273	gnl|uv|U67875.1:6541-6683	pESP-I yeast expression vector	plus	257	273	0	17	plus	48	64	34.2	0.007	1
AW716183	256	gnl|uv|Z29589.1:3211-4486	Expression vector pCOR116aN (modified from pCOR116 in [3])	plus	240	256	0	17	minus	896	880	34.2	0.007	1
BF392073	269	gnl|uv|U67875.1:5357-5483	pESP-I yeast expression vector	plus	1	17	252	17	plus	65	81	34.2	0.007	1
BQ007703	264	gnl|uv|U67875.1:5357-5483	pESP-I yeast expression vector	plus	1	17	247	17	plus	65	81	34.2	0.007	1
BQ023903	251	gnl|uv|AF379854.1:5-2710	Cloning vector pVLH/hsp	plus	1	17	234	17	plus	1728	1744	34.2	0.007	1
BU677288	264	gnl|uv|U67875.1:5357-5483	pESP-I yeast expression vector	plus	1	17	247	17	plus	65	81	34.2	0.007	1
AW134904	265	gnl|uv|U67875.1:6837-8216	pESP-I yeast expression vector	plus	1	17	248	17	plus	222	238	34.2	0.007	1
CT766144	996	gnl|uv|X70484.1:601-724	multicopy Saccharomyces cerevisiae/E. coli shuttle vector	plus	979	996	0	18	minus	78	61	36.2	0.007	1
DR551898	922	gnl|uv|U67875.1:6541-6683	pESP-I yeast expression vector	plus	905	922	0	18	plus	48	65	36.2	0.007	1
EL878028	925	gnl|uv|U89960.1:4738-7717	Cloning vector pEG202 (pLexA)	plus	908	925	0	18	plus	2732	2749	36.2	0.007	1
ES245023	926	gnl|uv|L11060.1:23-714	Cloning vector sequence (E. coli/yeast/phage P1) ADH2 gene, promoter; beta-lactamase gene; TRP1 gene; CYC1 gene, terminator; and two replication origins	plus	909	926	0	18	minus	309	292	36.2	0.007	1
ES255223	931	gnl|uv|AF379854.1:5-2710	Cloning vector pVLH/hsp	plus	914	931	0	18	minus	1745	1728	36.2	0.007	1
ES258223	959	gnl|uv|X65328.2:3-135	Cloning vector pSP64 (polyA)	plus	942	959	0	18	plus	50	67	36.2	0.007	1
DN571685	951	gnl|uv|L11060.1:23-714	Cloning vector sequence (E. coli/yeast/phage P1) ADH2 gene, promoter; beta-lactamase gene; TRP1 gene; CYC1 gene, terminator; and two replication origins	plus	1	22	929	22	plus	290	311	36.2	0.007	0.954545
DN786808	1020	gnl|uv|U67875.1:5357-5483	pESP-I yeast expression vector	plus	1	18	1002	18	plus	64	81	36.2	0.007	1
DW661756	1032	gnl|uv|U89960.1:4738-7717	Cloning vector pEG202 (pLexA)	plus	1	18	1014	18	minus	2749	2732	36.2	0.007	1
EC436993	940	gnl|uv|NGB00089.1:1-56	Life Technologies SalI adapter multimer	plus	1	18	922	18	minus	18	1	36.2	0.007	1
EB349624	222	gnl|uv|AF379854.1:5-2710	Cloning vector pVLH/hsp	plus	206	222	0	17	minus	720	704	34.2	0.006	1
BI302205	212	gnl|uv|U13843.1:1887-9923	pBPV cloning vector	plus	1	17	195	17	minus	2685	2669	34.2	0.006	1
CK300568	233	gnl|uv|AF379854.1:5-2710	Cloning vector pVLH/hsp	plus	1	21	212	21	plus	1726	1746	34.2	0.006	0.952381
CO818826	237	gnl|uv|U67875.1:5357-5483	pESP-I yeast expression vector	plus	1	17	220	17	plus	64	80	34.2	0.006	1
CX919641	226	gnl|uv|X65328.2:3-135	Cloning vector pSP64 (polyA)	plus	1	17	209	17	minus	66	50	34.2	0.006	1
BX874902	786	gnl|uv|NGB00014.1:1-34	Life Technologies 3'RACE Adapter Primer	plus	769	786	0	18	minus	30	13	36.2	0.006	1
DT472470	820	gnl|uv|X65328.2:3-135	Cloning vector pSP64 (polyA)	plus	803	820	0	18	plus	50	67	36.2	0.006	1
DV579226	788	gnl|uv|AF379854.1:5-2710	Cloning vector pVLH/hsp	plus	771	788	0	18	minus	1745	1728	36.2	0.006	1
EE264066	827	gnl|uv|U67875.1:5357-5483	pESP-I yeast expression vector	plus	810	827	0	18	minus	80	63	36.2	0.006	1
ES259423	838	gnl|uv|X65328.2:3-135	Cloning vector pSP64 (polyA)	plus	821	838	0	18	plus	50	67	36.2	0.006	1
ES261823	864	gnl|uv|X65328.2:3-135	Cloning vector pSP64 (polyA)	plus	847	864	0	18	plus	50	67	36.2	0.006	1
ES245623	859	gnl|uv|U13843.1:1887-9923	pBPV cloning vector	plus	842	859	0	18	plus	2669	2686	36.2	0.006	1
ES248023	870	gnl|uv|U67875.1:6541-6683	pESP-I yeast expression vector	plus	853	870	0	18	plus	47	64	36.2	0.006	1
ES254023	870	gnl|uv|U67875.1:6541-6683	pESP-I yeast expression vector	plus	853	870	0	18	plus	47	64	36.2	0.006	1
ES257023	897	gnl|uv|U67875.1:6541-6683	pESP-I yeast expression vector	plus	880	897	0	18	plus	47	64	36.2	0.006	1
BQ224058	787	gnl|uv|U89960.1:4738-7717	Cloning vector pEG202 (pLexA)	plus	1	18	769	18	minus	2748	2731	36.2	0.006	1
BX710649	850	gnl|uv|U67875.1:5357-5483	pESP-I yeast expression vector	plus	1	18	832	18	plus	63	80	36.2	0.006	1
BX780253	835	gnl|uv|L11060.1:23-714	Cloning vector sequence (E. coli/yeast/phage P1) ADH2 gene, promoter; beta-lactamase gene; TRP1 gene; CYC1 gene, terminator; and two replication origins	plus	1	18	817	18	plus	287	304	36.2	0.006	1
CA309983	779	gnl|uv|U67875.1:5357-5483	pESP-I yeast expression vector	plus	1	18	761	18	plus	64	81	36.2	0.006	1
CA983948	907	gnl|uv|X51450.1:1-3852	Artificial cloning vector plasmid BD64	plus	1	18	889	18	minus	3058	3041	36.2	0.006	1
CD447146	799	gnl|uv|NGB00086.1:3-186	pDNR-NCI	plus	1	18	781	18	plus	114	131	36.2	0.006	1
CK601661	848	gnl|uv|DQ845760.1:668-812	Cloning vector pExpress-1	plus	1	18	830	18	minus	94	77	36.2	0.006	1
CK799305	903	gnl|uv|L11060.1:23-714	Cloning vector sequence (E. coli/yeast/phage P1) ADH2 gene, promoter; beta-lactamase gene; TRP1 gene; CYC1 gene, terminator; and two replication origins	plus	1	18	885	18	plus	292	309	36.2	0.006	1
CV705129	795	gnl|uv|AF379854.1:5-2710	Cloning vector pVLH/hsp	plus	1	18	777	18	plus	1727	1744	36.2	0.006	1
CT662639	825	gnl|uv|U67875.1:6541-6683	pESP-I yeast expression vector	plus	1	18	807	18	minus	63	46	36.2	0.006	1
CT663839	864	gnl|uv|U89960.1:4738-7717	Cloning vector pEG202 (pLexA)	plus	1	22	842	22	minus	2751	2730	36.2	0.006	0.954545
CV237217	911	gnl|uv|X65328.2:3-135	Cloning vector pSP64 (polyA)	plus	1	18	893	18	minus	67	50	36.2	0.006	1
CX430239	783	gnl|uv|L11060.1:23-714	Cloning vector sequence (E. coli/yeast/phage P1) ADH2 gene, promoter; beta-lactamase gene; TRP1 gene; CYC1 gene, terminator; and two replication origins	plus	1	18	765	18	plus	286	303	36.2	0.006	1
CX485458	876	gnl|uv|L11060.1:23-714	Cloning vector sequence (E. coli/yeast/phage P1) ADH2 gene, promoter; beta-lactamase gene; TRP1 gene; CYC1 gene, terminator; and two replication origins	plus	1	18	858	18	plus	286	303	36.2	0.006	1
CX515012	776	gnl|uv|L11060.1:23-714	Cloning vector sequence (E. coli/yeast/phage P1) ADH2 gene, promoter; beta-lactamase gene; TRP1 gene; CYC1 gene, terminator; and two replication origins	plus	1	18	758	18	plus	286	303	36.2	0.006	1
CX543234	804	gnl|uv|U67875.1:6541-6683	pESP-I yeast expression vector	plus	1	18	786	18	minus	65	48	36.2	0.006	1
CX823950	790	gnl|uv|U67875.1:6541-6683	pESP-I yeast expression vector	plus	1	18	772	18	minus	63	46	36.2	0.006	1
CX883041	810	gnl|uv|U89960.1:4738-7717	Cloning vector pEG202 (pLexA)	plus	1	18	792	18	minus	2748	2731	36.2	0.006	1
CX927441	872	gnl|uv|U13843.1:1887-9923	pBPV cloning vector	plus	1	18	854	18	minus	2685	2668	36.2	0.006	1
CX932241	786	gnl|uv|X65328.2:3-135	Cloning vector pSP64 (polyA)	plus	1	18	768	18	minus	67	50	36.2	0.006	1
CX973910	839	gnl|uv|J02400.1:1-5243-49	Simian virus 40	plus	1	18	821	18	minus	690	673	36.2	0.006	1
DN572285	882	gnl|uv|AF379854.1:5-2710	Cloning vector pVLH/hsp	plus	1	18	864	18	plus	1728	1745	36.2	0.006	1
DR890414	794	gnl|uv|U89960.1:4738-7717	Cloning vector pEG202 (pLexA)	plus	1	18	776	18	minus	2748	2731	36.2	0.006	1
DT235106	805	gnl|uv|X65328.2:3-135	Cloning vector pSP64 (polyA)	plus	1	18	787	18	minus	66	49	36.2	0.006	1
DT251311	840	gnl|uv|U89960.1:4738-7717	Cloning vector pEG202 (pLexA)	plus	1	18	822	18	minus	2748	2731	36.2	0.006	1
DT270511	818	gnl|uv|U13843.1:1887-9923	pBPV cloning vector	plus	1	18	800	18	minus	2685	2668	36.2	0.006	1
DT272911	859	gnl|uv|U67875.1:6541-6683	pESP-I yeast expression vector	plus	1	18	841	18	minus	63	46	36.2	0.006	1
DT290060	849	gnl|uv|L11060.1:23-714	Cloning vector sequence (E. coli/yeast/phage P1) ADH2 gene, promoter; beta-lactamase gene; TRP1 gene; CYC1 gene, terminator; and two replication origins	plus	1	18	831	18	plus	292	309	36.2	0.006	1
DT351031	894	gnl|uv|U89960.1:4738-7717	Cloning vector pEG202 (pLexA)	plus	1	18	876	18	minus	2749	2732	36.2	0.006	1
EC922011	869	gnl|uv|X65328.2:3-135	Cloning vector pSP64 (polyA)	plus	1	18	851	18	minus	66	49	36.2	0.006	1
BG294105	192	gnl|uv|AF379854.1:5-2710	Cloning vector pVLH/hsp	plus	176	192	0	17	minus	1745	1729	34.2	0.005	1
BM397173	197	gnl|uv|M34305.1:3197-4538	Cloning vector pPD26.77	plus	181	197	0	17	plus	1305	1321	34.2	0.005	1
BQ577035	199	gnl|uv|U67875.1:5357-5483	pESP-I yeast expression vector	plus	179	199	0	21	minus	81	61	34.2	0.005	0.952381
CA347185	203	gnl|uv|U59231.1:466-582	Cloning vector cLHYGpk	plus	187	203	0	17	plus	54	70	34.2	0.005	1
CB829996	182	gnl|uv|U67875.1:5357-5483	pESP-I yeast expression vector	plus	166	182	0	17	minus	81	65	34.2	0.005	1
DN859923	183	gnl|uv|L11060.1:23-714	Cloning vector sequence (E. coli/yeast/phage P1) ADH2 gene, promoter; beta-lactamase gene; TRP1 gene; CYC1 gene, terminator; and two replication origins	plus	167	183	0	17	minus	303	287	34.2	0.005	1
DT830617	198	gnl|uv|U67875.1:5357-5483	pESP-I yeast expression vector	plus	182	198	0	17	minus	80	64	34.2	0.005	1
AI948879	200	gnl|uv|AF379854.1:5-2710	Cloning vector pVLH/hsp	plus	1	17	183	17	plus	1717	1733	34.2	0.005	1
EL801742	199	gnl|uv|U67875.1:6541-6683	pESP-I yeast expression vector	plus	1	17	182	17	minus	63	47	34.2	0.005	1
BI263805	678	gnl|uv|NGB00101.1:1-66	Junction between pBluescript II SK vector and Stratagene's 1st strand cDNA synthesis primer	plus	661	678	0	18	minus	64	47	36.2	0.005	1
BI382198	654	gnl|uv|U89960.1:4738-7717	Cloning vector pEG202 (pLexA)	plus	637	654	0	18	plus	2731	2748	36.2	0.005	1
BI798855	638	gnl|uv|U67875.1:5357-5483	pESP-I yeast expression vector	plus	621	638	0	18	minus	80	63	36.2	0.005	1
BQ519656	666	gnl|uv|M77169.1:820-6139	Cloning vector (C.perfringens,E.coli) replication enzyme (rep) gene, and translated products	plus	649	666	0	18	plus	406	423	36.2	0.005	1
BQ906419	699	gnl|uv|U67875.1:6541-6683	pESP-I yeast expression vector	plus	678	699	0	22	plus	42	63	36.2	0.005	0.954545
BQ961387	670	gnl|uv|L11060.1:23-714	Cloning vector sequence (E. coli/yeast/phage P1) ADH2 gene, promoter; beta-lactamase gene; TRP1 gene; CYC1 gene, terminator; and two replication origins	plus	653	670	0	18	minus	303	286	36.2	0.005	1
CN225853	690	gnl|uv|U89960.1:4738-7717	Cloning vector pEG202 (pLexA)	plus	669	690	0	22	plus	2727	2748	36.2	0.005	0.954545
CO162582	720	gnl|uv|NGB00064.1:1-44	Stratagene ZAP Library Adaptor multimer	plus	703	720	0	18	plus	1	18	36.2	0.005	1
CO368467	704	gnl|uv|U89960.1:4738-7717	Cloning vector pEG202 (pLexA)	plus	687	704	0	18	plus	2732	2749	36.2	0.005	1
CX450056	680	gnl|uv|L11060.1:23-714	Cloning vector sequence (E. coli/yeast/phage P1) ADH2 gene, promoter; beta-lactamase gene; TRP1 gene; CYC1 gene, terminator; and two replication origins	plus	663	680	0	18	minus	311	294	36.2	0.005	1
DT790390	742	gnl|uv|U67875.1:6541-6683	pESP-I yeast expression vector	plus	725	742	0	18	plus	46	63	36.2	0.005	1
DT838547	713	gnl|uv|U67875.1:5357-5483	pESP-I yeast expression vector	plus	696	713	0	18	minus	81	64	36.2	0.005	1
DT850567	768	gnl|uv|X65328.2:3-135	Cloning vector pSP64 (polyA)	plus	751	768	0	18	plus	49	66	36.2	0.005	1
DV581626	681	gnl|uv|U67875.1:6541-6683	pESP-I yeast expression vector	plus	664	681	0	18	plus	47	64	36.2	0.005	1
DV582826	733	gnl|uv|U89960.1:4738-7717	Cloning vector pEG202 (pLexA)	plus	716	733	0	18	plus	2731	2748	36.2	0.005	1
DV831012	718	gnl|uv|U13843.1:1887-9923	pBPV cloning vector	plus	701	718	0	18	plus	2669	2686	36.2	0.005	1
DV842458	746	gnl|uv|AF379854.1:5-2710	Cloning vector pVLH/hsp	plus	729	746	0	18	minus	1746	1729	36.2	0.005	1
EE219578	641	gnl|uv|AF379854.1:5-2710	Cloning vector pVLH/hsp	plus	624	641	0	18	minus	1745	1728	36.2	0.005	1
EH121071	664	gnl|uv|X65328.2:3-135	Cloning vector pSP64 (polyA)	plus	647	664	0	18	plus	50	67	36.2	0.005	1
EH124671	684	gnl|uv|X65328.2:3-135	Cloning vector pSP64 (polyA)	plus	667	684	0	18	plus	50	67	36.2	0.005	1
EL864051	731	gnl|uv|U89960.1:4738-7717	Cloning vector pEG202 (pLexA)	plus	714	731	0	18	plus	2732	2749	36.2	0.005	1
ES253423	655	gnl|uv|L11060.1:23-714	Cloning vector sequence (E. coli/yeast/phage P1) ADH2 gene, promoter; beta-lactamase gene; TRP1 gene; CYC1 gene, terminator; and two replication origins	plus	638	655	0	18	minus	309	292	36.2	0.005	1
ES257623	705	gnl|uv|U13843.1:1887-9923	pBPV cloning vector	plus	688	705	0	18	plus	2669	2686	36.2	0.005	1
AI132337	765	gnl|uv|U67875.1:5357-5483	pESP-I yeast expression vector	plus	1	18	747	18	plus	63	80	36.2	0.005	1
BG874094	758	gnl|uv|U67875.1:5357-5483	pESP-I yeast expression vector	plus	1	18	740	18	plus	63	80	36.2	0.005	1
BI185662	750	gnl|uv|U67875.1:5357-5483	pESP-I yeast expression vector	plus	1	18	732	18	plus	64	81	36.2	0.005	1
BM266661	669	gnl|uv|U67875.1:5357-5483	pESP-I yeast expression vector	plus	1	18	651	18	plus	63	80	36.2	0.005	1
BM333277	695	gnl|uv|U67875.1:5357-5483	pESP-I yeast expression vector	plus	1	18	677	18	plus	63	80	36.2	0.005	1
BM390559	687	gnl|uv|U67875.1:5357-5483	pESP-I yeast expression vector	plus	1	18	669	18	plus	64	81	36.2	0.005	1
BM666789	642	gnl|uv|U67875.1:5357-5483	pESP-I yeast expression vector	plus	1	18	624	18	plus	64	81	36.2	0.005	1
BM682989	655	gnl|uv|U67875.1:5357-5483	pESP-I yeast expression vector	plus	1	18	637	18	plus	64	81	36.2	0.005	1
BM971691	637	gnl|uv|U67875.1:6541-6683	pESP-I yeast expression vector	plus	1	18	619	18	minus	64	47	36.2	0.005	1
BQ794621	730	gnl|uv|U89960.1:4738-7717	Cloning vector pEG202 (pLexA)	plus	1	22	708	22	minus	2753	2732	36.2	0.005	0.954545
BU609200	756	gnl|uv|U67875.1:5357-5483	pESP-I yeast expression vector	plus	1	18	738	18	plus	64	81	36.2	0.005	1
BU615200	767	gnl|uv|L11060.1:23-714	Cloning vector sequence (E. coli/yeast/phage P1) ADH2 gene, promoter; beta-lactamase gene; TRP1 gene; CYC1 gene, terminator; and two replication origins	plus	1	22	745	22	plus	290	311	36.2	0.005	0.954545
BX696147	748	gnl|uv|NGB00090.1:1-38	Invitrogen Oligo dT (NotI) Unidirectional Primer	plus	1	18	730	18	plus	19	36	36.2	0.005	1
BX751449	752	gnl|uv|U13843.1:1887-9923	pBPV cloning vector	plus	1	18	734	18	minus	2685	2668	36.2	0.005	1
CA449823	766	gnl|uv|U67875.1:6541-6683	pESP-I yeast expression vector	plus	1	18	748	18	minus	64	47	36.2	0.005	1
CA807466	725	gnl|uv|U67875.1:5357-5483	pESP-I yeast expression vector	plus	1	22	703	22	plus	61	82	36.2	0.005	0.954545
CB066469	671	gnl|uv|NGB00064.1:1-44	Stratagene ZAP Library Adaptor multimer	plus	1	18	653	18	minus	18	1	36.2	0.005	1
CB242140	736	gnl|uv|U67875.1:5357-5483	pESP-I yeast expression vector	plus	1	18	718	18	plus	63	80	36.2	0.005	1
CB306058	696	gnl|uv|U89960.1:4738-7717	Cloning vector pEG202 (pLexA)	plus	1	22	674	22	minus	2751	2730	36.2	0.005	0.954545
CB322011	698	gnl|uv|U67875.1:5357-5483	pESP-I yeast expression vector	plus	1	18	680	18	plus	64	81	36.2	0.005	1
CB322611	717	gnl|uv|U67875.1:6541-6683	pESP-I yeast expression vector	plus	1	18	699	18	minus	64	47	36.2	0.005	1
CB819796	741	gnl|uv|U67875.1:6541-6683	pESP-I yeast expression vector	plus	1	18	723	18	minus	65	48	36.2	0.005	1
CD365977	670	gnl|uv|AF379854.1:5-2710	Cloning vector pVLH/hsp	plus	1	22	648	22	plus	1726	1747	36.2	0.005	0.954545
CD391777	672	gnl|uv|U67875.1:6541-6683	pESP-I yeast expression vector	plus	1	18	654	18	minus	65	48	36.2	0.005	1
CF308432	730	gnl|uv|NGB00076.1:1-44	GeneRacer RNA oligo	plus	1	18	712	18	plus	27	44	36.2	0.005	1
CF570097	649	gnl|uv|NGB00089.1:1-56	Life Technologies SalI adapter multimer	plus	1	18	631	18	plus	12	29	36.2	0.005	1
CF571897	654	gnl|uv|NGB00089.1:1-56	Life Technologies SalI adapter multimer	plus	1	18	636	18	plus	12	29	36.2	0.005	1
CF574297	675	gnl|uv|NGB00089.1:1-56	Life Technologies SalI adapter multimer	plus	1	18	657	18	plus	12	29	36.2	0.005	1
CF574897	648	gnl|uv|NGB00089.1:1-56	Life Technologies SalI adapter multimer	plus	1	18	630	18	plus	12	29	36.2	0.005	1
CF828531	688	gnl|uv|AF379854.1:5-2710	Cloning vector pVLH/hsp	plus	1	18	670	18	plus	1727	1744	36.2	0.005	1
CT677039	663	gnl|uv|L11060.1:23-714	Cloning vector sequence (E. coli/yeast/phage P1) ADH2 gene, promoter; beta-lactamase gene; TRP1 gene; CYC1 gene, terminator; and two replication origins	plus	1	18	645	18	plus	292	309	36.2	0.005	1
CK838769	661	gnl|uv|X65328.2:3-135	Cloning vector pSP64 (polyA)	plus	1	22	639	22	minus	69	48	36.2	0.005	0.954545
CK844169	643	gnl|uv|U67875.1:5357-5483	pESP-I yeast expression vector	plus	1	18	625	18	plus	64	81	36.2	0.005	1
CK853169	679	gnl|uv|U59231.1:5112-7487	Cloning vector cLHYGpk	plus	1	18	661	18	minus	1126	1109	36.2	0.005	1
CN542174	700	gnl|uv|L11060.1:23-714	Cloning vector sequence (E. coli/yeast/phage P1) ADH2 gene, promoter; beta-lactamase gene; TRP1 gene; CYC1 gene, terminator; and two replication origins	plus	1	22	678	22	plus	290	311	36.2	0.005	0.954545
CO872893	746	gnl|uv|U67875.1:5357-5483	pESP-I yeast expression vector	plus	1	18	728	18	plus	63	80	36.2	0.005	1
CR436044	691	gnl|uv|U67875.1:5357-5483	pESP-I yeast expression vector	plus	1	18	673	18	plus	63	80	36.2	0.005	1
CT707639	742	gnl|uv|U89960.1:4738-7717	Cloning vector pEG202 (pLexA)	plus	1	18	724	18	minus	2749	2732	36.2	0.005	1
CV234217	654	gnl|uv|X65328.2:3-135	Cloning vector pSP64 (polyA)	plus	1	18	636	18	minus	67	50	36.2	0.005	1
CV251317	673	gnl|uv|L11060.1:23-714	Cloning vector sequence (E. coli/yeast/phage P1) ADH2 gene, promoter; beta-lactamase gene; TRP1 gene; CYC1 gene, terminator; and two replication origins	plus	1	18	655	18	plus	292	309	36.2	0.005	1
CV251917	654	gnl|uv|X65328.2:3-135	Cloning vector pSP64 (polyA)	plus	1	18	636	18	minus	67	50	36.2	0.005	1
CV253117	657	gnl|uv|X65328.2:3-135	Cloning vector pSP64 (polyA)	plus	1	18	639	18	minus	67	50	36.2	0.005	1
CV263917	650	gnl|uv|U67875.1:6541-6683	pESP-I yeast expression vector	plus	1	18	632	18	minus	65	48	36.2	0.005	1
CX330163	676	gnl|uv|L11060.1:23-714	Cloning vector sequence (E. coli/yeast/phage P1) ADH2 gene, promoter; beta-lactamase gene; TRP1 gene; CYC1 gene, terminator; and two replication origins	plus	1	18	658	18	plus	286	303	36.2	0.005	1
CX663546	639	gnl|uv|U89960.1:4738-7717	Cloning vector pEG202 (pLexA)	plus	1	18	621	18	minus	2749	2732	36.2	0.005	1
CX772333	762	gnl|uv|U67875.1:5357-5483	pESP-I yeast expression vector	plus	1	18	744	18	plus	64	81	36.2	0.005	1
CX775933	735	gnl|uv|U67875.1:6541-6683	pESP-I yeast expression vector	plus	1	18	717	18	minus	64	47	36.2	0.005	1
CX795139	725	gnl|uv|AF379854.1:5-2710	Cloning vector pVLH/hsp	plus	1	18	707	18	plus	1728	1745	36.2	0.005	1
CX855010	726	gnl|uv|L11060.1:23-714	Cloning vector sequence (E. coli/yeast/phage P1) ADH2 gene, promoter; beta-lactamase gene; TRP1 gene; CYC1 gene, terminator; and two replication origins	plus	1	18	708	18	plus	292	309	36.2	0.005	1
CX901041	738	gnl|uv|U89960.1:4738-7717	Cloning vector pEG202 (pLexA)	plus	1	18	720	18	minus	2749	2732	36.2	0.005	1
DN224545	682	gnl|uv|U67875.1:6541-6683	pESP-I yeast expression vector	plus	1	18	664	18	minus	63	46	36.2	0.005	1
DN623170	750	gnl|uv|U67875.1:6541-6683	pESP-I yeast expression vector	plus	1	18	732	18	minus	65	48	36.2	0.005	1
DR891014	706	gnl|uv|AF379854.1:5-2710	Cloning vector pVLH/hsp	plus	1	18	688	18	plus	1728	1745	36.2	0.005	1
DR892814	710	gnl|uv|U89960.1:4738-7717	Cloning vector pEG202 (pLexA)	plus	1	18	692	18	minus	2748	2731	36.2	0.005	1
DR906371	765	gnl|uv|U89960.1:4738-7717	Cloning vector pEG202 (pLexA)	plus	1	18	747	18	minus	2748	2731	36.2	0.005	1
DT192327	713	gnl|uv|U89960.1:4738-7717	Cloning vector pEG202 (pLexA)	plus	1	18	695	18	minus	2748	2731	36.2	0.005	1
DT271711	743	gnl|uv|NGB00016.1:1-44	Life Technologies NotI primer-adapter	plus	1	18	725	18	minus	19	2	36.2	0.005	1
DV942543	673	gnl|uv|U67875.1:6541-6683	pESP-I yeast expression vector	plus	1	18	655	18	minus	65	48	36.2	0.005	1
DY551375	667	gnl|uv|L11060.1:23-714	Cloning vector sequence (E. coli/yeast/phage P1) ADH2 gene, promoter; beta-lactamase gene; TRP1 gene; CYC1 gene, terminator; and two replication origins	plus	1	18	649	18	plus	287	304	36.2	0.005	1
EB811478	710	gnl|uv|DQ845760.1:668-812	Cloning vector pExpress-1	plus	1	25	685	25	minus	102	77	36.2	0.005	0.961538
EC936411	764	gnl|uv|U89960.1:4738-7717	Cloning vector pEG202 (pLexA)	plus	1	18	746	18	minus	2748	2731	36.2	0.005	1
EC959811	762	gnl|uv|X65328.2:3-135	Cloning vector pSP64 (polyA)	plus	1	18	744	18	minus	66	49	36.2	0.005	1
EC979843	659	gnl|uv|U13843.1:1887-9923	pBPV cloning vector	plus	1	18	641	18	minus	2685	2668	36.2	0.005	1
EE892488	673	gnl|uv|AF379854.1:5-2710	Cloning vector pVLH/hsp	plus	1	18	655	18	plus	1727	1744	36.2	0.005	1
EE958975	719	gnl|uv|U67875.1:5357-5483	pESP-I yeast expression vector	plus	1	18	701	18	plus	63	80	36.2	0.005	1
EL810142	725	gnl|uv|X65328.2:3-135	Cloning vector pSP64 (polyA)	plus	1	18	707	18	minus	66	49	36.2	0.005	1
EL815451	680	gnl|uv|U13843.1:1887-9923	pBPV cloning vector	plus	1	18	662	18	minus	2685	2668	36.2	0.005	1
EL819651	723	gnl|uv|U13843.1:1887-9923	pBPV cloning vector	plus	1	18	705	18	minus	2685	2668	36.2	0.005	1
EL849651	733	gnl|uv|U67875.1:5357-5483	pESP-I yeast expression vector	plus	1	18	715	18	plus	65	82	36.2	0.005	1
EL851451	748	gnl|uv|U67875.1:5357-5483	pESP-I yeast expression vector	plus	1	18	730	18	plus	65	82	36.2	0.005	1
BE119639	637	gnl|uv|U67875.1:6541-6683	pESP-I yeast expression vector	plus	1	18	619	18	minus	65	48	36.2	0.005	1
CB192359	158	gnl|uv|U67875.1:5357-5483	pESP-I yeast expression vector	plus	142	158	0	17	minus	80	64	34.2	0.004	1
BI979914	137	gnl|uv|U67875.1:6541-6683	pESP-I yeast expression vector	plus	1	17	120	17	minus	64	48	34.2	0.004	1
BU028267	169	gnl|uv|NGB00086.1:3-186	pDNR-NCI	plus	1	17	152	17	plus	115	131	34.2	0.004	1
BF346189	513	gnl|uv|U13843.1:1887-9923	pBPV cloning vector	plus	496	513	0	18	plus	2669	2686	36.2	0.004	1
BI229509	578	gnl|uv|U67875.1:5357-5483	pESP-I yeast expression vector	plus	561	578	0	18	minus	83	66	36.2	0.004	1
AI061593	597	gnl|uv|X65328.2:3-135	Cloning vector pSP64 (polyA)	plus	577	597	0	21	plus	50	70	36.2	0.004	0.952381
BX091705	535	gnl|uv|U89960.1:4738-7717	Cloning vector pEG202 (pLexA)	plus	518	535	0	18	plus	2731	2748	36.2	0.004	1
C96926	589	gnl|uv|U89960.1:4738-7717	Cloning vector pEG202 (pLexA)	plus	572	589	0	18	plus	2732	2749	36.2	0.004	1
CB020301	524	gnl|uv|U67875.1:5357-5483	pESP-I yeast expression vector	plus	504	524	0	21	minus	80	60	36.2	0.004	0.952381
CN672804	599	gnl|uv|U59231.1:5112-7487	Cloning vector cLHYGpk	plus	582	599	0	18	minus	1126	1109	36.2	0.004	1
CR988583	538	gnl|uv|U67875.1:5357-5483	pESP-I yeast expression vector	plus	521	538	0	18	minus	82	65	36.2	0.004	1
DT503670	561	gnl|uv|AF379854.1:5-2710	Cloning vector pVLH/hsp	plus	544	561	0	18	minus	1745	1728	36.2	0.004	1
DT832540	553	gnl|uv|AF379854.1:5-2710	Cloning vector pVLH/hsp	plus	536	553	0	18	minus	1745	1728	36.2	0.004	1
DT843952	571	gnl|uv|L11060.1:23-714	Cloning vector sequence (E. coli/yeast/phage P1) ADH2 gene, promoter; beta-lactamase gene; TRP1 gene; CYC1 gene, terminator; and two replication origins	plus	554	571	0	18	minus	309	292	36.2	0.004	1
DT855378	552	gnl|uv|L11060.1:23-714	Cloning vector sequence (E. coli/yeast/phage P1) ADH2 gene, promoter; beta-lactamase gene; TRP1 gene; CYC1 gene, terminator; and two replication origins	plus	535	552	0	18	minus	309	292	36.2	0.004	1
DV571426	584	gnl|uv|AF379854.1:5-2710	Cloning vector pVLH/hsp	plus	567	584	0	18	minus	1745	1728	36.2	0.004	1
DV832221	523	gnl|uv|X65328.2:3-135	Cloning vector pSP64 (polyA)	plus	506	523	0	18	plus	50	67	36.2	0.004	1
DV841857	541	gnl|uv|U13843.1:1887-9923	pBPV cloning vector	plus	524	541	0	18	plus	2669	2686	36.2	0.004	1
DW527160	577	gnl|uv|X65328.2:3-135	Cloning vector pSP64 (polyA)	plus	556	577	0	22	plus	48	69	36.2	0.004	0.954545
EB316471	585	gnl|uv|U67875.1:6541-6683	pESP-I yeast expression vector	plus	564	585	0	22	plus	45	66	36.2	0.004	0.954545
EE229197	629	gnl|uv|U89960.1:4738-7717	Cloning vector pEG202 (pLexA)	plus	612	629	0	18	plus	2732	2749	36.2	0.004	1
EE336670	540	gnl|uv|U67875.1:6541-6683	pESP-I yeast expression vector	plus	523	540	0	18	plus	48	65	36.2	0.004	1
EG370011	580	gnl|uv|U67875.1:5357-5483	pESP-I yeast expression vector	plus	563	580	0	18	minus	83	66	36.2	0.004	1
EH119271	630	gnl|uv|L11060.1:23-714	Cloning vector sequence (E. coli/yeast/phage P1) ADH2 gene, promoter; beta-lactamase gene; TRP1 gene; CYC1 gene, terminator; and two replication origins	plus	613	630	0	18	minus	309	292	36.2	0.004	1
EH125871	568	gnl|uv|AF379854.1:5-2710	Cloning vector pVLH/hsp	plus	551	568	0	18	minus	1745	1728	36.2	0.004	1
EH147750	630	gnl|uv|L11060.1:23-714	Cloning vector sequence (E. coli/yeast/phage P1) ADH2 gene, promoter; beta-lactamase gene; TRP1 gene; CYC1 gene, terminator; and two replication origins	plus	613	630	0	18	minus	309	292	36.2	0.004	1
EH203845	496	gnl|uv|U67875.1:6541-6683	pESP-I yeast expression vector	plus	479	496	0	18	plus	47	64	36.2	0.004	1
ES260623	620	gnl|uv|U13843.1:1887-9923	pBPV cloning vector	plus	603	620	0	18	plus	2669	2686	36.2	0.004	1
ES249223	613	gnl|uv|U67875.1:6541-6683	pESP-I yeast expression vector	plus	596	613	0	18	plus	47	64	36.2	0.004	1
ES250423	605	gnl|uv|U67875.1:6541-6683	pESP-I yeast expression vector	plus	588	605	0	18	plus	47	64	36.2	0.004	1
ES252823	547	gnl|uv|U13843.1:1887-9923	pBPV cloning vector	plus	530	547	0	18	plus	2669	2686	36.2	0.004	1
BE635213	558	gnl|uv|X70481.1:3574-4472	replicative centromeric Saccharomyces cerevisiae/E. coli shuttle vector	plus	1	18	540	18	plus	545	562	36.2	0.004	1
BE952698	522	gnl|uv|U67875.1:6541-6683	pESP-I yeast expression vector	plus	1	18	504	18	minus	65	48	36.2	0.004	1
BF398073	569	gnl|uv|U67875.1:5357-5483	pESP-I yeast expression vector	plus	1	18	551	18	plus	63	80	36.2	0.004	1
BF712640	576	gnl|uv|U67875.1:5357-5483	pESP-I yeast expression vector	plus	1	18	558	18	plus	64	81	36.2	0.004	1
BG017454	547	gnl|uv|U67875.1:6541-6683	pESP-I yeast expression vector	plus	1	18	529	18	minus	63	46	36.2	0.004	1
BI284805	570	gnl|uv|U89960.1:4738-7717	Cloning vector pEG202 (pLexA)	plus	1	22	548	22	minus	2751	2730	36.2	0.004	0.954545
AA898179	547	gnl|uv|U67875.1:6541-6683	pESP-I yeast expression vector	plus	1	18	529	18	minus	64	47	36.2	0.004	1
AA924581	502	gnl|uv|U67875.1:6541-6683	pESP-I yeast expression vector	plus	1	18	484	18	minus	63	46	36.2	0.004	1
AI071193	532	gnl|uv|U67875.1:5357-5483	pESP-I yeast expression vector	plus	1	18	514	18	plus	63	80	36.2	0.004	1
BM332077	509	gnl|uv|AF379854.1:5-2710	Cloning vector pVLH/hsp	plus	1	18	491	18	plus	1728	1745	36.2	0.004	1
BM332677	603	gnl|uv|U67875.1:6541-6683	pESP-I yeast expression vector	plus	1	18	585	18	minus	64	47	36.2	0.004	1
BM334477	592	gnl|uv|AF379854.1:5-2710	Cloning vector pVLH/hsp	plus	1	18	574	18	plus	1727	1744	36.2	0.004	1
BM338078	574	gnl|uv|U67875.1:6541-6683	pESP-I yeast expression vector	plus	1	18	556	18	minus	65	48	36.2	0.004	1
BM341070	575	gnl|uv|U67875.1:5357-5483	pESP-I yeast expression vector	plus	1	18	557	18	plus	64	81	36.2	0.004	1
BM349470	543	gnl|uv|U13843.1:1887-9923	pBPV cloning vector	plus	1	18	525	18	minus	2686	2669	36.2	0.004	1
BM350070	574	gnl|uv|U89960.1:4738-7717	Cloning vector pEG202 (pLexA)	plus	1	18	556	18	minus	2748	2731	36.2	0.004	1
BM351270	596	gnl|uv|AF379854.1:5-2710	Cloning vector pVLH/hsp	plus	1	18	578	18	plus	1727	1744	36.2	0.004	1
BM571430	607	gnl|uv|L11060.1:23-714	Cloning vector sequence (E. coli/yeast/phage P1) ADH2 gene, promoter; beta-lactamase gene; TRP1 gene; CYC1 gene, terminator; and two replication origins	plus	1	18	589	18	plus	294	311	36.2	0.004	1
AI114937	505	gnl|uv|AF379854.1:5-2710	Cloning vector pVLH/hsp	plus	1	22	483	22	plus	1724	1745	36.2	0.004	0.954545
BQ003205	590	gnl|uv|U67875.1:5357-5483	pESP-I yeast expression vector	plus	1	18	572	18	plus	64	81	36.2	0.004	1
BQ005005	578	gnl|uv|U30497.1:3230-4814	Cloning vector pAS2-1	plus	1	22	556	22	plus	520	541	36.2	0.004	0.954545
BQ102319	538	gnl|uv|U89960.1:4738-7717	Cloning vector pEG202 (pLexA)	plus	1	18	520	18	minus	2749	2732	36.2	0.004	1
BQ182125	627	gnl|uv|L11060.1:23-714	Cloning vector sequence (E. coli/yeast/phage P1) ADH2 gene, promoter; beta-lactamase gene; TRP1 gene; CYC1 gene, terminator; and two replication origins	plus	1	18	609	18	plus	292	309	36.2	0.004	1
BQ201325	577	gnl|uv|U67875.1:5357-5483	pESP-I yeast expression vector	plus	1	18	559	18	plus	63	80	36.2	0.004	1
BQ599235	608	gnl|uv|U67875.1:5357-5483	pESP-I yeast expression vector	plus	1	18	590	18	plus	64	81	36.2	0.004	1
BX897916	539	gnl|uv|U67875.1:6837-8216	pESP-I yeast expression vector	plus	1	18	521	18	plus	222	239	36.2	0.004	1
AI716165	514	gnl|uv|U67875.1:6541-6683	pESP-I yeast expression vector	plus	1	18	496	18	minus	65	48	36.2	0.004	1
CA505880	596	gnl|uv|U67875.1:5357-5483	pESP-I yeast expression vector	plus	1	18	578	18	plus	64	81	36.2	0.004	1
AI852373	570	gnl|uv|U67875.1:5357-5483	pESP-I yeast expression vector	plus	1	18	552	18	plus	63	80	36.2	0.004	1
CA743384	599	gnl|uv|NGB00003.1:1-44	CLONTECH Marathon cDNA Adapter & PCR-Select Adaptor 1	plus	1	18	581	18	plus	27	44	36.2	0.004	1
CB179138	598	gnl|uv|X65328.2:3-135	Cloning vector pSP64 (polyA)	plus	1	18	580	18	minus	66	49	36.2	0.004	1
CD412343	589	gnl|uv|U89960.1:4738-7717	Cloning vector pEG202 (pLexA)	plus	1	18	571	18	minus	2749	2732	36.2	0.004	1
CD446546	581	gnl|uv|L11060.1:23-714	Cloning vector sequence (E. coli/yeast/phage P1) ADH2 gene, promoter; beta-lactamase gene; TRP1 gene; CYC1 gene, terminator; and two replication origins	plus	1	18	563	18	plus	294	311	36.2	0.004	1
CF117339	514	gnl|uv|U89673.1:863-1946	Cloning vector pIRES1neo	plus	1	18	496	18	plus	57	74	36.2	0.004	1
CF290877	515	gnl|uv|NGB00076.1:1-44	GeneRacer RNA oligo	plus	1	18	497	18	plus	27	44	36.2	0.004	1
CF328942	545	gnl|uv|U67875.1:6541-6683	pESP-I yeast expression vector	plus	1	18	527	18	minus	65	48	36.2	0.004	1
CF334964	614	gnl|uv|NGB00076.1:1-44	GeneRacer RNA oligo	plus	1	18	596	18	plus	27	44	36.2	0.004	1
CF405796	545	gnl|uv|U67875.1:6541-6683	pESP-I yeast expression vector	plus	1	18	527	18	minus	63	46	36.2	0.004	1
CF572497	522	gnl|uv|NGB00089.1:1-56	Life Technologies SalI adapter multimer	plus	1	18	504	18	plus	12	29	36.2	0.004	1
AJ947147	553	gnl|uv|AF379854.1:5-2710	Cloning vector pVLH/hsp	plus	1	18	535	18	plus	1728	1745	36.2	0.004	1
AL500321	597	gnl|uv|U89960.1:4738-7717	Cloning vector pEG202 (pLexA)	plus	1	18	579	18	minus	2748	2731	36.2	0.004	1
CK378895	571	gnl|uv|U59231.1:5112-7487	Cloning vector cLHYGpk	plus	1	18	553	18	plus	51	68	36.2	0.004	1
CT587289	589	gnl|uv|U67875.1:5357-5483	pESP-I yeast expression vector	plus	1	18	571	18	plus	63	80	36.2	0.004	1
CK852569	591	gnl|uv|J02459.1:1-48502-49	Bacteriophage lambda	plus	1	18	573	18	minus	22446	22429	36.2	0.004	1
CN190312	545	gnl|uv|U67875.1:5357-5483	pESP-I yeast expression vector	plus	1	18	527	18	plus	63	80	36.2	0.004	1
AL889110	602	gnl|uv|L11060.1:23-714	Cloning vector sequence (E. coli/yeast/phage P1) ADH2 gene, promoter; beta-lactamase gene; TRP1 gene; CYC1 gene, terminator; and two replication origins	plus	1	18	584	18	plus	287	304	36.2	0.004	1
CO492182	625	gnl|uv|NGB00003.1:1-44	CLONTECH Marathon cDNA Adapter & PCR-Select Adaptor 1	plus	1	18	607	18	plus	27	44	36.2	0.004	1
CO819427	626	gnl|uv|X65328.2:3-135	Cloning vector pSP64 (polyA)	plus	1	18	608	18	minus	67	50	36.2	0.004	1
CV227617	558	gnl|uv|U67875.1:6541-6683	pESP-I yeast expression vector	plus	1	18	540	18	minus	65	48	36.2	0.004	1
CV731535	496	gnl|uv|U67875.1:6541-6683	pESP-I yeast expression vector	plus	1	18	478	18	minus	63	46	36.2	0.004	1
CX676296	579	gnl|uv|U67875.1:5357-5483	pESP-I yeast expression vector	plus	1	18	561	18	plus	63	80	36.2	0.004	1
DN625605	578	gnl|uv|U67875.1:6541-6683	pESP-I yeast expression vector	plus	1	18	560	18	minus	65	48	36.2	0.004	1
DR897017	519	gnl|uv|U89960.1:4738-7717	Cloning vector pEG202 (pLexA)	plus	1	18	501	18	minus	2749	2732	36.2	0.004	1
DT476070	543	gnl|uv|U89960.1:4738-7717	Cloning vector pEG202 (pLexA)	plus	1	18	525	18	minus	2749	2732	36.2	0.004	1
DT504270	561	gnl|uv|AF379854.1:5-2710	Cloning vector pVLH/hsp	plus	1	18	543	18	plus	1728	1745	36.2	0.004	1
DV939564	611	gnl|uv|U89960.1:4738-7717	Cloning vector pEG202 (pLexA)	plus	1	18	593	18	minus	2748	2731	36.2	0.004	1
DW277560	575	gnl|uv|U67875.1:5357-5483	pESP-I yeast expression vector	plus	1	18	557	18	plus	64	81	36.2	0.004	1
AV617330	501	gnl|uv|U67875.1:5357-5483	pESP-I yeast expression vector	plus	1	18	483	18	plus	63	80	36.2	0.004	1
EE394452	621	gnl|uv|L11060.1:23-714	Cloning vector sequence (E. coli/yeast/phage P1) ADH2 gene, promoter; beta-lactamase gene; TRP1 gene; CYC1 gene, terminator; and two replication origins	plus	1	18	603	18	minus	41	24	36.2	0.004	1
AW292782	538	gnl|uv|U67875.1:5357-5483	pESP-I yeast expression vector	plus	1	18	520	18	plus	63	80	36.2	0.004	1
EL823251	565	gnl|uv|U67875.1:5357-5483	pESP-I yeast expression vector	plus	1	18	547	18	plus	65	82	36.2	0.004	1
AW295182	522	gnl|uv|U67875.1:5357-5483	pESP-I yeast expression vector	plus	1	18	504	18	plus	63	80	36.2	0.004	1
AW534217	557	gnl|uv|U67875.1:6541-6683	pESP-I yeast expression vector	plus	1	18	539	18	minus	65	48	36.2	0.004	1
AW575311	599	gnl|uv|U67875.1:5357-5483	pESP-I yeast expression vector	plus	1	18	581	18	plus	63	80	36.2	0.004	1
AA602839	573	gnl|uv|U89960.1:4738-7717	Cloning vector pEG202 (pLexA)	plus	1	18	555	18	minus	2749	2732	36.2	0.004	1
BE101639	589	gnl|uv|U67875.1:6541-6683	pESP-I yeast expression vector	plus	1	18	571	18	minus	63	46	36.2	0.004	1
BE113039	626	gnl|uv|U67875.1:6541-6683	pESP-I yeast expression vector	plus	1	18	608	18	minus	65	48	36.2	0.004	1
AA573893	620	gnl|uv|AF379854.1:5-2710	Cloning vector pVLH/hsp	plus	1	18	602	18	plus	1727	1744	36.2	0.004	1
AA875378	123	gnl|uv|AF379854.1:4263-5841	Cloning vector pVLH/hsp	plus	1	21	102	21	plus	1307	1327	34.2	0.003	0.952381
BF270881	473	gnl|uv|U67875.1:6541-6683	pESP-I yeast expression vector	plus	456	473	0	18	plus	48	65	36.2	0.003	1
BI733965	414	gnl|uv|U89960.1:4738-7717	Cloning vector pEG202 (pLexA)	plus	397	414	0	18	plus	2731	2748	36.2	0.003	1
BI812131	490	gnl|uv|U89960.1:4738-7717	Cloning vector pEG202 (pLexA)	plus	473	490	0	18	plus	2732	2749	36.2	0.003	1
BX105505	493	gnl|uv|U67875.1:6541-6683	pESP-I yeast expression vector	plus	476	493	0	18	plus	46	63	36.2	0.003	1
BX512489	420	gnl|uv|X65328.2:3-135	Cloning vector pSP64 (polyA)	plus	403	420	0	18	plus	49	66	36.2	0.003	1
BX517289	395	gnl|uv|U67875.1:6541-6683	pESP-I yeast expression vector	plus	378	395	0	18	plus	46	63	36.2	0.003	1
CA852342	462	gnl|uv|U13843.1:1887-9923	pBPV cloning vector	plus	445	462	0	18	plus	2669	2686	36.2	0.003	1
CB175538	491	gnl|uv|U67875.1:6541-6683	pESP-I yeast expression vector	plus	474	491	0	18	plus	48	65	36.2	0.003	1
CV497312	437	gnl|uv|U67875.1:6541-6683	pESP-I yeast expression vector	plus	416	437	0	22	plus	75	96	36.2	0.003	0.954545
CV787801	484	gnl|uv|AF379854.1:5-2710	Cloning vector pVLH/hsp	plus	467	484	0	18	minus	1744	1727	36.2	0.003	1
CX667200	405	gnl|uv|U67875.1:5357-5483	pESP-I yeast expression vector	plus	388	405	0	18	minus	80	63	36.2	0.003	1
CX821550	492	gnl|uv|U89960.1:4738-7717	Cloning vector pEG202 (pLexA)	plus	475	492	0	18	plus	2732	2749	36.2	0.003	1
DV683564	375	gnl|uv|U67875.1:6541-6683	pESP-I yeast expression vector	plus	358	375	0	18	plus	48	65	36.2	0.003	1
DV836454	454	gnl|uv|L11060.1:23-714	Cloning vector sequence (E. coli/yeast/phage P1) ADH2 gene, promoter; beta-lactamase gene; TRP1 gene; CYC1 gene, terminator; and two replication origins	plus	437	454	0	18	minus	309	292	36.2	0.003	1
DY540974	473	gnl|uv|U59231.1:466-582	Cloning vector cLHYGpk	plus	456	473	0	18	minus	67	50	36.2	0.003	1
EC361794	493	gnl|uv|X65328.2:3-135	Cloning vector pSP64 (polyA)	plus	476	493	0	18	plus	49	66	36.2	0.003	1
EC919611	491	gnl|uv|U89960.1:4738-7717	Cloning vector pEG202 (pLexA)	plus	474	491	0	18	plus	2731	2748	36.2	0.003	1
EC981643	409	gnl|uv|U67875.1:6541-6683	pESP-I yeast expression vector	plus	392	409	0	18	plus	47	64	36.2	0.003	1
EH148350	474	gnl|uv|AF379854.1:5-2710	Cloning vector pVLH/hsp	plus	457	474	0	18	minus	1745	1728	36.2	0.003	1
EL830451	432	gnl|uv|U67875.1:5357-5483	pESP-I yeast expression vector	plus	415	432	0	18	minus	82	65	36.2	0.003	1
BE677217	484	gnl|uv|U67875.1:6541-6683	pESP-I yeast expression vector	plus	1	22	462	22	minus	69	48	36.2	0.003	0.954545
BE947898	380	gnl|uv|U67875.1:6541-6683	pESP-I yeast expression vector	plus	1	18	362	18	minus	65	48	36.2	0.003	1
BE949098	439	gnl|uv|U67875.1:5357-5483	pESP-I yeast expression vector	plus	1	18	421	18	plus	63	80	36.2	0.003	1
BE950898	415	gnl|uv|U67875.1:6541-6683	pESP-I yeast expression vector	plus	1	18	397	18	minus	65	48	36.2	0.003	1
BE954498	484	gnl|uv|U67875.1:6541-6683	pESP-I yeast expression vector	plus	1	18	466	18	minus	65	48	36.2	0.003	1
BE955698	438	gnl|uv|U67875.1:6541-6683	pESP-I yeast expression vector	plus	1	18	420	18	minus	65	48	36.2	0.003	1
BF387273	487	gnl|uv|U67875.1:5357-5483	pESP-I yeast expression vector	plus	1	18	469	18	plus	63	80	36.2	0.003	1
BF396873	421	gnl|uv|U67875.1:5357-5483	pESP-I yeast expression vector	plus	1	18	403	18	plus	63	80	36.2	0.003	1
BF399273	404	gnl|uv|U67875.1:6541-6683	pESP-I yeast expression vector	plus	1	18	386	18	minus	64	47	36.2	0.003	1
BF399873	367	gnl|uv|U67875.1:5357-5483	pESP-I yeast expression vector	plus	1	18	349	18	plus	63	80	36.2	0.003	1
BF463842	460	gnl|uv|AF379854.1:5-2710	Cloning vector pVLH/hsp	plus	1	18	442	18	plus	1727	1744	36.2	0.003	1
BF509250	374	gnl|uv|U67875.1:6541-6683	pESP-I yeast expression vector	plus	1	18	356	18	minus	65	48	36.2	0.003	1
BF511650	368	gnl|uv|U67875.1:5357-5483	pESP-I yeast expression vector	plus	1	18	350	18	plus	63	80	36.2	0.003	1
BF708752	381	gnl|uv|AF379854.1:5-2710	Cloning vector pVLH/hsp	plus	1	18	363	18	plus	1727	1744	36.2	0.003	1
AA819318	489	gnl|uv|L11060.1:23-714	Cloning vector sequence (E. coli/yeast/phage P1) ADH2 gene, promoter; beta-lactamase gene; TRP1 gene; CYC1 gene, terminator; and two replication origins	plus	1	22	467	22	plus	290	311	36.2	0.003	0.954545
BG797349	439	gnl|uv|L11060.1:23-714	Cloning vector sequence (E. coli/yeast/phage P1) ADH2 gene, promoter; beta-lactamase gene; TRP1 gene; CYC1 gene, terminator; and two replication origins	plus	1	18	421	18	plus	292	309	36.2	0.003	1
BI274005	447	gnl|uv|U89960.1:4738-7717	Cloning vector pEG202 (pLexA)	plus	1	22	425	22	minus	2751	2730	36.2	0.003	0.954545
BI278205	363	gnl|uv|U67875.1:5357-5483	pESP-I yeast expression vector	plus	1	18	345	18	plus	64	81	36.2	0.003	1
BI499047	435	gnl|uv|U67875.1:6541-6683	pESP-I yeast expression vector	plus	1	18	417	18	minus	65	48	36.2	0.003	1
BI711160	430	gnl|uv|U89960.1:4738-7717	Cloning vector pEG202 (pLexA)	plus	1	18	412	18	minus	2747	2730	36.2	0.003	1
AA996944	419	gnl|uv|U67875.1:6541-6683	pESP-I yeast expression vector	plus	1	18	401	18	minus	65	48	36.2	0.003	1
AA964541	459	gnl|uv|AF379854.1:5-2710	Cloning vector pVLH/hsp	plus	1	18	441	18	plus	1727	1744	36.2	0.003	1
BM074474	409	gnl|uv|AF379854.1:5-2710	Cloning vector pVLH/hsp	plus	1	18	391	18	plus	1727	1744	36.2	0.003	1
BM153499	446	gnl|uv|U67875.1:5357-5483	pESP-I yeast expression vector	plus	1	18	428	18	plus	63	80	36.2	0.003	1
AI070593	394	gnl|uv|U67875.1:5357-5483	pESP-I yeast expression vector	plus	1	18	376	18	plus	63	80	36.2	0.003	1
AI072393	432	gnl|uv|U67875.1:5357-5483	pESP-I yeast expression vector	plus	1	18	414	18	plus	63	80	36.2	0.003	1
BM272661	476	gnl|uv|U67875.1:5357-5483	pESP-I yeast expression vector	plus	1	22	454	22	plus	63	84	36.2	0.003	0.954545
AI089460	434	gnl|uv|AF379854.1:5-2710	Cloning vector pVLH/hsp	plus	1	18	416	18	plus	1728	1745	36.2	0.003	1
AI128737	366	gnl|uv|X65328.2:3-135	Cloning vector pSP64 (polyA)	plus	1	18	348	18	minus	67	50	36.2	0.003	1
AI198655	441	gnl|uv|U13843.1:1887-9923	pBPV cloning vector	plus	1	18	423	18	minus	2686	2669	36.2	0.003	1
BQ020903	411	gnl|uv|L11060.1:23-714	Cloning vector sequence (E. coli/yeast/phage P1) ADH2 gene, promoter; beta-lactamase gene; TRP1 gene; CYC1 gene, terminator; and two replication origins	plus	1	22	389	22	plus	290	311	36.2	0.003	0.954545
BQ085519	458	gnl|uv|L11060.1:23-714	Cloning vector sequence (E. coli/yeast/phage P1) ADH2 gene, promoter; beta-lactamase gene; TRP1 gene; CYC1 gene, terminator; and two replication origins	plus	1	18	440	18	plus	286	303	36.2	0.003	1
BQ417692	377	gnl|uv|U13843.1:1887-9923	pBPV cloning vector	plus	1	18	359	18	minus	2685	2668	36.2	0.003	1
BQ846863	410	gnl|uv|NGB00086.1:3-186	pDNR-NCI	plus	1	18	392	18	plus	117	134	36.2	0.003	1
BU756200	464	gnl|uv|AF379854.1:5-2710	Cloning vector pVLH/hsp	plus	1	18	446	18	plus	1727	1744	36.2	0.003	1
BU787400	474	gnl|uv|U13843.1:1887-9923	pBPV cloning vector	plus	1	18	456	18	minus	2686	2669	36.2	0.003	1
AI547805	362	gnl|uv|U67875.1:6541-6683	pESP-I yeast expression vector	plus	1	18	344	18	minus	65	48	36.2	0.003	1
BX687147	366	gnl|uv|NGB00090.1:1-38	Invitrogen Oligo dT (NotI) Unidirectional Primer	plus	1	18	348	18	plus	19	36	36.2	0.003	1
AI577128	409	gnl|uv|U67875.1:5357-5483	pESP-I yeast expression vector	plus	1	18	391	18	plus	63	80	36.2	0.003	1
AI709554	437	gnl|uv|U67875.1:5357-5483	pESP-I yeast expression vector	plus	1	18	419	18	plus	63	80	36.2	0.003	1
AI840934	476	gnl|uv|U67875.1:6541-6683	pESP-I yeast expression vector	plus	1	18	458	18	minus	65	48	36.2	0.003	1
AI848134	371	gnl|uv|U67875.1:5357-5483	pESP-I yeast expression vector	plus	1	18	353	18	plus	63	80	36.2	0.003	1
AI848734	394	gnl|uv|X06779.1:1-4734	Complete sequence of transformation vector pPI25.1	plus	1	18	376	18	minus	4728	4711	36.2	0.003	1
AI849934	426	gnl|uv|AF379854.1:5-2710	Cloning vector pVLH/hsp	plus	1	18	408	18	plus	1727	1744	36.2	0.003	1
AI850534	463	gnl|uv|U67875.1:6541-6683	pESP-I yeast expression vector	plus	1	18	445	18	minus	65	48	36.2	0.003	1
CA436023	465	gnl|uv|U67875.1:5357-5483	pESP-I yeast expression vector	plus	1	18	447	18	plus	64	81	36.2	0.003	1
AI852973	375	gnl|uv|U67875.1:6541-6683	pESP-I yeast expression vector	plus	1	18	357	18	minus	65	48	36.2	0.003	1
AI854173	424	gnl|uv|U67875.1:6541-6683	pESP-I yeast expression vector	plus	1	18	406	18	minus	65	48	36.2	0.003	1
CF832992	435	gnl|uv|X65328.2:3-135	Cloning vector pSP64 (polyA)	plus	1	18	417	18	minus	67	50	36.2	0.003	1
CF279459	408	gnl|uv|L11060.1:23-714	Cloning vector sequence (E. coli/yeast/phage P1) ADH2 gene, promoter; beta-lactamase gene; TRP1 gene; CYC1 gene, terminator; and two replication origins	plus	1	18	390	18	plus	292	309	36.2	0.003	1
CF331351	390	gnl|uv|U13843.1:1887-9923	pBPV cloning vector	plus	1	18	372	18	minus	2685	2668	36.2	0.003	1
CF414796	419	gnl|uv|X65328.2:3-135	Cloning vector pSP64 (polyA)	plus	1	18	401	18	minus	67	50	36.2	0.003	1
CK301168	448	gnl|uv|U67875.1:6541-6683	pESP-I yeast expression vector	plus	1	18	430	18	minus	64	47	36.2	0.003	1
CN183273	410	gnl|uv|AF379854.1:5-2710	Cloning vector pVLH/hsp	plus	1	18	392	18	plus	1727	1744	36.2	0.003	1
CT627489	409	gnl|uv|AF379854.1:5-2710	Cloning vector pVLH/hsp	plus	1	18	391	18	plus	1727	1744	36.2	0.003	1
CX890241	419	gnl|uv|L11060.1:23-714	Cloning vector sequence (E. coli/yeast/phage P1) ADH2 gene, promoter; beta-lactamase gene; TRP1 gene; CYC1 gene, terminator; and two replication origins	plus	1	18	401	18	plus	292	309	36.2	0.003	1
DW264960	464	gnl|uv|U67875.1:5357-5483	pESP-I yeast expression vector	plus	1	18	446	18	plus	63	80	36.2	0.003	1
AA279025	399	gnl|uv|U67875.1:5357-5483	pESP-I yeast expression vector	plus	1	18	381	18	plus	64	81	36.2	0.003	1
EC984043	433	gnl|uv|U67875.1:5357-5483	pESP-I yeast expression vector	plus	1	18	415	18	plus	64	81	36.2	0.003	1
EE156155	471	gnl|uv|DQ845760.1:668-812	Cloning vector pExpress-1	plus	1	18	453	18	minus	94	77	36.2	0.003	1
EE171755	474	gnl|uv|DQ845760.1:668-812	Cloning vector pExpress-1	plus	1	22	452	22	minus	93	72	36.2	0.003	0.954545
EG035350	491	gnl|uv|U67875.1:6541-6683	pESP-I yeast expression vector	plus	1	18	473	18	minus	64	47	36.2	0.003	1
AW293382	359	gnl|uv|U67875.1:6541-6683	pESP-I yeast expression vector	plus	1	18	341	18	minus	65	48	36.2	0.003	1
AW016880	445	gnl|uv|U67875.1:6541-6683	pESP-I yeast expression vector	plus	1	18	427	18	minus	65	48	36.2	0.003	1
AW158305	407	gnl|uv|X65328.2:3-135	Cloning vector pSP64 (polyA)	plus	1	18	389	18	minus	66	49	36.2	0.003	1
AW024945	364	gnl|uv|U67875.1:6541-6683	pESP-I yeast expression vector	plus	1	18	346	18	minus	65	48	36.2	0.003	1
AW204325	416	gnl|uv|U67875.1:6541-6683	pESP-I yeast expression vector	plus	1	18	398	18	minus	65	48	36.2	0.003	1
AW296382	446	gnl|uv|U67875.1:6541-6683	pESP-I yeast expression vector	plus	1	18	428	18	minus	63	46	36.2	0.003	1
AW435358	417	gnl|uv|U67875.1:5357-5483	pESP-I yeast expression vector	plus	1	18	399	18	plus	63	80	36.2	0.003	1
AW451103	473	gnl|uv|AF379854.1:5-2710	Cloning vector pVLH/hsp	plus	1	18	455	18	plus	1727	1744	36.2	0.003	1
AW489215	461	gnl|uv|U67875.1:6541-6683	pESP-I yeast expression vector	plus	1	18	443	18	minus	65	48	36.2	0.003	1
AW521617	377	gnl|uv|U67875.1:6837-8216	pESP-I yeast expression vector	plus	1	18	359	18	plus	223	240	36.2	0.003	1
AW522817	458	gnl|uv|U67875.1:5357-5483	pESP-I yeast expression vector	plus	1	18	440	18	plus	65	82	36.2	0.003	1
AW523417	429	gnl|uv|U67875.1:6541-6683	pESP-I yeast expression vector	plus	1	18	411	18	minus	65	48	36.2	0.003	1
AW525817	359	gnl|uv|U67875.1:5357-5483	pESP-I yeast expression vector	plus	1	18	341	18	plus	63	80	36.2	0.003	1
AW527617	375	gnl|uv|U67875.1:5357-5483	pESP-I yeast expression vector	plus	1	18	357	18	plus	63	80	36.2	0.003	1
AW534817	452	gnl|uv|U67875.1:6541-6683	pESP-I yeast expression vector	plus	1	18	434	18	minus	65	48	36.2	0.003	1
AA598639	384	gnl|uv|AF379854.1:5-2710	Cloning vector pVLH/hsp	plus	1	18	366	18	plus	1728	1745	36.2	0.003	1
BE097439	391	gnl|uv|U67875.1:5357-5483	pESP-I yeast expression vector	plus	1	18	373	18	plus	63	80	36.2	0.003	1
BE101039	398	gnl|uv|U67875.1:5357-5483	pESP-I yeast expression vector	plus	1	18	380	18	plus	63	80	36.2	0.003	1
BE105839	375	gnl|uv|U67875.1:6541-6683	pESP-I yeast expression vector	plus	1	18	357	18	minus	65	48	36.2	0.003	1
BE106439	394	gnl|uv|X65328.2:3-135	Cloning vector pSP64 (polyA)	plus	1	18	376	18	minus	67	50	36.2	0.003	1
BE107039	440	gnl|uv|U67875.1:5357-5483	pESP-I yeast expression vector	plus	1	18	422	18	plus	65	82	36.2	0.003	1
BE107639	461	gnl|uv|U67875.1:6541-6683	pESP-I yeast expression vector	plus	1	18	443	18	minus	65	48	36.2	0.003	1
BE114839	359	gnl|uv|U67875.1:5357-5483	pESP-I yeast expression vector	plus	1	18	341	18	plus	63	80	36.2	0.003	1
BF693997	1835	gnl|uv|NGB00012.1:1-59	CLONTECH SMART CDS III/3'PCR primer	plus	1	19	1816	19	plus	1	19	38.2	0.003	1
BE996342	320	gnl|uv|U67875.1:6541-6683	pESP-I yeast expression vector	plus	303	320	0	18	plus	48	65	36.2	0.002	1
BF801396	297	gnl|uv|AF222336.1:507-634	Cloning vector pTacSfi	plus	280	297	0	18	plus	43	60	36.2	0.002	1
BG065047	255	gnl|uv|U59231.1:5112-7487	Cloning vector cLHYGpk	plus	238	255	0	18	minus	1125	1108	36.2	0.002	1
BM435718	224	gnl|uv|AF379854.1:5-2710	Cloning vector pVLH/hsp	plus	207	224	0	18	minus	1744	1727	36.2	0.002	1
BM532069	226	gnl|uv|U89960.1:4738-7717	Cloning vector pEG202 (pLexA)	plus	209	226	0	18	plus	2732	2749	36.2	0.002	1
CA640715	355	gnl|uv|U13843.1:1887-9923	pBPV cloning vector	plus	338	355	0	18	plus	2665	2682	36.2	0.002	1
CD745426	288	gnl|uv|AF379854.1:5-2710	Cloning vector pVLH/hsp	plus	271	288	0	18	minus	1745	1728	36.2	0.002	1
CF330146	339	gnl|uv|AF379854.1:5-2710	Cloning vector pVLH/hsp	plus	322	339	0	18	minus	1744	1727	36.2	0.002	1
CN826929	325	gnl|uv|U89960.1:4738-7717	Cloning vector pEG202 (pLexA)	plus	308	325	0	18	plus	2731	2748	36.2	0.002	1
CO154182	266	gnl|uv|U67875.1:5357-5483	pESP-I yeast expression vector	plus	249	266	0	18	minus	81	64	36.2	0.002	1
CO155982	349	gnl|uv|U67875.1:5357-5483	pESP-I yeast expression vector	plus	332	349	0	18	minus	81	64	36.2	0.002	1
CX050131	241	gnl|uv|AF379854.1:5-2710	Cloning vector pVLH/hsp	plus	224	241	0	18	minus	1744	1727	36.2	0.002	1
CX162059	305	gnl|uv|U67875.1:5357-5483	pESP-I yeast expression vector	plus	288	305	0	18	minus	82	65	36.2	0.002	1
AU092057	335	gnl|uv|U13843.1:1887-9923	pBPV cloning vector	plus	318	335	0	18	plus	2668	2685	36.2	0.002	1
DN967185	289	gnl|uv|U67875.1:5357-5483	pESP-I yeast expression vector	plus	272	289	0	18	minus	81	64	36.2	0.002	1
DT470670	326	gnl|uv|L11060.1:23-714	Cloning vector sequence (E. coli/yeast/phage P1) ADH2 gene, promoter; beta-lactamase gene; TRP1 gene; CYC1 gene, terminator; and two replication origins	plus	309	326	0	18	minus	309	292	36.2	0.002	1
DT840349	260	gnl|uv|U13843.1:1887-9923	pBPV cloning vector	plus	243	260	0	18	plus	2668	2685	36.2	0.002	1
EE339109	227	gnl|uv|AF379854.1:5-2710	Cloning vector pVLH/hsp	plus	210	227	0	18	minus	1745	1728	36.2	0.002	1
AV737828	334	gnl|uv|U89960.1:4738-7717	Cloning vector pEG202 (pLexA)	plus	317	334	0	18	plus	2731	2748	36.2	0.002	1
BE691617	339	gnl|uv|U30497.1:3230-4814	Cloning vector pAS2-1	plus	1	22	317	22	plus	519	540	36.2	0.002	0.954545
BE956298	271	gnl|uv|U67875.1:6541-6683	pESP-I yeast expression vector	plus	1	18	253	18	minus	65	48	36.2	0.002	1
BE986142	270	gnl|uv|AF379854.1:5-2710	Cloning vector pVLH/hsp	plus	1	18	252	18	plus	1727	1744	36.2	0.002	1
BE990342	351	gnl|uv|U67875.1:5357-5483	pESP-I yeast expression vector	plus	1	18	333	18	plus	63	80	36.2	0.002	1
BE991542	254	gnl|uv|U67875.1:5357-5483	pESP-I yeast expression vector	plus	1	18	236	18	plus	63	80	36.2	0.002	1
BF390873	269	gnl|uv|U67875.1:5357-5483	pESP-I yeast expression vector	plus	1	18	251	18	plus	63	80	36.2	0.002	1
BF476796	315	gnl|uv|NGB00038.1:1-60	Life Technologies pAMP10 multiple cloning site (right side)	plus	1	18	297	18	minus	18	1	36.2	0.002	1
BF709384	335	gnl|uv|U67875.1:6541-6683	pESP-I yeast expression vector	plus	1	18	317	18	minus	65	48	36.2	0.002	1
BG380090	248	gnl|uv|U67875.1:6541-6683	pESP-I yeast expression vector	plus	1	18	230	18	minus	64	47	36.2	0.002	1
BG630502	267	gnl|uv|U67875.1:6541-6683	pESP-I yeast expression vector	plus	1	18	249	18	minus	64	47	36.2	0.002	1
AA818703	348	gnl|uv|U67875.1:5357-5483	pESP-I yeast expression vector	plus	1	18	330	18	plus	63	80	36.2	0.002	1
BI288405	267	gnl|uv|U67875.1:6541-6683	pESP-I yeast expression vector	plus	1	18	249	18	minus	64	47	36.2	0.002	1
BI348552	321	gnl|uv|U89960.1:4738-7717	Cloning vector pEG202 (pLexA)	plus	1	18	303	18	minus	2749	2732	36.2	0.002	1
AA866377	260	gnl|uv|U67875.1:6541-6683	pESP-I yeast expression vector	plus	1	18	242	18	minus	65	48	36.2	0.002	1
AA923981	319	gnl|uv|U67875.1:6541-6683	pESP-I yeast expression vector	plus	1	18	301	18	minus	65	48	36.2	0.002	1
AA984342	329	gnl|uv|U13843.1:1887-9923	pBPV cloning vector	plus	1	18	311	18	minus	2686	2669	36.2	0.002	1
AI059793	282	gnl|uv|U67875.1:5357-5483	pESP-I yeast expression vector	plus	1	18	264	18	plus	63	80	36.2	0.002	1
AI071793	358	gnl|uv|U67875.1:5357-5483	pESP-I yeast expression vector	plus	1	18	340	18	plus	63	80	36.2	0.002	1
BM193692	344	gnl|uv|U67875.1:5357-5483	pESP-I yeast expression vector	plus	1	18	326	18	plus	63	80	36.2	0.002	1
BM667389	358	gnl|uv|AF379854.1:5-2710	Cloning vector pVLH/hsp	plus	1	18	340	18	plus	1728	1745	36.2	0.002	1
AI146262	248	gnl|uv|U67875.1:6541-6683	pESP-I yeast expression vector	plus	1	18	230	18	minus	65	48	36.2	0.002	1
AI208255	351	gnl|uv|X65328.2:3-135	Cloning vector pSP64 (polyA)	plus	1	18	333	18	minus	67	50	36.2	0.002	1
BQ022103	305	gnl|uv|U67875.1:6541-6683	pESP-I yeast expression vector	plus	1	18	287	18	minus	65	48	36.2	0.002	1
BU066740	236	gnl|uv|NGB00089.1:1-56	Life Technologies SalI adapter multimer	plus	1	18	218	18	plus	12	29	36.2	0.002	1
AI834934	334	gnl|uv|U67875.1:6541-6683	pESP-I yeast expression vector	plus	1	18	316	18	minus	65	48	36.2	0.002	1
AI836734	333	gnl|uv|U67875.1:6541-6683	pESP-I yeast expression vector	plus	1	18	315	18	minus	65	48	36.2	0.002	1
AI843934	323	gnl|uv|U67875.1:6541-6683	pESP-I yeast expression vector	plus	1	18	305	18	minus	65	48	36.2	0.002	1
CA797866	271	gnl|uv|NGB00102.1:13-68	Junction between pCMV-Script EX vector and Stratagene's ZAP Library Adaptor	plus	1	18	253	18	plus	39	56	36.2	0.002	1
CA945224	242	gnl|uv|U89960.1:4738-7717	Cloning vector pEG202 (pLexA)	plus	1	18	224	18	minus	2748	2731	36.2	0.002	1
CB094669	241	gnl|uv|NGB00012.1:1-59	CLONTECH SMART CDS III/3'PCR primer	plus	1	18	223	18	plus	25	42	36.2	0.002	1
CF301729	324	gnl|uv|U67875.1:5357-5483	pESP-I yeast expression vector	plus	1	18	306	18	plus	64	81	36.2	0.002	1
CT602289	263	gnl|uv|U67875.1:6541-6683	pESP-I yeast expression vector	plus	1	18	245	18	minus	63	46	36.2	0.002	1
CV351722	274	gnl|uv|AF379854.1:5-2710	Cloning vector pVLH/hsp	plus	1	18	256	18	minus	1388	1371	36.2	0.002	1
EG966903	274	gnl|uv|M10848.1:1-230	Plasmid pBR345 replication origin	plus	1	18	256	18	minus	77	60	36.2	0.002	1
AW128904	306	gnl|uv|U67875.1:6541-6683	pESP-I yeast expression vector	plus	1	18	288	18	minus	63	46	36.2	0.002	1
AW139704	247	gnl|uv|U67875.1:5357-5483	pESP-I yeast expression vector	plus	1	18	229	18	plus	63	80	36.2	0.002	1
R43359	289	gnl|uv|AF379854.1:5-2710	Cloning vector pVLH/hsp	plus	1	18	271	18	plus	1727	1744	36.2	0.002	1
AW433558	235	gnl|uv|U67875.1:6541-6683	pESP-I yeast expression vector	plus	1	18	217	18	minus	63	46	36.2	0.002	1
AW449903	309	gnl|uv|L11060.1:23-714	Cloning vector sequence (E. coli/yeast/phage P1) ADH2 gene, promoter; beta-lactamase gene; TRP1 gene; CYC1 gene, terminator; and two replication origins	plus	1	22	287	22	plus	291	312	36.2	0.002	0.954545
AW450503	290	gnl|uv|U67875.1:5357-5483	pESP-I yeast expression vector	plus	1	18	272	18	plus	63	80	36.2	0.002	1
AW524617	234	gnl|uv|U67875.1:6541-6683	pESP-I yeast expression vector	plus	1	18	216	18	minus	65	48	36.2	0.002	1
BE117839	332	gnl|uv|U67875.1:6541-6683	pESP-I yeast expression vector	plus	1	18	314	18	minus	65	48	36.2	0.002	1
CK420547	902	gnl|uv|X65328.2:3-135	Cloning vector pSP64 (polyA)	plus	884	902	0	19	plus	50	68	38.2	0.002	1
CN210850	995	gnl|uv|U89960.1:4738-7717	Cloning vector pEG202 (pLexA)	plus	977	995	0	19	plus	2732	2750	38.2	0.002	1
CR996383	897	gnl|uv|X65328.2:3-135	Cloning vector pSP64 (polyA)	plus	879	897	0	19	plus	48	66	38.2	0.002	1
DR833929	894	gnl|uv|U89960.1:4738-7717	Cloning vector pEG202 (pLexA)	plus	876	894	0	19	plus	2732	2750	38.2	0.002	1
DT402035	856	gnl|uv|X65328.2:3-135	Cloning vector pSP64 (polyA)	plus	838	856	0	19	plus	50	68	38.2	0.002	1
DV438994	1163	gnl|uv|NGB00012.1:1-59	CLONTECH SMART CDS III/3'PCR primer	plus	1141	1163	0	23	plus	26	48	38.2	0.002	0.956522
DV859265	1002	gnl|uv|U67875.1:5357-5483	pESP-I yeast expression vector	plus	984	1002	0	19	minus	81	63	38.2	0.002	1
DV867665	998	gnl|uv|U67875.1:6541-6683	pESP-I yeast expression vector	plus	980	998	0	19	plus	48	66	38.2	0.002	1
EH449700	1022	gnl|uv|U13843.1:1887-9923	pBPV cloning vector	plus	1004	1022	0	19	plus	2668	2686	38.2	0.002	1
ES247423	855	gnl|uv|X65328.2:3-135	Cloning vector pSP64 (polyA)	plus	837	855	0	19	plus	50	68	38.2	0.002	1
ES251023	890	gnl|uv|U89960.1:4738-7717	Cloning vector pEG202 (pLexA)	plus	872	890	0	19	plus	2731	2749	38.2	0.002	1
BQ682317	1152	gnl|uv|X65328.2:3-135	Cloning vector pSP64 (polyA)	plus	1	19	1133	19	minus	68	50	38.2	0.002	1
BU147732	918	gnl|uv|DQ845760.1:668-812	Cloning vector pExpress-1	plus	1	19	899	19	minus	95	77	38.2	0.002	1
BU148932	991	gnl|uv|DQ845760.1:668-812	Cloning vector pExpress-1	plus	1	19	972	19	minus	95	77	38.2	0.002	1
CD436944	905	gnl|uv|U67875.1:5357-5483	pESP-I yeast expression vector	plus	1	19	886	19	plus	64	82	38.2	0.002	1
CF582299	943	gnl|uv|L11060.1:23-714	Cloning vector sequence (E. coli/yeast/phage P1) ADH2 gene, promoter; beta-lactamase gene; TRP1 gene; CYC1 gene, terminator; and two replication origins	plus	1	19	924	19	plus	287	305	38.2	0.002	1
AJ883496	947	gnl|uv|NGB00048.1:663-920	Life Technologies cloning vector pCMVSPORT6	plus	1	26	921	26	minus	167	141	38.2	0.002	0.962963
CF783495	845	gnl|uv|L11060.1:23-714	Cloning vector sequence (E. coli/yeast/phage P1) ADH2 gene, promoter; beta-lactamase gene; TRP1 gene; CYC1 gene, terminator; and two replication origins	plus	1	19	826	19	plus	293	311	38.2	0.002	1
CN152574	841	gnl|uv|U09663.1:197-287	Cloning vector pSEAP-Promoter	plus	1	19	822	19	minus	74	56	38.2	0.002	1
CR765657	835	gnl|uv|NGB00012.1:1-59	CLONTECH SMART CDS III/3'PCR primer	plus	1	19	816	19	plus	25	43	38.2	0.002	1
CT658439	860	gnl|uv|U89960.1:4738-7717	Cloning vector pEG202 (pLexA)	plus	1	19	841	19	minus	2749	2731	38.2	0.002	1
CV277117	858	gnl|uv|U67875.1:5357-5483	pESP-I yeast expression vector	plus	1	19	839	19	plus	62	80	38.2	0.002	1
CV280717	843	gnl|uv|U67875.1:5357-5483	pESP-I yeast expression vector	plus	1	19	824	19	plus	64	82	38.2	0.002	1
CV282517	904	gnl|uv|U67875.1:6541-6683	pESP-I yeast expression vector	plus	1	19	885	19	minus	66	48	38.2	0.002	1
CX779533	871	gnl|uv|U67875.1:6541-6683	pESP-I yeast expression vector	plus	1	19	852	19	minus	66	48	38.2	0.002	1
CX920841	868	gnl|uv|U13843.1:1887-9923	pBPV cloning vector	plus	1	19	849	19	minus	2686	2668	38.2	0.002	1
DN563285	927	gnl|uv|AF379854.1:5-2710	Cloning vector pVLH/hsp	plus	1	19	908	19	plus	1728	1746	38.2	0.002	1
DN570485	940	gnl|uv|AF379854.1:5-2710	Cloning vector pVLH/hsp	plus	1	19	921	19	plus	1728	1746	38.2	0.002	1
DR141757	1150	gnl|uv|AF379854.1:5-2710	Cloning vector pVLH/hsp	plus	1	19	1131	19	plus	1726	1744	38.2	0.002	1
DR144757	901	gnl|uv|U67875.1:5357-5483	pESP-I yeast expression vector	plus	1	19	882	19	plus	62	80	38.2	0.002	1
DR148357	1094	gnl|uv|AF379854.1:5-2710	Cloning vector pVLH/hsp	plus	1	19	1075	19	plus	1726	1744	38.2	0.002	1
DR150157	1089	gnl|uv|U67875.1:6541-6683	pESP-I yeast expression vector	plus	1	19	1070	19	minus	66	48	38.2	0.002	1
DR154583	1085	gnl|uv|U67875.1:6541-6683	pESP-I yeast expression vector	plus	1	19	1066	19	minus	66	48	38.2	0.002	1
DR540953	929	gnl|uv|U67875.1:6541-6683	pESP-I yeast expression vector	plus	1	19	910	19	minus	66	48	38.2	0.002	1
DR554298	858	gnl|uv|U67875.1:6541-6683	pESP-I yeast expression vector	plus	1	19	839	19	minus	66	48	38.2	0.002	1
DR584298	861	gnl|uv|U67875.1:5357-5483	pESP-I yeast expression vector	plus	1	19	842	19	plus	62	80	38.2	0.002	1
DR723327	853	gnl|uv|DQ845760.1:668-812	Cloning vector pExpress-1	plus	1	19	834	19	minus	95	77	38.2	0.002	1
DT485670	872	gnl|uv|U67875.1:6541-6683	pESP-I yeast expression vector	plus	1	19	853	19	minus	66	48	38.2	0.002	1
DT517608	872	gnl|uv|U67875.1:6541-6683	pESP-I yeast expression vector	plus	1	19	853	19	minus	66	48	38.2	0.002	1
DT519408	875	gnl|uv|U67875.1:5357-5483	pESP-I yeast expression vector	plus	1	19	856	19	plus	62	80	38.2	0.002	1
DT797590	945	gnl|uv|U67875.1:5357-5483	pESP-I yeast expression vector	plus	1	19	926	19	plus	62	80	38.2	0.002	1
EB494386	873	gnl|uv|DQ845760.1:668-812	Cloning vector pExpress-1	plus	1	19	854	19	minus	95	77	38.2	0.002	1
DV923957	844	gnl|uv|U13843.1:1887-9923	pBPV cloning vector	plus	1	19	825	19	minus	2685	2667	38.2	0.002	1
EC976843	893	gnl|uv|U67875.1:6541-6683	pESP-I yeast expression vector	plus	1	19	874	19	minus	66	48	38.2	0.002	1
EH441900	60	gnl|uv|NGB00101.1:1-66	Junction between pBluescript II SK vector and Stratagene's 1st strand cDNA synthesis primer	plus	44	60	0	17	plus	46	62	34.2	0.001	1
AL037515	152	gnl|uv|AF379854.1:5-2710	Cloning vector pVLH/hsp	plus	135	152	0	18	minus	1744	1727	36.2	0.001	1
DT515208	205	gnl|uv|NGB00064.1:1-44	Stratagene ZAP Library Adaptor multimer	plus	188	205	0	18	plus	1	18	36.2	0.001	1
DV584026	160	gnl|uv|U13843.1:1887-9923	pBPV cloning vector	plus	143	160	0	18	plus	2669	2686	36.2	0.001	1
AV741428	184	gnl|uv|U67875.1:6541-6683	pESP-I yeast expression vector	plus	167	184	0	18	plus	46	63	36.2	0.001	1
EH367819	173	gnl|uv|L11060.1:23-714	Cloning vector sequence (E. coli/yeast/phage P1) ADH2 gene, promoter; beta-lactamase gene; TRP1 gene; CYC1 gene, terminator; and two replication origins	plus	156	173	0	18	minus	303	286	36.2	0.001	1
BE856981	215	gnl|uv|X65328.2:3-135	Cloning vector pSP64 (polyA)	plus	1	18	197	18	minus	66	49	36.2	0.001	1
BF401073	186	gnl|uv|U67875.1:6541-6683	pESP-I yeast expression vector	plus	1	18	168	18	minus	65	48	36.2	0.001	1
AA925181	164	gnl|uv|U67875.1:5357-5483	pESP-I yeast expression vector	plus	1	18	146	18	plus	65	82	36.2	0.001	1
BU753800	157	gnl|uv|U67875.1:6541-6683	pESP-I yeast expression vector	plus	1	18	139	18	minus	65	48	36.2	0.001	1
AI560323	170	gnl|uv|AF379854.1:5-2710	Cloning vector pVLH/hsp	plus	1	18	152	18	plus	1728	1745	36.2	0.001	1
AI866187	208	gnl|uv|AF379854.1:5-2710	Cloning vector pVLH/hsp	plus	1	18	190	18	plus	1728	1745	36.2	0.001	1
CB415616	175	gnl|uv|NGB00102.1:13-68	Junction between pCMV-Script EX vector and Stratagene's ZAP Library Adaptor	plus	1	18	157	18	plus	39	56	36.2	0.001	1
CK783104	147	gnl|uv|L11060.1:23-714	Cloning vector sequence (E. coli/yeast/phage P1) ADH2 gene, promoter; beta-lactamase gene; TRP1 gene; CYC1 gene, terminator; and two replication origins	plus	1	18	129	18	plus	293	310	36.2	0.001	1
DY646161	189	gnl|uv|L11060.1:23-714	Cloning vector sequence (E. coli/yeast/phage P1) ADH2 gene, promoter; beta-lactamase gene; TRP1 gene; CYC1 gene, terminator; and two replication origins	plus	1	18	171	18	plus	285	302	36.2	0.001	1
AW149304	164	gnl|uv|U67875.1:6541-6683	pESP-I yeast expression vector	plus	1	18	146	18	minus	65	48	36.2	0.001	1
AW457703	200	gnl|uv|U67875.1:5357-5483	pESP-I yeast expression vector	plus	1	18	182	18	plus	63	80	36.2	0.001	1
BF275087	631	gnl|uv|U89960.1:4738-7717	Cloning vector pEG202 (pLexA)	plus	613	631	0	19	plus	2732	2750	38.2	0.001	1
BG167008	637	gnl|uv|U67875.1:6541-6683	pESP-I yeast expression vector	plus	619	637	0	19	plus	47	65	38.2	0.001	1
BI812731	554	gnl|uv|U89960.1:4738-7717	Cloning vector pEG202 (pLexA)	plus	536	554	0	19	plus	2731	2749	38.2	0.001	1
BM282681	652	gnl|uv|U89960.1:4738-7717	Cloning vector pEG202 (pLexA)	plus	634	652	0	19	plus	2732	2750	38.2	0.001	1
BQ806621	638	gnl|uv|U67875.1:6541-6683	pESP-I yeast expression vector	plus	620	638	0	19	plus	48	66	38.2	0.001	1
BX098905	623	gnl|uv|U30497.1:3230-4814	Cloning vector pAS2-1	plus	605	623	0	19	minus	538	520	38.2	0.001	1
CA392384	717	gnl|uv|NGB00016.1:1-44	Life Technologies NotI primer-adapter	plus	699	717	0	19	minus	44	26	38.2	0.001	1
CA409186	606	gnl|uv|U67875.1:5357-5483	pESP-I yeast expression vector	plus	588	606	0	19	minus	82	64	38.2	0.001	1
CA593915	607	gnl|uv|AF379854.1:5-2710	Cloning vector pVLH/hsp	plus	589	607	0	19	minus	1745	1727	38.2	0.001	1
CB084469	517	gnl|uv|U89960.1:4738-7717	Cloning vector pEG202 (pLexA)	plus	499	517	0	19	plus	2732	2750	38.2	0.001	1
CB196150	719	gnl|uv|L11060.1:23-714	Cloning vector sequence (E. coli/yeast/phage P1) ADH2 gene, promoter; beta-lactamase gene; TRP1 gene; CYC1 gene, terminator; and two replication origins	plus	701	719	0	19	minus	304	286	38.2	0.001	1
CB275935	641	gnl|uv|L11060.1:23-714	Cloning vector sequence (E. coli/yeast/phage P1) ADH2 gene, promoter; beta-lactamase gene; TRP1 gene; CYC1 gene, terminator; and two replication origins	plus	623	641	0	19	minus	309	291	38.2	0.001	1
CD107541	781	gnl|uv|L11060.1:23-714	Cloning vector sequence (E. coli/yeast/phage P1) ADH2 gene, promoter; beta-lactamase gene; TRP1 gene; CYC1 gene, terminator; and two replication origins	plus	763	781	0	19	minus	304	286	38.2	0.001	1
CD472891	535	gnl|uv|X65328.2:3-135	Cloning vector pSP64 (polyA)	plus	517	535	0	19	plus	50	68	38.2	0.001	1
AL374754	552	gnl|uv|NGB00101.1:1-66	Junction between pBluescript II SK vector and Stratagene's 1st strand cDNA synthesis primer	plus	530	552	0	23	minus	62	40	38.2	0.001	0.956522
CK308968	626	gnl|uv|U67875.1:6541-6683	pESP-I yeast expression vector	plus	608	626	0	19	plus	79	97	38.2	0.001	1
CN112971	719	gnl|uv|U89960.1:4738-7717	Cloning vector pEG202 (pLexA)	plus	701	719	0	19	plus	2732	2750	38.2	0.001	1
CO544983	690	gnl|uv|U67875.1:6541-6683	pESP-I yeast expression vector	plus	672	690	0	19	plus	48	66	38.2	0.001	1
CT695039	533	gnl|uv|X70481.1:3574-4472	replicative centromeric Saccharomyces cerevisiae/E. coli shuttle vector	plus	515	533	0	19	plus	684	702	38.2	0.001	1
CV030483	584	gnl|uv|U02450.1:497-595	Cloning vector pBacPAK1	plus	566	584	0	19	plus	66	84	38.2	0.001	1
CX409839	695	gnl|uv|U67875.1:6541-6683	pESP-I yeast expression vector	plus	677	695	0	19	plus	47	65	38.2	0.001	1
CX566647	627	gnl|uv|U89960.1:4738-7717	Cloning vector pEG202 (pLexA)	plus	609	627	0	19	plus	2731	2749	38.2	0.001	1
CX635754	576	gnl|uv|L11060.1:23-714	Cloning vector sequence (E. coli/yeast/phage P1) ADH2 gene, promoter; beta-lactamase gene; TRP1 gene; CYC1 gene, terminator; and two replication origins	plus	558	576	0	19	minus	309	291	38.2	0.001	1
CX640006	600	gnl|uv|U89960.1:4738-7717	Cloning vector pEG202 (pLexA)	plus	582	600	0	19	plus	2732	2750	38.2	0.001	1
CX742110	525	gnl|uv|U67875.1:6541-6683	pESP-I yeast expression vector	plus	507	525	0	19	plus	48	66	38.2	0.001	1
AU092657	580	gnl|uv|U89960.1:4738-7717	Cloning vector pEG202 (pLexA)	plus	562	580	0	19	plus	2732	2750	38.2	0.001	1
DN066924	644	gnl|uv|U67875.1:6541-6683	pESP-I yeast expression vector	plus	626	644	0	19	plus	48	66	38.2	0.001	1
DN093333	516	gnl|uv|U67875.1:5357-5483	pESP-I yeast expression vector	plus	498	516	0	19	minus	80	62	38.2	0.001	1
DR073197	621	gnl|uv|U67875.1:6541-6683	pESP-I yeast expression vector	plus	603	621	0	19	plus	48	66	38.2	0.001	1
DR074398	584	gnl|uv|U67875.1:6541-6683	pESP-I yeast expression vector	plus	566	584	0	19	plus	48	66	38.2	0.001	1
DR568098	658	gnl|uv|U67875.1:6541-6683	pESP-I yeast expression vector	plus	640	658	0	19	plus	48	66	38.2	0.001	1
DR863788	652	gnl|uv|U67875.1:5357-5483	pESP-I yeast expression vector	plus	634	652	0	19	minus	80	62	38.2	0.001	1
DR871097	587	gnl|uv|U67875.1:6541-6683	pESP-I yeast expression vector	plus	569	587	0	19	plus	48	66	38.2	0.001	1
DT478470	514	gnl|uv|U67875.1:6541-6683	pESP-I yeast expression vector	plus	496	514	0	19	plus	48	66	38.2	0.001	1
DT494070	564	gnl|uv|U13843.1:1887-9923	pBPV cloning vector	plus	546	564	0	19	plus	2668	2686	38.2	0.001	1
DT811992	715	gnl|uv|U67875.1:6541-6683	pESP-I yeast expression vector	plus	697	715	0	19	plus	48	66	38.2	0.001	1
DT840949	812	gnl|uv|L11060.1:23-714	Cloning vector sequence (E. coli/yeast/phage P1) ADH2 gene, promoter; beta-lactamase gene; TRP1 gene; CYC1 gene, terminator; and two replication origins	plus	794	812	0	19	minus	310	292	38.2	0.001	1
DT846958	736	gnl|uv|U13843.1:1887-9923	pBPV cloning vector	plus	718	736	0	19	plus	2667	2685	38.2	0.001	1
DT857790	765	gnl|uv|U13843.1:1887-9923	pBPV cloning vector	plus	747	765	0	19	plus	2668	2686	38.2	0.001	1
DV573826	692	gnl|uv|L11060.1:23-714	Cloning vector sequence (E. coli/yeast/phage P1) ADH2 gene, promoter; beta-lactamase gene; TRP1 gene; CYC1 gene, terminator; and two replication origins	plus	674	692	0	19	minus	310	292	38.2	0.001	1
DV575026	813	gnl|uv|AF379854.1:5-2710	Cloning vector pVLH/hsp	plus	795	813	0	19	minus	1745	1727	38.2	0.001	1
DV577426	759	gnl|uv|U13843.1:1887-9923	pBPV cloning vector	plus	741	759	0	19	plus	2668	2686	38.2	0.001	1
DY583780	715	gnl|uv|AF379854.1:5-2710	Cloning vector pVLH/hsp	plus	693	715	0	23	minus	1697	1675	38.2	0.001	0.956522
EC301324	733	gnl|uv|L11060.1:23-714	Cloning vector sequence (E. coli/yeast/phage P1) ADH2 gene, promoter; beta-lactamase gene; TRP1 gene; CYC1 gene, terminator; and two replication origins	plus	715	733	0	19	minus	312	294	38.2	0.001	1
EE284515	612	gnl|uv|NGB00064.1:1-44	Stratagene ZAP Library Adaptor multimer	plus	594	612	0	19	plus	1	19	38.2	0.001	1
EE900888	598	gnl|uv|AF379854.1:5-2710	Cloning vector pVLH/hsp	plus	580	598	0	19	minus	1744	1726	38.2	0.001	1
EH119871	717	gnl|uv|U89960.1:4738-7717	Cloning vector pEG202 (pLexA)	plus	695	717	0	23	plus	2728	2750	38.2	0.001	0.956522
EH165750	600	gnl|uv|L11060.1:23-714	Cloning vector sequence (E. coli/yeast/phage P1) ADH2 gene, promoter; beta-lactamase gene; TRP1 gene; CYC1 gene, terminator; and two replication origins	plus	582	600	0	19	minus	310	292	38.2	0.001	1
EH197845	632	gnl|uv|U13843.1:1887-9923	pBPV cloning vector	plus	614	632	0	19	plus	2668	2686	38.2	0.001	1
EH361819	744	gnl|uv|U89960.1:4738-7717	Cloning vector pEG202 (pLexA)	plus	726	744	0	19	plus	2731	2749	38.2	0.001	1
BE956898	536	gnl|uv|U67875.1:6541-6683	pESP-I yeast expression vector	plus	1	23	513	23	minus	64	42	38.2	0.001	0.956522
BE980742	519	gnl|uv|U89960.1:4738-7717	Cloning vector pEG202 (pLexA)	plus	1	19	500	19	minus	2750	2732	38.2	0.001	1
BE989142	508	gnl|uv|U67875.1:5357-5483	pESP-I yeast expression vector	plus	1	19	489	19	plus	62	80	38.2	0.001	1
BF047418	530	gnl|uv|U89960.1:4738-7717	Cloning vector pEG202 (pLexA)	plus	1	19	511	19	minus	2750	2732	38.2	0.001	1
BF061904	583	gnl|uv|U67875.1:5357-5483	pESP-I yeast expression vector	plus	1	23	560	23	plus	64	86	38.2	0.001	0.956522
BF401673	520	gnl|uv|U89960.1:4738-7717	Cloning vector pEG202 (pLexA)	plus	1	19	501	19	minus	2750	2732	38.2	0.001	1
BF405873	655	gnl|uv|U67875.1:5357-5483	pESP-I yeast expression vector	plus	1	19	636	19	plus	62	80	38.2	0.001	1
BF508050	519	gnl|uv|U89960.1:4738-7717	Cloning vector pEG202 (pLexA)	plus	1	19	500	19	minus	2750	2732	38.2	0.001	1
BF514050	540	gnl|uv|L11060.1:23-714	Cloning vector sequence (E. coli/yeast/phage P1) ADH2 gene, promoter; beta-lactamase gene; TRP1 gene; CYC1 gene, terminator; and two replication origins	plus	1	19	521	19	plus	291	309	38.2	0.001	1
BF515850	556	gnl|uv|L11060.1:23-714	Cloning vector sequence (E. coli/yeast/phage P1) ADH2 gene, promoter; beta-lactamase gene; TRP1 gene; CYC1 gene, terminator; and two replication origins	plus	1	19	537	19	plus	291	309	38.2	0.001	1
BF713362	578	gnl|uv|U67875.1:5357-5483	pESP-I yeast expression vector	plus	1	19	559	19	plus	62	80	38.2	0.001	1
BG374690	509	gnl|uv|U67875.1:6541-6683	pESP-I yeast expression vector	plus	1	19	490	19	minus	66	48	38.2	0.001	1
BG375890	550	gnl|uv|U67875.1:6541-6683	pESP-I yeast expression vector	plus	1	19	531	19	minus	66	48	38.2	0.001	1
BG380690	728	gnl|uv|U67875.1:5357-5483	pESP-I yeast expression vector	plus	1	19	709	19	plus	62	80	38.2	0.001	1
BI202462	713	gnl|uv|U67875.1:6541-6683	pESP-I yeast expression vector	plus	1	19	694	19	minus	66	48	38.2	0.001	1
BI279405	704	gnl|uv|U67875.1:6541-6683	pESP-I yeast expression vector	plus	1	19	685	19	minus	66	48	38.2	0.001	1
BI281805	673	gnl|uv|U67875.1:5357-5483	pESP-I yeast expression vector	plus	1	19	654	19	plus	62	80	38.2	0.001	1
BI285405	737	gnl|uv|U67875.1:6541-6683	pESP-I yeast expression vector	plus	1	19	718	19	minus	66	48	38.2	0.001	1
BI320281	517	gnl|uv|NGB00079.1:1-50	Stratagene 1st strand cDNA synthesis primer	plus	1	19	498	19	plus	3	21	38.2	0.001	1
BI400808	509	gnl|uv|U67875.1:5357-5483	pESP-I yeast expression vector	plus	1	19	490	19	plus	62	80	38.2	0.001	1
BI401426	655	gnl|uv|AF379854.1:5-2710	Cloning vector pVLH/hsp	plus	1	19	636	19	plus	1726	1744	38.2	0.001	1
BI402051	638	gnl|uv|U67875.1:6541-6683	pESP-I yeast expression vector	plus	1	19	619	19	minus	66	48	38.2	0.001	1
BI403869	516	gnl|uv|U67875.1:6541-6683	pESP-I yeast expression vector	plus	1	19	497	19	minus	66	48	38.2	0.001	1
AA859170	547	gnl|uv|AF379854.1:5-2710	Cloning vector pVLH/hsp	plus	1	19	528	19	plus	1727	1745	38.2	0.001	1
BM663789	541	gnl|uv|U67875.1:5357-5483	pESP-I yeast expression vector	plus	1	19	522	19	plus	62	80	38.2	0.001	1
BM665589	658	gnl|uv|U67875.1:6541-6683	pESP-I yeast expression vector	plus	1	19	639	19	minus	66	48	38.2	0.001	1
BM666189	685	gnl|uv|U67875.1:6541-6683	pESP-I yeast expression vector	plus	1	19	666	19	minus	66	48	38.2	0.001	1
BM669189	631	gnl|uv|U67875.1:5357-5483	pESP-I yeast expression vector	plus	1	19	612	19	plus	62	80	38.2	0.001	1
BM670989	538	gnl|uv|L11060.1:23-714	Cloning vector sequence (E. coli/yeast/phage P1) ADH2 gene, promoter; beta-lactamase gene; TRP1 gene; CYC1 gene, terminator; and two replication origins	plus	1	23	515	23	plus	289	311	38.2	0.001	0.956522
BM677589	659	gnl|uv|U67875.1:6541-6683	pESP-I yeast expression vector	plus	1	19	640	19	minus	66	48	38.2	0.001	1
BM968091	619	gnl|uv|U67875.1:6541-6683	pESP-I yeast expression vector	plus	1	19	600	19	minus	66	48	38.2	0.001	1
BM969891	618	gnl|uv|U67875.1:6541-6683	pESP-I yeast expression vector	plus	1	23	595	23	minus	64	42	38.2	0.001	0.956522
BM972891	732	gnl|uv|U67875.1:5357-5483	pESP-I yeast expression vector	plus	1	19	713	19	plus	62	80	38.2	0.001	1
BM973491	626	gnl|uv|U67875.1:6541-6683	pESP-I yeast expression vector	plus	1	19	607	19	minus	66	48	38.2	0.001	1
BM974091	662	gnl|uv|U67875.1:6541-6683	pESP-I yeast expression vector	plus	1	19	643	19	minus	66	48	38.2	0.001	1
BM977091	738	gnl|uv|U67875.1:6541-6683	pESP-I yeast expression vector	plus	1	19	719	19	minus	66	48	38.2	0.001	1
BM977691	601	gnl|uv|U67875.1:5357-5483	pESP-I yeast expression vector	plus	1	19	582	19	plus	62	80	38.2	0.001	1
BM979491	779	gnl|uv|U67875.1:6541-6683	pESP-I yeast expression vector	plus	1	19	760	19	minus	66	48	38.2	0.001	1
BM983091	689	gnl|uv|U67875.1:5357-5483	pESP-I yeast expression vector	plus	1	19	670	19	plus	62	80	38.2	0.001	1
BM989691	699	gnl|uv|U67875.1:6541-6683	pESP-I yeast expression vector	plus	1	19	680	19	minus	66	48	38.2	0.001	1
BM990891	659	gnl|uv|AF379854.1:5-2710	Cloning vector pVLH/hsp	plus	1	19	640	19	plus	1726	1744	38.2	0.001	1
BM992691	676	gnl|uv|U67875.1:5357-5483	pESP-I yeast expression vector	plus	1	19	657	19	plus	62	80	38.2	0.001	1
BM995691	606	gnl|uv|U67875.1:6541-6683	pESP-I yeast expression vector	plus	1	19	587	19	minus	66	48	38.2	0.001	1
BM996891	693	gnl|uv|U67875.1:6541-6683	pESP-I yeast expression vector	plus	1	19	674	19	minus	64	46	38.2	0.001	1
BM997491	685	gnl|uv|U67875.1:6541-6683	pESP-I yeast expression vector	plus	1	19	666	19	minus	66	48	38.2	0.001	1
BM998091	659	gnl|uv|U67875.1:5357-5483	pESP-I yeast expression vector	plus	1	19	640	19	plus	62	80	38.2	0.001	1
BQ005605	661	gnl|uv|U67875.1:5357-5483	pESP-I yeast expression vector	plus	1	19	642	19	plus	62	80	38.2	0.001	1
BQ006205	722	gnl|uv|U67875.1:6541-6683	pESP-I yeast expression vector	plus	1	19	703	19	minus	66	48	38.2	0.001	1
BQ007103	717	gnl|uv|U67875.1:5357-5483	pESP-I yeast expression vector	plus	1	19	698	19	plus	64	82	38.2	0.001	1
BQ011303	557	gnl|uv|U67875.1:5357-5483	pESP-I yeast expression vector	plus	1	19	538	19	plus	62	80	38.2	0.001	1
BQ012503	521	gnl|uv|U67875.1:6541-6683	pESP-I yeast expression vector	plus	1	19	502	19	minus	66	48	38.2	0.001	1
BQ013703	590	gnl|uv|L11060.1:23-714	Cloning vector sequence (E. coli/yeast/phage P1) ADH2 gene, promoter; beta-lactamase gene; TRP1 gene; CYC1 gene, terminator; and two replication origins	plus	1	19	571	19	plus	291	309	38.2	0.001	1
BQ019703	509	gnl|uv|U67875.1:5357-5483	pESP-I yeast expression vector	plus	1	19	490	19	plus	62	80	38.2	0.001	1
BQ021503	595	gnl|uv|U67875.1:6541-6683	pESP-I yeast expression vector	plus	1	19	576	19	minus	66	48	38.2	0.001	1
BQ022703	520	gnl|uv|U67875.1:6541-6683	pESP-I yeast expression vector	plus	1	19	501	19	minus	66	48	38.2	0.001	1
BQ160523	557	gnl|uv|X65328.2:3-135	Cloning vector pSP64 (polyA)	plus	1	19	538	19	minus	67	49	38.2	0.001	1
BQ174925	546	gnl|uv|U67875.1:5357-5483	pESP-I yeast expression vector	plus	1	19	527	19	plus	62	80	38.2	0.001	1
BQ176125	649	gnl|uv|U67875.1:6541-6683	pESP-I yeast expression vector	plus	1	19	630	19	minus	66	48	38.2	0.001	1
BQ191125	734	gnl|uv|U67875.1:5357-5483	pESP-I yeast expression vector	plus	1	19	715	19	plus	62	80	38.2	0.001	1
BQ196525	629	gnl|uv|U67875.1:6541-6683	pESP-I yeast expression vector	plus	1	19	610	19	minus	66	48	38.2	0.001	1
BQ204258	701	gnl|uv|U67875.1:5357-5483	pESP-I yeast expression vector	plus	1	19	682	19	plus	62	80	38.2	0.001	1
BQ206058	629	gnl|uv|U67875.1:5357-5483	pESP-I yeast expression vector	plus	1	19	610	19	plus	62	80	38.2	0.001	1
BQ447422	684	gnl|uv|U67875.1:6541-6683	pESP-I yeast expression vector	plus	1	19	665	19	minus	66	48	38.2	0.001	1
BQ574035	690	gnl|uv|U67875.1:5357-5483	pESP-I yeast expression vector	plus	1	19	671	19	plus	62	80	38.2	0.001	1
BQ575235	557	gnl|uv|U67875.1:6541-6683	pESP-I yeast expression vector	plus	1	19	538	19	minus	66	48	38.2	0.001	1
BQ575835	594	gnl|uv|U67875.1:5357-5483	pESP-I yeast expression vector	plus	1	19	575	19	plus	62	80	38.2	0.001	1
BQ602235	573	gnl|uv|U67875.1:5357-5483	pESP-I yeast expression vector	plus	1	19	554	19	plus	62	80	38.2	0.001	1
BQ602835	694	gnl|uv|U67875.1:6541-6683	pESP-I yeast expression vector	plus	1	19	675	19	minus	66	48	38.2	0.001	1
BQ772809	630	gnl|uv|U67875.1:5357-5483	pESP-I yeast expression vector	plus	1	19	611	19	plus	62	80	38.2	0.001	1
BQ774609	745	gnl|uv|U67875.1:5357-5483	pESP-I yeast expression vector	plus	1	19	726	19	plus	62	80	38.2	0.001	1
BQ775209	702	gnl|uv|U67875.1:6541-6683	pESP-I yeast expression vector	plus	1	19	683	19	minus	66	48	38.2	0.001	1
BQ775809	712	gnl|uv|U67875.1:5357-5483	pESP-I yeast expression vector	plus	1	19	693	19	plus	64	82	38.2	0.001	1
BQ780613	604	gnl|uv|U67875.1:6541-6683	pESP-I yeast expression vector	plus	1	19	585	19	minus	66	48	38.2	0.001	1
BQ781213	664	gnl|uv|AF379854.1:5-2710	Cloning vector pVLH/hsp	plus	1	19	645	19	plus	1726	1744	38.2	0.001	1
BQ793421	576	gnl|uv|U89960.1:4738-7717	Cloning vector pEG202 (pLexA)	plus	1	19	557	19	minus	2750	2732	38.2	0.001	1
BQ796421	536	gnl|uv|U67875.1:5357-5483	pESP-I yeast expression vector	plus	1	19	517	19	plus	62	80	38.2	0.001	1
BU616400	764	gnl|uv|U67875.1:6541-6683	pESP-I yeast expression vector	plus	1	19	745	19	minus	66	48	38.2	0.001	1
BU617600	764	gnl|uv|U67875.1:6541-6683	pESP-I yeast expression vector	plus	1	19	745	19	minus	66	48	38.2	0.001	1
BU618200	640	gnl|uv|U67875.1:6541-6683	pESP-I yeast expression vector	plus	1	19	621	19	minus	66	48	38.2	0.001	1
BU619400	715	gnl|uv|U67875.1:6541-6683	pESP-I yeast expression vector	plus	1	19	696	19	minus	66	48	38.2	0.001	1
BU621800	681	gnl|uv|U67875.1:6541-6683	pESP-I yeast expression vector	plus	1	19	662	19	minus	66	48	38.2	0.001	1
BU624200	695	gnl|uv|U67875.1:5357-5483	pESP-I yeast expression vector	plus	1	19	676	19	plus	62	80	38.2	0.001	1
BU625400	778	gnl|uv|U67875.1:6541-6683	pESP-I yeast expression vector	plus	1	19	759	19	minus	66	48	38.2	0.001	1
BU627201	671	gnl|uv|U67875.1:5357-5483	pESP-I yeast expression vector	plus	1	19	652	19	plus	62	80	38.2	0.001	1
BU629001	657	gnl|uv|U67875.1:6541-6683	pESP-I yeast expression vector	plus	1	19	638	19	minus	66	48	38.2	0.001	1
BU630801	667	gnl|uv|AF379854.1:5-2710	Cloning vector pVLH/hsp	plus	1	19	648	19	plus	1726	1744	38.2	0.001	1
BU632601	667	gnl|uv|U67875.1:6541-6683	pESP-I yeast expression vector	plus	1	19	648	19	minus	66	48	38.2	0.001	1
BU674288	683	gnl|uv|U67875.1:5357-5483	pESP-I yeast expression vector	plus	1	19	664	19	plus	62	80	38.2	0.001	1
BU679688	651	gnl|uv|U67875.1:6541-6683	pESP-I yeast expression vector	plus	1	19	632	19	minus	66	48	38.2	0.001	1
BU683888	609	gnl|uv|U67875.1:6541-6683	pESP-I yeast expression vector	plus	1	19	590	19	minus	66	48	38.2	0.001	1
BU685688	672	gnl|uv|U67875.1:5357-5483	pESP-I yeast expression vector	plus	1	19	653	19	plus	62	80	38.2	0.001	1
BU689288	622	gnl|uv|U67875.1:6541-6683	pESP-I yeast expression vector	plus	1	19	603	19	minus	66	48	38.2	0.001	1
BU729200	618	gnl|uv|U67875.1:5357-5483	pESP-I yeast expression vector	plus	1	19	599	19	plus	62	80	38.2	0.001	1
BU731600	625	gnl|uv|AF379854.1:5-2710	Cloning vector pVLH/hsp	plus	1	19	606	19	plus	1726	1744	38.2	0.001	1
BU733400	551	gnl|uv|U67875.1:6541-6683	pESP-I yeast expression vector	plus	1	19	532	19	minus	66	48	38.2	0.001	1
BU736400	516	gnl|uv|U67875.1:6541-6683	pESP-I yeast expression vector	plus	1	19	497	19	minus	66	48	38.2	0.001	1
BU737000	614	gnl|uv|U67875.1:6541-6683	pESP-I yeast expression vector	plus	1	19	595	19	minus	66	48	38.2	0.001	1
BU741800	563	gnl|uv|U67875.1:6541-6683	pESP-I yeast expression vector	plus	1	19	544	19	minus	66	48	38.2	0.001	1
BU743000	653	gnl|uv|U67875.1:6541-6683	pESP-I yeast expression vector	plus	1	19	634	19	minus	66	48	38.2	0.001	1
BU755000	509	gnl|uv|AF379854.1:5-2710	Cloning vector pVLH/hsp	plus	1	19	490	19	plus	1726	1744	38.2	0.001	1
BU758000	513	gnl|uv|U67875.1:5357-5483	pESP-I yeast expression vector	plus	1	19	494	19	plus	62	80	38.2	0.001	1
BX696747	711	gnl|uv|NGB00090.1:1-38	Invitrogen Oligo dT (NotI) Unidirectional Primer	plus	1	19	692	19	plus	19	37	38.2	0.001	1
BX739449	634	gnl|uv|U67875.1:5357-5483	pESP-I yeast expression vector	plus	1	19	615	19	plus	62	80	38.2	0.001	1
BX773653	767	gnl|uv|L11060.1:23-714	Cloning vector sequence (E. coli/yeast/phage P1) ADH2 gene, promoter; beta-lactamase gene; TRP1 gene; CYC1 gene, terminator; and two replication origins	plus	1	19	748	19	plus	291	309	38.2	0.001	1
AI556123	549	gnl|uv|L11060.1:23-714	Cloning vector sequence (E. coli/yeast/phage P1) ADH2 gene, promoter; beta-lactamase gene; TRP1 gene; CYC1 gene, terminator; and two replication origins	plus	1	19	530	19	plus	291	309	38.2	0.001	1
AI688034	511	gnl|uv|U13843.1:1887-9923	pBPV cloning vector	plus	1	19	492	19	minus	2684	2666	38.2	0.001	1
AI714964	547	gnl|uv|U67875.1:5357-5483	pESP-I yeast expression vector	plus	1	19	528	19	plus	62	80	38.2	0.001	1
AI754092	509	gnl|uv|U67875.1:5357-5483	pESP-I yeast expression vector	plus	1	19	490	19	plus	62	80	38.2	0.001	1
CA308783	620	gnl|uv|U67875.1:6541-6683	pESP-I yeast expression vector	plus	1	19	601	19	minus	66	48	38.2	0.001	1
CA311183	806	gnl|uv|AF379854.1:5-2710	Cloning vector pVLH/hsp	plus	1	19	787	19	plus	1726	1744	38.2	0.001	1
CA313583	733	gnl|uv|AF379854.1:5-2710	Cloning vector pVLH/hsp	plus	1	19	714	19	plus	1726	1744	38.2	0.001	1
CA404385	590	gnl|uv|Z29589.1:3211-4486	Expression vector pCOR116aN (modified from pCOR116 in [3])	plus	1	23	567	23	minus	731	709	38.2	0.001	0.956522
CA411586	690	gnl|uv|U67875.1:5357-5483	pESP-I yeast expression vector	plus	1	19	671	19	plus	62	80	38.2	0.001	1
CA415786	708	gnl|uv|U67875.1:6541-6683	pESP-I yeast expression vector	plus	1	19	689	19	minus	66	48	38.2	0.001	1
CA420586	684	gnl|uv|AF379854.1:5-2710	Cloning vector pVLH/hsp	plus	1	19	665	19	plus	1726	1744	38.2	0.001	1
CA422986	764	gnl|uv|U67875.1:5357-5483	pESP-I yeast expression vector	plus	1	19	745	19	plus	62	80	38.2	0.001	1
CA424186	616	gnl|uv|U67875.1:6541-6683	pESP-I yeast expression vector	plus	1	19	597	19	minus	66	48	38.2	0.001	1
CA425386	703	gnl|uv|U67875.1:6541-6683	pESP-I yeast expression vector	plus	1	19	684	19	minus	66	48	38.2	0.001	1
CA426586	796	gnl|uv|U67875.1:6541-6683	pESP-I yeast expression vector	plus	1	23	773	23	minus	64	42	38.2	0.001	0.956522
CA429586	744	gnl|uv|U67875.1:6541-6683	pESP-I yeast expression vector	plus	1	19	725	19	minus	66	48	38.2	0.001	1
CA430786	681	gnl|uv|U67875.1:5357-5483	pESP-I yeast expression vector	plus	1	19	662	19	plus	62	80	38.2	0.001	1
CA431986	540	gnl|uv|U67875.1:6541-6683	pESP-I yeast expression vector	plus	1	19	521	19	minus	65	47	38.2	0.001	1
CA439623	706	gnl|uv|U67875.1:6541-6683	pESP-I yeast expression vector	plus	1	19	687	19	minus	66	48	38.2	0.001	1
CA442023	629	gnl|uv|U67875.1:6541-6683	pESP-I yeast expression vector	plus	1	19	610	19	minus	66	48	38.2	0.001	1
CA448023	737	gnl|uv|U67875.1:6541-6683	pESP-I yeast expression vector	plus	1	19	718	19	minus	66	48	38.2	0.001	1
CA506480	763	gnl|uv|U67875.1:5357-5483	pESP-I yeast expression vector	plus	1	19	744	19	plus	62	80	38.2	0.001	1
CA508280	782	gnl|uv|U67875.1:6541-6683	pESP-I yeast expression vector	plus	1	19	763	19	minus	66	48	38.2	0.001	1
CA698384	531	gnl|uv|NGB00064.1:1-44	Stratagene ZAP Library Adaptor multimer	plus	1	19	512	19	plus	1	19	38.2	0.001	1
CB242740	799	gnl|uv|U67875.1:6541-6683	pESP-I yeast expression vector	plus	1	19	780	19	minus	64	46	38.2	0.001	1
CB306658	704	gnl|uv|U67875.1:5357-5483	pESP-I yeast expression vector	plus	1	19	685	19	plus	62	80	38.2	0.001	1
CB323211	793	gnl|uv|U67875.1:6541-6683	pESP-I yeast expression vector	plus	1	19	774	19	minus	66	48	38.2	0.001	1
CB325011	695	gnl|uv|U67875.1:6541-6683	pESP-I yeast expression vector	plus	1	19	676	19	minus	66	48	38.2	0.001	1
CB325611	765	gnl|uv|U67875.1:6541-6683	pESP-I yeast expression vector	plus	1	19	746	19	minus	66	48	38.2	0.001	1
CB326211	798	gnl|uv|U67875.1:6541-6683	pESP-I yeast expression vector	plus	1	19	779	19	minus	66	48	38.2	0.001	1
CB326811	634	gnl|uv|U67875.1:5357-5483	pESP-I yeast expression vector	plus	1	19	615	19	plus	64	82	38.2	0.001	1
CB327411	756	gnl|uv|U67875.1:6541-6683	pESP-I yeast expression vector	plus	1	19	737	19	minus	66	48	38.2	0.001	1
CB328611	658	gnl|uv|U67875.1:6541-6683	pESP-I yeast expression vector	plus	1	19	639	19	minus	66	48	38.2	0.001	1
CB529174	662	gnl|uv|U67875.1:6541-6683	pESP-I yeast expression vector	plus	1	19	643	19	minus	66	48	38.2	0.001	1
CB529774	546	gnl|uv|L11060.1:23-714	Cloning vector sequence (E. coli/yeast/phage P1) ADH2 gene, promoter; beta-lactamase gene; TRP1 gene; CYC1 gene, terminator; and two replication origins	plus	1	23	523	23	plus	289	311	38.2	0.001	0.956522
CB823396	768	gnl|uv|AF379854.1:5-2710	Cloning vector pVLH/hsp	plus	1	19	749	19	plus	1726	1744	38.2	0.001	1
CB850741	520	gnl|uv|U67875.1:5357-5483	pESP-I yeast expression vector	plus	1	19	501	19	plus	62	80	38.2	0.001	1
CD367777	601	gnl|uv|U67875.1:6541-6683	pESP-I yeast expression vector	plus	1	19	582	19	minus	66	48	38.2	0.001	1
CD371377	523	gnl|uv|AF379854.1:5-2710	Cloning vector pVLH/hsp	plus	1	19	504	19	plus	1726	1744	38.2	0.001	1
CD406343	667	gnl|uv|U67875.1:5357-5483	pESP-I yeast expression vector	plus	1	23	644	23	plus	63	85	38.2	0.001	0.956522
CD416543	506	gnl|uv|U89960.1:4738-7717	Cloning vector pEG202 (pLexA)	plus	1	19	487	19	minus	2750	2732	38.2	0.001	1
CD490893	584	gnl|uv|U67875.1:5357-5483	pESP-I yeast expression vector	plus	1	23	561	23	plus	62	84	38.2	0.001	0.956522
CD574964	746	gnl|uv|AF379854.1:5-2710	Cloning vector pVLH/hsp	plus	1	19	727	19	plus	1727	1745	38.2	0.001	1
CD617301	655	gnl|uv|NGB00033.1:114-341	Life Technologies cloning vector pZL1 from Lambda ZipLox	plus	1	19	636	19	plus	56	74	38.2	0.001	1
CD742426	826	gnl|uv|U67875.1:5357-5483	pESP-I yeast expression vector	plus	1	19	807	19	plus	62	80	38.2	0.001	1
CD775952	622	gnl|uv|U67875.1:6541-6683	pESP-I yeast expression vector	plus	1	19	603	19	minus	66	48	38.2	0.001	1
CD776552	638	gnl|uv|U67875.1:5357-5483	pESP-I yeast expression vector	plus	1	19	619	19	plus	64	82	38.2	0.001	1
CF071138	640	gnl|uv|U89960.1:4738-7717	Cloning vector pEG202 (pLexA)	plus	1	19	621	19	minus	2750	2732	38.2	0.001	1
CF404596	538	gnl|uv|U67875.1:5357-5483	pESP-I yeast expression vector	plus	1	19	519	19	plus	63	81	38.2	0.001	1
CF415396	562	gnl|uv|U67875.1:5357-5483	pESP-I yeast expression vector	plus	1	19	543	19	plus	62	80	38.2	0.001	1
CF528697	530	gnl|uv|U89960.1:4738-7717	Cloning vector pEG202 (pLexA)	plus	1	19	511	19	minus	2750	2732	38.2	0.001	1
CF529297	638	gnl|uv|U67875.1:6541-6683	pESP-I yeast expression vector	plus	1	19	619	19	minus	64	46	38.2	0.001	1
CF569497	648	gnl|uv|NGB00089.1:1-56	Life Technologies SalI adapter multimer	plus	1	19	629	19	plus	12	30	38.2	0.001	1
CF947784	727	gnl|uv|U67875.1:6541-6683	pESP-I yeast expression vector	plus	1	19	708	19	minus	66	48	38.2	0.001	1
CF948384	660	gnl|uv|U67875.1:5357-5483	pESP-I yeast expression vector	plus	1	19	641	19	plus	62	80	38.2	0.001	1
CK431947	527	gnl|uv|U67875.1:6541-6683	pESP-I yeast expression vector	plus	1	19	508	19	minus	66	48	38.2	0.001	1
CK433747	720	gnl|uv|U67875.1:6541-6683	pESP-I yeast expression vector	plus	1	19	701	19	minus	66	48	38.2	0.001	1
CK503890	566	gnl|uv|L11060.1:23-714	Cloning vector sequence (E. coli/yeast/phage P1) ADH2 gene, promoter; beta-lactamase gene; TRP1 gene; CYC1 gene, terminator; and two replication origins	plus	1	19	547	19	minus	42	24	38.2	0.001	1
CT591489	622	gnl|uv|U67875.1:5357-5483	pESP-I yeast expression vector	plus	1	19	603	19	plus	62	80	38.2	0.001	1
CK782504	670	gnl|uv|U67875.1:6541-6683	pESP-I yeast expression vector	plus	1	19	651	19	minus	66	48	38.2	0.001	1
CK783704	651	gnl|uv|AF379854.1:5-2710	Cloning vector pVLH/hsp	plus	1	19	632	19	plus	1726	1744	38.2	0.001	1
CK785504	719	gnl|uv|U67875.1:5357-5483	pESP-I yeast expression vector	plus	1	19	700	19	plus	62	80	38.2	0.001	1
CK786104	582	gnl|uv|U67875.1:5357-5483	pESP-I yeast expression vector	plus	1	19	563	19	plus	62	80	38.2	0.001	1
CK839369	652	gnl|uv|U67875.1:6541-6683	pESP-I yeast expression vector	plus	1	19	633	19	minus	64	46	38.2	0.001	1
CK844769	670	gnl|uv|U67875.1:6541-6683	pESP-I yeast expression vector	plus	1	19	651	19	minus	66	48	38.2	0.001	1
CN185879	749	gnl|uv|U13843.1:1887-9923	pBPV cloning vector	plus	1	19	730	19	minus	2686	2668	38.2	0.001	1
CN189681	664	gnl|uv|X65328.2:3-135	Cloning vector pSP64 (polyA)	plus	1	19	645	19	minus	68	50	38.2	0.001	1
CN192242	586	gnl|uv|AF379854.1:5-2710	Cloning vector pVLH/hsp	plus	1	19	567	19	plus	1727	1745	38.2	0.001	1
CN542774	632	gnl|uv|U67875.1:5357-5483	pESP-I yeast expression vector	plus	1	19	613	19	plus	62	80	38.2	0.001	1
CN544574	761	gnl|uv|U67875.1:6541-6683	pESP-I yeast expression vector	plus	1	19	742	19	minus	66	48	38.2	0.001	1
CO039862	608	gnl|uv|U67875.1:5357-5483	pESP-I yeast expression vector	plus	1	19	589	19	plus	62	80	38.2	0.001	1
CO042262	699	gnl|uv|U67875.1:5357-5483	pESP-I yeast expression vector	plus	1	19	680	19	plus	62	80	38.2	0.001	1
CO220464	532	gnl|uv|U67875.1:6541-6683	pESP-I yeast expression vector	plus	1	19	513	19	minus	66	48	38.2	0.001	1
CO222864	565	gnl|uv|AF379854.1:5-2710	Cloning vector pVLH/hsp	plus	1	19	546	19	plus	1726	1744	38.2	0.001	1
CO224064	554	gnl|uv|AF379854.1:5-2710	Cloning vector pVLH/hsp	plus	1	19	535	19	plus	1726	1744	38.2	0.001	1
CO224664	574	gnl|uv|AF379854.1:5-2710	Cloning vector pVLH/hsp	plus	1	19	555	19	plus	1726	1744	38.2	0.001	1
CO225864	643	gnl|uv|U67875.1:6541-6683	pESP-I yeast expression vector	plus	1	19	624	19	minus	66	48	38.2	0.001	1
CO234864	587	gnl|uv|U67875.1:6541-6683	pESP-I yeast expression vector	plus	1	19	568	19	minus	66	48	38.2	0.001	1
CT682439	508	gnl|uv|U67875.1:5357-5483	pESP-I yeast expression vector	plus	1	19	489	19	plus	62	80	38.2	0.001	1
CT683639	784	gnl|uv|U67875.1:5357-5483	pESP-I yeast expression vector	plus	1	19	765	19	plus	63	81	38.2	0.001	1
CT722039	758	gnl|uv|U67875.1:5357-5483	pESP-I yeast expression vector	plus	1	19	739	19	plus	62	80	38.2	0.001	1
CT737012	787	gnl|uv|U67875.1:6541-6683	pESP-I yeast expression vector	plus	1	19	768	19	minus	65	47	38.2	0.001	1
CV185131	672	gnl|uv|U67875.1:6541-6683	pESP-I yeast expression vector	plus	1	19	653	19	minus	66	48	38.2	0.001	1
CV225817	819	gnl|uv|AF379854.1:5-2710	Cloning vector pVLH/hsp	plus	1	19	800	19	plus	1726	1744	38.2	0.001	1
CV230017	726	gnl|uv|U67875.1:6541-6683	pESP-I yeast expression vector	plus	1	19	707	19	minus	66	48	38.2	0.001	1
CV232417	819	gnl|uv|U67875.1:5357-5483	pESP-I yeast expression vector	plus	1	19	800	19	plus	62	80	38.2	0.001	1
CV260917	714	gnl|uv|AF379854.1:5-2710	Cloning vector pVLH/hsp	plus	1	19	695	19	plus	1726	1744	38.2	0.001	1
CV262117	729	gnl|uv|U67875.1:6541-6683	pESP-I yeast expression vector	plus	1	19	710	19	minus	66	48	38.2	0.001	1
CV265717	803	gnl|uv|U67875.1:6541-6683	pESP-I yeast expression vector	plus	1	19	784	19	minus	66	48	38.2	0.001	1
CV553911	715	gnl|uv|U67875.1:6541-6683	pESP-I yeast expression vector	plus	1	19	696	19	minus	66	48	38.2	0.001	1
CV709370	707	gnl|uv|U89960.1:4738-7717	Cloning vector pEG202 (pLexA)	plus	1	19	688	19	minus	2750	2732	38.2	0.001	1
CV797401	527	gnl|uv|L11060.1:23-714	Cloning vector sequence (E. coli/yeast/phage P1) ADH2 gene, promoter; beta-lactamase gene; TRP1 gene; CYC1 gene, terminator; and two replication origins	plus	1	23	504	23	plus	289	311	38.2	0.001	0.956522
CV912386	667	gnl|uv|NGB00089.1:1-56	Life Technologies SalI adapter multimer	plus	1	19	648	19	minus	19	1	38.2	0.001	1
CV959833	699	gnl|uv|NGB00089.1:1-56	Life Technologies SalI adapter multimer	plus	1	19	680	19	minus	19	1	38.2	0.001	1
CX774133	719	gnl|uv|U67875.1:6541-6683	pESP-I yeast expression vector	plus	1	19	700	19	minus	66	48	38.2	0.001	1
CX780133	763	gnl|uv|X65328.2:3-135	Cloning vector pSP64 (polyA)	plus	1	19	744	19	minus	68	50	38.2	0.001	1
CX822750	802	gnl|uv|X65328.2:3-135	Cloning vector pSP64 (polyA)	plus	1	19	783	19	minus	67	49	38.2	0.001	1
CX957404	760	gnl|uv|U89960.1:4738-7717	Cloning vector pEG202 (pLexA)	plus	1	19	741	19	minus	2748	2730	38.2	0.001	1
DA780742	552	gnl|uv|U59231.1:8434-10310-48	Cloning vector cLHYGpk	plus	1	19	533	19	plus	345	363	38.2	0.001	1
DN222145	647	gnl|uv|AF379854.1:5-2710	Cloning vector pVLH/hsp	plus	1	19	628	19	plus	1726	1744	38.2	0.001	1
DN606913	519	gnl|uv|L11060.1:23-714	Cloning vector sequence (E. coli/yeast/phage P1) ADH2 gene, promoter; beta-lactamase gene; TRP1 gene; CYC1 gene, terminator; and two replication origins	plus	1	19	500	19	minus	42	24	38.2	0.001	1
DN624996	701	gnl|uv|L11060.1:23-714	Cloning vector sequence (E. coli/yeast/phage P1) ADH2 gene, promoter; beta-lactamase gene; TRP1 gene; CYC1 gene, terminator; and two replication origins	plus	1	19	682	19	plus	291	309	38.2	0.001	1
DN871323	711	gnl|uv|L11060.1:23-714	Cloning vector sequence (E. coli/yeast/phage P1) ADH2 gene, promoter; beta-lactamase gene; TRP1 gene; CYC1 gene, terminator; and two replication origins	plus	1	19	692	19	plus	287	305	38.2	0.001	1
DW257160	760	gnl|uv|U67875.1:5357-5483	pESP-I yeast expression vector	plus	1	19	741	19	plus	64	82	38.2	0.001	1
DW260160	688	gnl|uv|U67875.1:6541-6683	pESP-I yeast expression vector	plus	1	19	669	19	minus	66	48	38.2	0.001	1
DW261960	669	gnl|uv|U67875.1:6541-6683	pESP-I yeast expression vector	plus	1	19	650	19	minus	66	48	38.2	0.001	1
DW263760	603	gnl|uv|U67875.1:5357-5483	pESP-I yeast expression vector	plus	1	19	584	19	plus	62	80	38.2	0.001	1
DR543953	826	gnl|uv|U67875.1:5357-5483	pESP-I yeast expression vector	plus	1	19	807	19	plus	62	80	38.2	0.001	1
DR546353	530	gnl|uv|U67875.1:5357-5483	pESP-I yeast expression vector	plus	1	19	511	19	plus	62	80	38.2	0.001	1
DR546953	800	gnl|uv|U67875.1:6541-6683	pESP-I yeast expression vector	plus	1	19	781	19	minus	66	48	38.2	0.001	1
DR551298	732	gnl|uv|AF379854.1:5-2710	Cloning vector pVLH/hsp	plus	1	19	713	19	plus	1726	1744	38.2	0.001	1
DR552498	774	gnl|uv|U67875.1:5357-5483	pESP-I yeast expression vector	plus	1	19	755	19	plus	62	80	38.2	0.001	1
DR553098	816	gnl|uv|U67875.1:6541-6683	pESP-I yeast expression vector	plus	1	19	797	19	minus	66	48	38.2	0.001	1
DR556098	766	gnl|uv|AF379854.1:5-2710	Cloning vector pVLH/hsp	plus	1	19	747	19	plus	1726	1744	38.2	0.001	1
DR556698	698	gnl|uv|AF379854.1:5-2710	Cloning vector pVLH/hsp	plus	1	19	679	19	plus	1726	1744	38.2	0.001	1
DR557898	697	gnl|uv|AF379854.1:5-2710	Cloning vector pVLH/hsp	plus	1	19	678	19	plus	1726	1744	38.2	0.001	1
DR566298	598	gnl|uv|AF379854.1:5-2710	Cloning vector pVLH/hsp	plus	1	19	579	19	plus	1726	1744	38.2	0.001	1
DT352831	796	gnl|uv|U13843.1:1887-9923	pBPV cloning vector	plus	1	19	777	19	minus	2685	2667	38.2	0.001	1
DT470070	573	gnl|uv|U67875.1:6541-6683	pESP-I yeast expression vector	plus	1	19	554	19	minus	66	48	38.2	0.001	1
DT482670	811	gnl|uv|U67875.1:6541-6683	pESP-I yeast expression vector	plus	1	19	792	19	minus	66	48	38.2	0.001	1
DT484470	527	gnl|uv|U67875.1:6541-6683	pESP-I yeast expression vector	plus	1	19	508	19	minus	66	48	38.2	0.001	1
DT485070	710	gnl|uv|U67875.1:6541-6683	pESP-I yeast expression vector	plus	1	19	691	19	minus	66	48	38.2	0.001	1
DT489270	780	gnl|uv|AF379854.1:5-2710	Cloning vector pVLH/hsp	plus	1	19	761	19	plus	1726	1744	38.2	0.001	1
DT490470	768	gnl|uv|U67875.1:6541-6683	pESP-I yeast expression vector	plus	1	19	749	19	minus	66	48	38.2	0.001	1
DT517008	664	gnl|uv|U67875.1:6541-6683	pESP-I yeast expression vector	plus	1	19	645	19	minus	66	48	38.2	0.001	1
DT523608	644	gnl|uv|U67875.1:6541-6683	pESP-I yeast expression vector	plus	1	19	625	19	minus	66	48	38.2	0.001	1
DT526608	581	gnl|uv|U67875.1:6541-6683	pESP-I yeast expression vector	plus	1	19	562	19	minus	66	48	38.2	0.001	1
DV940164	584	gnl|uv|U67875.1:6541-6683	pESP-I yeast expression vector	plus	1	19	565	19	minus	64	46	38.2	0.001	1
DV944345	706	gnl|uv|NGB00048.1:663-920	Life Technologies cloning vector pCMVSPORT6	plus	1	19	687	19	minus	168	150	38.2	0.001	1
DW252229	772	gnl|uv|U67875.1:5357-5483	pESP-I yeast expression vector	plus	1	19	753	19	plus	62	80	38.2	0.001	1
DW265560	690	gnl|uv|U67875.1:5357-5483	pESP-I yeast expression vector	plus	1	19	671	19	plus	62	80	38.2	0.001	1
DW268560	667	gnl|uv|U67875.1:6541-6683	pESP-I yeast expression vector	plus	1	19	648	19	minus	66	48	38.2	0.001	1
DW272160	726	gnl|uv|U67875.1:5357-5483	pESP-I yeast expression vector	plus	1	19	707	19	plus	62	80	38.2	0.001	1
DW279360	650	gnl|uv|U67875.1:6541-6683	pESP-I yeast expression vector	plus	1	19	631	19	minus	66	48	38.2	0.001	1
DW280560	720	gnl|uv|U67875.1:5357-5483	pESP-I yeast expression vector	plus	1	19	701	19	plus	62	80	38.2	0.001	1
DY463608	695	gnl|uv|U67875.1:6541-6683	pESP-I yeast expression vector	plus	1	19	676	19	minus	66	48	38.2	0.001	1
DY525974	722	gnl|uv|NGB00038.1:1-60	Life Technologies pAMP10 multiple cloning site (right side)	plus	1	26	696	26	minus	38	12	38.2	0.001	0.962963
EB803601	785	gnl|uv|DQ845760.1:668-812	Cloning vector pExpress-1	plus	1	26	759	26	minus	102	76	38.2	0.001	0.962963
EC376863	776	gnl|uv|U67875.1:5357-5483	pESP-I yeast expression vector	plus	1	19	757	19	plus	62	80	38.2	0.001	1
EC982843	772	gnl|uv|AF379854.1:5-2710	Cloning vector pVLH/hsp	plus	1	19	753	19	plus	1726	1744	38.2	0.001	1
AV745028	615	gnl|uv|NGB00069.1:1-19	Gibco-BRL EcoRI/NotI Adaptor	plus	1	19	596	19	plus	1	19	38.2	0.001	1
EE487783	709	gnl|uv|NGB00006.1:1-42	CLONTECH PCR-Select Adaptor 2R	plus	1	19	690	19	plus	24	42	38.2	0.001	1
EE893088	755	gnl|uv|U67875.1:5357-5483	pESP-I yeast expression vector	plus	1	19	736	19	plus	62	80	38.2	0.001	1
EE899088	755	gnl|uv|AF379854.1:5-2710	Cloning vector pVLH/hsp	plus	1	19	736	19	plus	1726	1744	38.2	0.001	1
EE902688	738	gnl|uv|U67875.1:6541-6683	pESP-I yeast expression vector	plus	1	19	719	19	minus	66	48	38.2	0.001	1
EE909775	569	gnl|uv|U67875.1:6541-6683	pESP-I yeast expression vector	plus	1	19	550	19	minus	66	48	38.2	0.001	1
EE913375	710	gnl|uv|AF379854.1:5-2710	Cloning vector pVLH/hsp	plus	1	19	691	19	plus	1726	1744	38.2	0.001	1
EE919375	586	gnl|uv|AF379854.1:5-2710	Cloning vector pVLH/hsp	plus	1	19	567	19	plus	1726	1744	38.2	0.001	1
EE922975	548	gnl|uv|U67875.1:5357-5483	pESP-I yeast expression vector	plus	1	19	529	19	plus	62	80	38.2	0.001	1
EE926575	701	gnl|uv|L11060.1:23-714	Cloning vector sequence (E. coli/yeast/phage P1) ADH2 gene, promoter; beta-lactamase gene; TRP1 gene; CYC1 gene, terminator; and two replication origins	plus	1	23	678	23	plus	289	311	38.2	0.001	0.956522
EE939775	725	gnl|uv|AF379854.1:5-2710	Cloning vector pVLH/hsp	plus	1	19	706	19	plus	1726	1744	38.2	0.001	1
EE946975	633	gnl|uv|U67875.1:5357-5483	pESP-I yeast expression vector	plus	1	19	614	19	plus	62	80	38.2	0.001	1
EE952375	699	gnl|uv|AF379854.1:5-2710	Cloning vector pVLH/hsp	plus	1	19	680	19	plus	1726	1744	38.2	0.001	1
EE954175	645	gnl|uv|U67875.1:5357-5483	pESP-I yeast expression vector	plus	1	19	626	19	plus	62	80	38.2	0.001	1
EE955375	717	gnl|uv|U67875.1:6541-6683	pESP-I yeast expression vector	plus	1	19	698	19	minus	66	48	38.2	0.001	1
EE958375	542	gnl|uv|AF379854.1:5-2710	Cloning vector pVLH/hsp	plus	1	19	523	19	plus	1726	1744	38.2	0.001	1
EE964975	598	gnl|uv|U67875.1:6541-6683	pESP-I yeast expression vector	plus	1	19	579	19	minus	66	48	38.2	0.001	1
EE966175	726	gnl|uv|U67875.1:6541-6683	pESP-I yeast expression vector	plus	1	19	707	19	minus	65	47	38.2	0.001	1
EE970375	679	gnl|uv|U67875.1:5357-5483	pESP-I yeast expression vector	plus	1	19	660	19	plus	62	80	38.2	0.001	1
EE970975	600	gnl|uv|U67875.1:6541-6683	pESP-I yeast expression vector	plus	1	19	581	19	minus	66	48	38.2	0.001	1
EE971575	657	gnl|uv|U67875.1:5357-5483	pESP-I yeast expression vector	plus	1	19	638	19	plus	62	80	38.2	0.001	1
EE973975	725	gnl|uv|U67875.1:6541-6683	pESP-I yeast expression vector	plus	1	19	706	19	minus	66	48	38.2	0.001	1
EE975175	732	gnl|uv|U67875.1:6541-6683	pESP-I yeast expression vector	plus	1	19	713	19	minus	66	48	38.2	0.001	1
EE975775	600	gnl|uv|U67875.1:6541-6683	pESP-I yeast expression vector	plus	1	19	581	19	minus	66	48	38.2	0.001	1
EE976975	683	gnl|uv|U67875.1:5357-5483	pESP-I yeast expression vector	plus	1	19	664	19	plus	62	80	38.2	0.001	1
EE977575	716	gnl|uv|U67875.1:5357-5483	pESP-I yeast expression vector	plus	1	19	697	19	plus	62	80	38.2	0.001	1
EG018081	704	gnl|uv|L11060.1:23-714	Cloning vector sequence (E. coli/yeast/phage P1) ADH2 gene, promoter; beta-lactamase gene; TRP1 gene; CYC1 gene, terminator; and two replication origins	plus	1	19	685	19	minus	42	24	38.2	0.001	1
EG031150	754	gnl|uv|U67875.1:5357-5483	pESP-I yeast expression vector	plus	1	19	735	19	plus	62	80	38.2	0.001	1
EG035950	693	gnl|uv|U67875.1:6541-6683	pESP-I yeast expression vector	plus	1	19	674	19	minus	66	48	38.2	0.001	1
EG944593	629	gnl|uv|U67875.1:6541-6683	pESP-I yeast expression vector	plus	1	19	610	19	minus	66	48	38.2	0.001	1
EH101871	660	gnl|uv|NGB00006.1:1-42	CLONTECH PCR-Select Adaptor 2R	plus	1	19	641	19	plus	24	42	38.2	0.001	1
AW015680	574	gnl|uv|X65328.2:3-135	Cloning vector pSP64 (polyA)	plus	1	19	555	19	minus	68	50	38.2	0.001	1
AW016280	541	gnl|uv|L11060.1:23-714	Cloning vector sequence (E. coli/yeast/phage P1) ADH2 gene, promoter; beta-lactamase gene; TRP1 gene; CYC1 gene, terminator; and two replication origins	plus	1	19	522	19	plus	291	309	38.2	0.001	1
AW060438	525	gnl|uv|U89960.1:4738-7717	Cloning vector pEG202 (pLexA)	plus	1	19	506	19	minus	2750	2732	38.2	0.001	1
EL805942	774	gnl|uv|L11060.1:23-714	Cloning vector sequence (E. coli/yeast/phage P1) ADH2 gene, promoter; beta-lactamase gene; TRP1 gene; CYC1 gene, terminator; and two replication origins	plus	1	19	755	19	plus	293	311	38.2	0.001	1
EL814851	732	gnl|uv|L11060.1:23-714	Cloning vector sequence (E. coli/yeast/phage P1) ADH2 gene, promoter; beta-lactamase gene; TRP1 gene; CYC1 gene, terminator; and two replication origins	plus	1	19	713	19	plus	293	311	38.2	0.001	1
EL817251	627	gnl|uv|L11060.1:23-714	Cloning vector sequence (E. coli/yeast/phage P1) ADH2 gene, promoter; beta-lactamase gene; TRP1 gene; CYC1 gene, terminator; and two replication origins	plus	1	23	604	23	plus	292	314	38.2	0.001	0.956522
EL847251	778	gnl|uv|U89960.1:4738-7717	Cloning vector pEG202 (pLexA)	plus	1	23	755	23	minus	2753	2731	38.2	0.001	0.956522
ES232423	791	gnl|uv|U67875.1:6541-6683	pESP-I yeast expression vector	plus	1	19	772	19	minus	66	48	38.2	0.001	1
ES236623	556	gnl|uv|U67875.1:6541-6683	pESP-I yeast expression vector	plus	1	19	537	19	minus	66	48	38.2	0.001	1
AW121704	515	gnl|uv|U67875.1:6541-6683	pESP-I yeast expression vector	plus	1	19	496	19	minus	65	47	38.2	0.001	1
AW138504	510	gnl|uv|L11060.1:23-714	Cloning vector sequence (E. coli/yeast/phage P1) ADH2 gene, promoter; beta-lactamase gene; TRP1 gene; CYC1 gene, terminator; and two replication origins	plus	1	19	491	19	plus	291	309	38.2	0.001	1
AW162505	549	gnl|uv|AF379854.1:5-2710	Cloning vector pVLH/hsp	plus	1	19	530	19	plus	1719	1737	38.2	0.001	1
AW335454	618	gnl|uv|U67875.1:6541-6683	pESP-I yeast expression vector	plus	1	19	599	19	minus	66	48	38.2	0.001	1
AW583247	662	gnl|uv|U67875.1:6541-6683	pESP-I yeast expression vector	plus	1	19	643	19	minus	66	48	38.2	0.001	1
AW766958	718	gnl|uv|U67875.1:5357-5483	pESP-I yeast expression vector	plus	1	19	699	19	plus	62	80	38.2	0.001	1
BE102239	506	gnl|uv|L11060.1:23-714	Cloning vector sequence (E. coli/yeast/phage P1) ADH2 gene, promoter; beta-lactamase gene; TRP1 gene; CYC1 gene, terminator; and two replication origins	plus	1	19	487	19	plus	291	309	38.2	0.001	1
BE108839	599	gnl|uv|L11060.1:23-714	Cloning vector sequence (E. coli/yeast/phage P1) ADH2 gene, promoter; beta-lactamase gene; TRP1 gene; CYC1 gene, terminator; and two replication origins	plus	1	19	580	19	plus	291	309	38.2	0.001	1
BE110039	509	gnl|uv|U89960.1:4738-7717	Cloning vector pEG202 (pLexA)	plus	1	19	490	19	minus	2750	2732	38.2	0.001	1
BE118439	521	gnl|uv|U89960.1:4738-7717	Cloning vector pEG202 (pLexA)	plus	1	19	502	19	minus	2750	2732	38.2	0.001	1
BM066674	495	gnl|uv|U67875.1:6541-6683	pESP-I yeast expression vector	plus	477	495	0	19	plus	48	66	38.2	0.0009	1
AI063993	484	gnl|uv|X65328.2:3-135	Cloning vector pSP64 (polyA)	plus	466	484	0	19	plus	49	67	38.2	0.0009	1
BM423714	478	gnl|uv|U67875.1:6541-6683	pESP-I yeast expression vector	plus	460	478	0	19	plus	47	65	38.2	0.0009	1
BM658383	501	gnl|uv|U67875.1:5357-5483	pESP-I yeast expression vector	plus	483	501	0	19	minus	80	62	38.2	0.0009	1
CO416810	486	gnl|uv|X65328.2:3-135	Cloning vector pSP64 (polyA)	plus	464	486	0	23	plus	50	72	38.2	0.0009	0.956522
AA261556	493	gnl|uv|U89960.1:4738-7717	Cloning vector pEG202 (pLexA)	plus	475	493	0	19	plus	2731	2749	38.2	0.0009	1
BE992142	478	gnl|uv|L11060.1:23-714	Cloning vector sequence (E. coli/yeast/phage P1) ADH2 gene, promoter; beta-lactamase gene; TRP1 gene; CYC1 gene, terminator; and two replication origins	plus	1	19	459	19	plus	291	309	38.2	0.0009	1
BF413351	490	gnl|uv|AF379854.1:5-2710	Cloning vector pVLH/hsp	plus	1	19	471	19	plus	1726	1744	38.2	0.0009	1
BF456040	496	gnl|uv|U67875.1:5357-5483	pESP-I yeast expression vector	plus	1	19	477	19	plus	62	80	38.2	0.0009	1
BF703139	483	gnl|uv|U67875.1:5357-5483	pESP-I yeast expression vector	plus	1	19	464	19	plus	62	80	38.2	0.0009	1
BI133563	487	gnl|uv|AF379854.1:5-2710	Cloning vector pVLH/hsp	plus	1	19	468	19	plus	1726	1744	38.2	0.0009	1
BM664989	488	gnl|uv|U67875.1:6541-6683	pESP-I yeast expression vector	plus	1	19	469	19	minus	66	48	38.2	0.0009	1
BM676989	498	gnl|uv|U67875.1:6541-6683	pESP-I yeast expression vector	plus	1	19	479	19	minus	66	48	38.2	0.0009	1
AI118537	489	gnl|uv|X65328.2:3-135	Cloning vector pSP64 (polyA)	plus	1	19	470	19	minus	68	50	38.2	0.0009	1
BM988491	489	gnl|uv|U67875.1:5357-5483	pESP-I yeast expression vector	plus	1	19	470	19	plus	62	80	38.2	0.0009	1
BQ016703	492	gnl|uv|U67875.1:6541-6683	pESP-I yeast expression vector	plus	1	19	473	19	minus	66	48	38.2	0.0009	1
BQ026903	478	gnl|uv|U67875.1:5357-5483	pESP-I yeast expression vector	plus	1	19	459	19	plus	62	80	38.2	0.0009	1
BQ031103	490	gnl|uv|L11060.1:23-714	Cloning vector sequence (E. coli/yeast/phage P1) ADH2 gene, promoter; beta-lactamase gene; TRP1 gene; CYC1 gene, terminator; and two replication origins	plus	1	19	471	19	plus	291	309	38.2	0.0009	1
BQ031703	489	gnl|uv|U67875.1:6541-6683	pESP-I yeast expression vector	plus	1	19	470	19	minus	66	48	38.2	0.0009	1
BU726200	487	gnl|uv|U89960.1:4738-7717	Cloning vector pEG202 (pLexA)	plus	1	19	468	19	minus	2750	2732	38.2	0.0009	1
CK841769	477	gnl|uv|U67875.1:6541-6683	pESP-I yeast expression vector	plus	1	19	458	19	minus	66	48	38.2	0.0009	1
CV245317	486	gnl|uv|U67875.1:5357-5483	pESP-I yeast expression vector	plus	1	19	467	19	plus	62	80	38.2	0.0009	1
CV276517	496	gnl|uv|NGB00077.1:1-54	GeneRacer oligo dT primer	plus	1	19	477	19	plus	35	53	38.2	0.0009	1
DR586098	502	gnl|uv|U67875.1:6541-6683	pESP-I yeast expression vector	plus	1	19	483	19	minus	66	48	38.2	0.0009	1
AV736628	500	gnl|uv|NGB00069.1:1-19	Gibco-BRL EcoRI/NotI Adaptor	plus	1	19	481	19	plus	1	19	38.2	0.0009	1
AV743828	500	gnl|uv|NGB00069.1:1-19	Gibco-BRL EcoRI/NotI Adaptor	plus	1	19	481	19	plus	1	19	38.2	0.0009	1
EE972175	485	gnl|uv|U67875.1:6541-6683	pESP-I yeast expression vector	plus	1	19	466	19	minus	66	48	38.2	0.0009	1
AW091086	495	gnl|uv|U67875.1:5357-5483	pESP-I yeast expression vector	plus	1	19	476	19	plus	62	80	38.2	0.0009	1
BX251915	129	gnl|uv|U67875.1:6541-6683	pESP-I yeast expression vector	plus	112	129	0	18	plus	48	65	36.2	0.0008	1
BG105886	467	gnl|uv|U89960.1:4738-7717	Cloning vector pEG202 (pLexA)	plus	449	467	0	19	plus	2730	2748	38.2	0.0008	1
BI808455	443	gnl|uv|U67875.1:5357-5483	pESP-I yeast expression vector	plus	425	443	0	19	minus	80	62	38.2	0.0008	1
CB695802	425	gnl|uv|NGB00006.1:1-42	CLONTECH PCR-Select Adaptor 2R	plus	407	425	0	19	minus	42	24	38.2	0.0008	1
CD035966	466	gnl|uv|X65328.2:3-135	Cloning vector pSP64 (polyA)	plus	448	466	0	19	plus	50	68	38.2	0.0008	1
CF571297	439	gnl|uv|U67875.1:5357-5483	pESP-I yeast expression vector	plus	421	439	0	19	minus	80	62	38.2	0.0008	1
CN683609	454	gnl|uv|U59231.1:8434-10310-48	Cloning vector cLHYGpk	plus	436	454	0	19	plus	346	364	38.2	0.0008	1
CX895041	460	gnl|uv|U89960.1:4738-7717	Cloning vector pEG202 (pLexA)	plus	442	460	0	19	plus	2730	2748	38.2	0.0008	1
DV846058	449	gnl|uv|U13843.1:1887-9923	pBPV cloning vector	plus	431	449	0	19	plus	2668	2686	38.2	0.0008	1
F30337	445	gnl|uv|L11060.1:23-714	Cloning vector sequence (E. coli/yeast/phage P1) ADH2 gene, promoter; beta-lactamase gene; TRP1 gene; CYC1 gene, terminator; and two replication origins	plus	427	445	0	19	minus	309	291	38.2	0.0008	1
BE946098	470	gnl|uv|X65328.2:3-135	Cloning vector pSP64 (polyA)	plus	1	19	451	19	minus	68	50	38.2	0.0008	1
BE983142	429	gnl|uv|X65328.2:3-135	Cloning vector pSP64 (polyA)	plus	1	19	410	19	minus	68	50	38.2	0.0008	1
BE987342	468	gnl|uv|L11060.1:23-714	Cloning vector sequence (E. coli/yeast/phage P1) ADH2 gene, promoter; beta-lactamase gene; TRP1 gene; CYC1 gene, terminator; and two replication origins	plus	1	19	449	19	plus	291	309	38.2	0.0008	1
AA628221	440	gnl|uv|L11060.1:23-714	Cloning vector sequence (E. coli/yeast/phage P1) ADH2 gene, promoter; beta-lactamase gene; TRP1 gene; CYC1 gene, terminator; and two replication origins	plus	1	19	421	19	plus	291	309	38.2	0.0008	1
BF386673	473	gnl|uv|AF379854.1:5-2710	Cloning vector pVLH/hsp	plus	1	19	454	19	plus	1727	1745	38.2	0.0008	1
BF388473	439	gnl|uv|AF379854.1:5-2710	Cloning vector pVLH/hsp	plus	1	19	420	19	plus	1727	1745	38.2	0.0008	1
BF418751	469	gnl|uv|U67875.1:6541-6683	pESP-I yeast expression vector	plus	1	19	450	19	minus	66	48	38.2	0.0008	1
BF460842	423	gnl|uv|U67875.1:6541-6683	pESP-I yeast expression vector	plus	1	19	404	19	minus	66	48	38.2	0.0008	1
BF514650	472	gnl|uv|U89960.1:4738-7717	Cloning vector pEG202 (pLexA)	plus	1	19	453	19	minus	2750	2732	38.2	0.0008	1
BF515250	437	gnl|uv|X65328.2:3-135	Cloning vector pSP64 (polyA)	plus	1	19	418	19	minus	68	50	38.2	0.0008	1
BF703793	451	gnl|uv|U67875.1:6541-6683	pESP-I yeast expression vector	plus	1	19	432	19	minus	66	48	38.2	0.0008	1
BF704466	439	gnl|uv|U67875.1:6541-6683	pESP-I yeast expression vector	plus	1	19	420	19	minus	66	48	38.2	0.0008	1
BG379490	460	gnl|uv|U67875.1:6541-6683	pESP-I yeast expression vector	plus	1	19	441	19	minus	66	48	38.2	0.0008	1
BG631102	430	gnl|uv|U67875.1:5357-5483	pESP-I yeast expression vector	plus	1	19	411	19	plus	62	80	38.2	0.0008	1
BI277005	461	gnl|uv|AF379854.1:5-2710	Cloning vector pVLH/hsp	plus	1	19	442	19	plus	1726	1744	38.2	0.0008	1
BI292005	435	gnl|uv|U67875.1:6541-6683	pESP-I yeast expression vector	plus	1	19	416	19	minus	66	48	38.2	0.0008	1
BI292605	453	gnl|uv|U67875.1:5357-5483	pESP-I yeast expression vector	plus	1	19	434	19	plus	62	80	38.2	0.0008	1
BI296805	455	gnl|uv|U67875.1:5357-5483	pESP-I yeast expression vector	plus	1	19	436	19	plus	62	80	38.2	0.0008	1
AA963914	445	gnl|uv|U67875.1:5357-5483	pESP-I yeast expression vector	plus	1	19	426	19	plus	63	81	38.2	0.0008	1
BM681189	436	gnl|uv|U67875.1:6541-6683	pESP-I yeast expression vector	plus	1	19	417	19	minus	66	48	38.2	0.0008	1
BM987891	425	gnl|uv|U67875.1:6541-6683	pESP-I yeast expression vector	plus	1	19	406	19	minus	66	48	38.2	0.0008	1
BM991491	473	gnl|uv|U67875.1:6541-6683	pESP-I yeast expression vector	plus	1	19	454	19	minus	64	46	38.2	0.0008	1
BQ024503	439	gnl|uv|U67875.1:6541-6683	pESP-I yeast expression vector	plus	1	19	420	19	minus	66	48	38.2	0.0008	1
BQ207858	426	gnl|uv|U67875.1:6541-6683	pESP-I yeast expression vector	plus	1	19	407	19	minus	66	48	38.2	0.0008	1
BQ446222	443	gnl|uv|U67875.1:5357-5483	pESP-I yeast expression vector	plus	1	19	424	19	plus	62	80	38.2	0.0008	1
BQ780013	447	gnl|uv|U67875.1:6541-6683	pESP-I yeast expression vector	plus	1	19	428	19	minus	66	48	38.2	0.0008	1
BU727400	464	gnl|uv|U67875.1:6541-6683	pESP-I yeast expression vector	plus	1	19	445	19	minus	66	48	38.2	0.0008	1
BU728000	451	gnl|uv|U67875.1:5357-5483	pESP-I yeast expression vector	plus	1	19	432	19	plus	62	80	38.2	0.0008	1
BU728600	443	gnl|uv|U67875.1:6541-6683	pESP-I yeast expression vector	plus	1	19	424	19	minus	66	48	38.2	0.0008	1
BU756800	433	gnl|uv|X65328.2:3-135	Cloning vector pSP64 (polyA)	plus	1	19	414	19	minus	68	50	38.2	0.0008	1
AI575328	430	gnl|uv|L11060.1:23-714	Cloning vector sequence (E. coli/yeast/phage P1) ADH2 gene, promoter; beta-lactamase gene; TRP1 gene; CYC1 gene, terminator; and two replication origins	plus	1	19	411	19	plus	291	309	38.2	0.0008	1
AI706554	463	gnl|uv|AF379854.1:5-2710	Cloning vector pVLH/hsp	plus	1	19	444	19	plus	1727	1745	38.2	0.0008	1
AI809722	468	gnl|uv|U89960.1:4738-7717	Cloning vector pEG202 (pLexA)	plus	1	19	449	19	minus	2750	2732	38.2	0.0008	1
AI810922	443	gnl|uv|M77169.1:820-6139	Cloning vector (C.perfringens,E.coli) replication enzyme (rep) gene, and translated products	plus	1	23	420	23	minus	431	409	38.2	0.0008	0.956522
AI839134	473	gnl|uv|U89960.1:4738-7717	Cloning vector pEG202 (pLexA)	plus	1	19	454	19	minus	2750	2732	38.2	0.0008	1
AI839734	432	gnl|uv|U89960.1:4738-7717	Cloning vector pEG202 (pLexA)	plus	1	19	413	19	minus	2750	2732	38.2	0.0008	1
AI844534	447	gnl|uv|L11060.1:23-714	Cloning vector sequence (E. coli/yeast/phage P1) ADH2 gene, promoter; beta-lactamase gene; TRP1 gene; CYC1 gene, terminator; and two replication origins	plus	1	19	428	19	plus	291	309	38.2	0.0008	1
CA433786	430	gnl|uv|U67875.1:5357-5483	pESP-I yeast expression vector	plus	1	19	411	19	plus	62	80	38.2	0.0008	1
CA436623	424	gnl|uv|U67875.1:6541-6683	pESP-I yeast expression vector	plus	1	19	405	19	minus	66	48	38.2	0.0008	1
AI854773	458	gnl|uv|L11060.1:23-714	Cloning vector sequence (E. coli/yeast/phage P1) ADH2 gene, promoter; beta-lactamase gene; TRP1 gene; CYC1 gene, terminator; and two replication origins	plus	1	19	439	19	plus	291	309	38.2	0.0008	1
AL501542	428	gnl|uv|U67875.1:6541-6683	pESP-I yeast expression vector	plus	1	23	405	23	minus	64	42	38.2	0.0008	0.956522
CV270517	427	gnl|uv|U67875.1:5357-5483	pESP-I yeast expression vector	plus	1	19	408	19	plus	62	80	38.2	0.0008	1
CV555111	453	gnl|uv|U67875.1:5357-5483	pESP-I yeast expression vector	plus	1	19	434	19	plus	62	80	38.2	0.0008	1
DN229945	437	gnl|uv|U67875.1:5357-5483	pESP-I yeast expression vector	plus	1	19	418	19	plus	62	80	38.2	0.0008	1
DR558498	464	gnl|uv|AF379854.1:5-2710	Cloning vector pVLH/hsp	plus	1	19	445	19	plus	1726	1744	38.2	0.0008	1
DR560898	456	gnl|uv|U67875.1:5357-5483	pESP-I yeast expression vector	plus	1	19	437	19	plus	62	80	38.2	0.0008	1
DR565098	436	gnl|uv|U67875.1:5357-5483	pESP-I yeast expression vector	plus	1	19	417	19	plus	62	80	38.2	0.0008	1
AV738428	476	gnl|uv|NGB00069.1:1-19	Gibco-BRL EcoRI/NotI Adaptor	plus	1	19	457	19	plus	1	19	38.2	0.0008	1
EG031750	461	gnl|uv|U67875.1:6541-6683	pESP-I yeast expression vector	plus	1	19	442	19	minus	66	48	38.2	0.0008	1
EG032350	451	gnl|uv|U67875.1:5357-5483	pESP-I yeast expression vector	plus	1	19	432	19	plus	62	80	38.2	0.0008	1
EH098871	437	gnl|uv|NGB00006.1:1-42	CLONTECH PCR-Select Adaptor 2R	plus	1	19	418	19	plus	24	42	38.2	0.0008	1
AW014480	428	gnl|uv|X65328.2:3-135	Cloning vector pSP64 (polyA)	plus	1	19	409	19	minus	68	50	38.2	0.0008	1
AW049030	437	gnl|uv|AF379854.1:5-2710	Cloning vector pVLH/hsp	plus	1	19	418	19	plus	1727	1745	38.2	0.0008	1
AW049630	446	gnl|uv|AF379854.1:5-2710	Cloning vector pVLH/hsp	plus	1	19	427	19	plus	1727	1745	38.2	0.0008	1
ES233623	465	gnl|uv|U67875.1:6541-6683	pESP-I yeast expression vector	plus	1	19	446	19	minus	66	48	38.2	0.0008	1
ES236023	427	gnl|uv|U67875.1:6541-6683	pESP-I yeast expression vector	plus	1	19	408	19	minus	66	48	38.2	0.0008	1
AW206725	456	gnl|uv|L11060.1:23-714	Cloning vector sequence (E. coli/yeast/phage P1) ADH2 gene, promoter; beta-lactamase gene; TRP1 gene; CYC1 gene, terminator; and two replication origins	plus	1	19	437	19	plus	291	309	38.2	0.0008	1
AW491615	451	gnl|uv|L11060.1:23-714	Cloning vector sequence (E. coli/yeast/phage P1) ADH2 gene, promoter; beta-lactamase gene; TRP1 gene; CYC1 gene, terminator; and two replication origins	plus	1	19	432	19	plus	291	309	38.2	0.0008	1
AW532417	474	gnl|uv|X65328.2:3-135	Cloning vector pSP64 (polyA)	plus	1	19	455	19	minus	68	50	38.2	0.0008	1
BE103439	468	gnl|uv|X65328.2:3-135	Cloning vector pSP64 (polyA)	plus	1	19	449	19	minus	68	50	38.2	0.0008	1
BF117364	382	gnl|uv|U13843.1:1887-9923	pBPV cloning vector	plus	364	382	0	19	plus	2668	2686	38.2	0.0007	1
BF497247	403	gnl|uv|AF379854.1:5-2710	Cloning vector pVLH/hsp	plus	385	403	0	19	minus	1745	1727	38.2	0.0007	1
BQ879833	416	gnl|uv|U67875.1:5357-5483	pESP-I yeast expression vector	plus	398	416	0	19	minus	80	62	38.2	0.0007	1
CB808996	382	gnl|uv|U67875.1:6541-6683	pESP-I yeast expression vector	plus	364	382	0	19	plus	46	64	38.2	0.0007	1
CV295922	414	gnl|uv|U67875.1:5357-5483	pESP-I yeast expression vector	plus	396	414	0	19	minus	80	62	38.2	0.0007	1
CX049500	375	gnl|uv|U89960.1:4738-7717	Cloning vector pEG202 (pLexA)	plus	357	375	0	19	plus	2732	2750	38.2	0.0007	1
EB285871	401	gnl|uv|U89960.1:4738-7717	Cloning vector pEG202 (pLexA)	plus	383	401	0	19	plus	2729	2747	38.2	0.0007	1
EH095871	414	gnl|uv|NGB00006.1:1-42	CLONTECH PCR-Select Adaptor 2R	plus	396	414	0	19	minus	42	24	38.2	0.0007	1
EH107871	402	gnl|uv|NGB00006.1:1-42	CLONTECH PCR-Select Adaptor 2R	plus	384	402	0	19	minus	42	24	38.2	0.0007	1
BF391473	386	gnl|uv|L11060.1:23-714	Cloning vector sequence (E. coli/yeast/phage P1) ADH2 gene, promoter; beta-lactamase gene; TRP1 gene; CYC1 gene, terminator; and two replication origins	plus	1	19	367	19	plus	291	309	38.2	0.0007	1
BF404673	420	gnl|uv|L11060.1:23-714	Cloning vector sequence (E. coli/yeast/phage P1) ADH2 gene, promoter; beta-lactamase gene; TRP1 gene; CYC1 gene, terminator; and two replication origins	plus	1	19	401	19	plus	291	309	38.2	0.0007	1
BF408551	369	gnl|uv|U67875.1:5357-5483	pESP-I yeast expression vector	plus	1	19	350	19	plus	62	80	38.2	0.0007	1
BF419951	392	gnl|uv|U67875.1:5357-5483	pESP-I yeast expression vector	plus	1	19	373	19	plus	62	80	38.2	0.0007	1
BF512250	405	gnl|uv|X65328.2:3-135	Cloning vector pSP64 (polyA)	plus	1	19	386	19	minus	68	50	38.2	0.0007	1
BF516450	372	gnl|uv|AF379854.1:5-2710	Cloning vector pVLH/hsp	plus	1	19	353	19	plus	1727	1745	38.2	0.0007	1
BF710040	372	gnl|uv|U67875.1:6541-6683	pESP-I yeast expression vector	plus	1	19	353	19	minus	66	48	38.2	0.0007	1
BG372290	381	gnl|uv|U67875.1:6541-6683	pESP-I yeast expression vector	plus	1	19	362	19	minus	66	48	38.2	0.0007	1
AI137258	417	gnl|uv|X65328.2:3-135	Cloning vector pSP64 (polyA)	plus	1	19	398	19	minus	68	50	38.2	0.0007	1
BI184462	393	gnl|uv|U67875.1:6541-6683	pESP-I yeast expression vector	plus	1	19	374	19	minus	66	48	38.2	0.0007	1
BM662589	409	gnl|uv|U67875.1:6541-6683	pESP-I yeast expression vector	plus	1	19	390	19	minus	66	48	38.2	0.0007	1
BM684789	412	gnl|uv|U67875.1:5357-5483	pESP-I yeast expression vector	plus	1	19	393	19	plus	62	80	38.2	0.0007	1
BQ574635	378	gnl|uv|U67875.1:6541-6683	pESP-I yeast expression vector	plus	1	19	359	19	minus	66	48	38.2	0.0007	1
BQ601635	401	gnl|uv|U67875.1:6541-6683	pESP-I yeast expression vector	plus	1	19	382	19	minus	66	48	38.2	0.0007	1
BU755600	413	gnl|uv|AF379854.1:5-2710	Cloning vector pVLH/hsp	plus	1	19	394	19	plus	1727	1745	38.2	0.0007	1
[truncated: 2,955 more rows]
[truncated: 1 more columns]

## Sheet: 601_22vector
EST accession	EST Length	Vector Hit	Description	EST_strand	EST_start	EST_end	dis-fm-end	match-ln	Vec_strand	Vec_start	Vec_end	Score	E-value	Identity	library	Authors	Contact2
BE706713	469	pUC18		plus	456	469	0	14	minus	250	237	28.2	0.004	1	HT0335	Simpson A.J.G.	Laboratory of Cancer Genetics
BE980142	156	pT7T3D-PacI		plus	1	19	137	19	plus	199	217	38.2	1e-06	1	NIH_BMAP_MSC_S1	Chin, H	National Institute of Mental Health
BF368073	479	pUC18		plus	1	13	466	13	minus	263	251	26.3	0.016	1	GN0046	Simpson A.J.G.	Laboratory of Cancer Genetics
BF469243	656	pT7T3D-PacI		plus	543	656	0	114	minus	205	90	192	2e-52	0.974138	NIH_BMAP_M_S4	Chin, H	National Institute of Mental Health
BF552823	432	pT7T3D-PacI		plus	1	17	415	17	minus	255	239	34.2	6e-05	1	UI-R-C2	Soares, MB	Cancer Biology & Epigenomics Program
BF573223	191	pDNR-LIB		plus	1	191	0	191	plus	93	284	365	1e-105	0.994792	NIH_MGC_62	Robert Strausberg, Ph.D.	Email: cgapbs-r@mail.nih.gov
BF801396	297	pUC18		plus	285	297	0	13	minus	248	236	26.3	0.01	1	CI0001	Simpson A.J.G.	Laboratory of Cancer Genetics
BF898113	393	pUC18		plus	1	14	379	14	plus	234	247	28.2	0.003	1	MT0225	Simpson A.J.G.	Laboratory of Cancer Genetics
BF924057	340	pUC18		plus	327	340	0	14	minus	248	235	28.2	0.003	1	NT0249	Simpson A.J.G.	Laboratory of Cancer Genetics
BG400520	870	pDNR-LIB		plus	1	224	646	224	plus	321	544	414	1e-119	0.991111	NIH_MGC_75	Robert Strausberg, Ph.D.	Email: cgapbs-r@mail.nih.gov
BG401720	139	pDNR-LIB		plus	84	139	0	56	plus	6	61	111	1e-28	1	NIH_MGC_75	Robert Strausberg, Ph.D.	Email: cgapbs-r@mail.nih.gov
BG402320	235	pDNR-LIB		plus	1	230	5	230	plus	314	543	426	1e-123	0.991342	NIH_MGC_75	Robert Strausberg, Ph.D.	Email: cgapbs-r@mail.nih.gov
BG432872	220	pDNR-LIB		plus	1	216	4	216	plus	321	538	365	1e-104	0.972603	NIH_MGC_75	Robert Strausberg, Ph.D.	Email: cgapbs-r@mail.nih.gov
BG433472	848	pDNR-LIB		plus	1	180	668	180	plus	334	513	327	8e-93	0.98895	NIH_MGC_75	Robert Strausberg, Ph.D.	Email: cgapbs-r@mail.nih.gov
BG478145	820	pOTB7		plus	807	820	0	14	plus	453	466	28.2	0.005	1	NIH_MGC_20	Robert Strausberg, Ph.D.	Email: cgapbs-r@mail.nih.gov
BG493331	923	pDNR-LIB		plus	1	238	685	238	plus	309	544	410	1e-118	0.983264	NIH_MGC_59	Robert Strausberg, Ph.D.	Email: cgapbs-r@mail.nih.gov
BG493951	227	pDNR-LIB		plus	1	224	3	224	plus	321	544	414	1e-119	0.991111	NIH_MGC_59	Robert Strausberg, Ph.D.	Email: cgapbs-r@mail.nih.gov
BG626302	360	pBK-CMV		plus	1	14	346	14	plus	1056	1069	28.2	0.005	1	Tomato flower library from a mixture of	Rutger S. van der Hoeven	Cornell University
BG778020	505	pDNR-LIB		plus	1	233	272	233	plus	309	540	416	1e-120	0.987179	NIH_MGC_60	Robert Strausberg, Ph.D.	Email: cgapbs-r@mail.nih.gov
BG780442	113	pSPORT1		plus	38	113	0	76	minus	238	163	135	8e-36	0.973684	Sea urchin primary mesenchyme cell cDNA	Ettensohn CA	Dept. Biol. Sci.
BG782242	772	pSPORT1		plus	1	33	739	33	minus	285	253	65.9	4e-14	1	Sea urchin primary mesenchyme cell cDNA	Ettensohn CA	Dept. Biol. Sci.
BG782842	804	pSPORT1		plus	1	33	771	33	minus	285	253	65.9	5e-14	1	Sea urchin primary mesenchyme cell cDNA	Ettensohn CA	Dept. Biol. Sci.
BG783442	821	pSPORT1		plus	1	29	792	29	minus	281	253	58	1e-11	1	Sea urchin primary mesenchyme cell cDNA	Ettensohn CA	Dept. Biol. Sci.
BG784642	424	pSPORT1		plus	370	424	0	55	minus	239	185	109	2e-27	1	Sea urchin primary mesenchyme cell cDNA	Ettensohn CA	Dept. Biol. Sci.
BG785242	822	pSPORT1		plus	1	30	792	30	minus	282	253	60	3e-12	1	Sea urchin primary mesenchyme cell cDNA	Ettensohn CA	Dept. Biol. Sci.
BG885494	170	pCS107		plus	1	170	0	170	minus	4053	3884	329	4e-94	0.994118	Wellcome CRC pCS107 tropicalis St10-12	Sandy Clifton, Ph.D.	WashU Xenopus EST project, 1999
BG896295	380	pSPORT1		plus	1	76	304	76	minus	328	253	151	5e-40	1	HOA (Human Osteoarthritic Cartilage)	Sanjay Kumar	UW2109
BG897495	364	pSPORT1		plus	1	69	295	69	minus	321	253	137	7e-36	1	HOA (Human Osteoarthritic Cartilage)	Sanjay Kumar	UW2109
BG898096	451	pSPORT1		plus	1	76	375	76	minus	328	253	151	6e-40	1	HOA (Human Osteoarthritic Cartilage)	Sanjay Kumar	UW2109
BG899296	464	pSPORT1		plus	1	75	389	75	minus	327	253	149	2e-39	1	HOA (Human Osteoarthritic Cartilage)	Sanjay Kumar	UW2109
BG901097	416	pSPORT1		plus	1	74	342	74	minus	326	253	147	8e-39	1	HOA (Human Osteoarthritic Cartilage)	Sanjay Kumar	UW2109
BG925169	582	pSPORT1		plus	1	74	508	74	minus	326	253	147	1e-38	1	HNC (Human Normal Cartilage)	Sanjay Kumar	UW2109
BG926370	430	pSPORT1		plus	1	74	356	74	minus	326	253	147	8e-39	1	HNC (Human Normal Cartilage)	Sanjay Kumar	UW2109
BG926971	415	pSPORT1		plus	1	74	341	74	minus	326	253	147	8e-39	1	HNC (Human Normal Cartilage)	Sanjay Kumar	UW2109
BG928773	574	pSPORT1		plus	1	76	498	76	minus	328	253	151	7e-40	1	HNC (Human Normal Cartilage)	Sanjay Kumar	UW2109
BG929373	640	pSPORT1		plus	1	74	566	74	minus	326	253	147	1e-38	1	HNC (Human Normal Cartilage)	Sanjay Kumar	UW2109
BG992614	452	pUC18		plus	440	452	0	13	minus	248	236	26.3	0.015	1	HT0911	Simpson A.J.G.	Laboratory of Cancer Genetics
BQ476822	553	pUC18		plus	1	17	536	17	plus	232	248	34.2	7e-05	1	Meladema coriacea cDNA	Foster PG	Vogler, Entomology
BI918412	929	"pCMVSPORT6.0,4396bp"		plus	1	14	915	14	minus	836	823	28.2	0.013	1	NIH_MGC_121	Robert Strausberg, Ph.D.	Email: cgapbs-r@mail.nih.gov
BI978114	511	pTriplEx2		plus	499	511	0	13	minus	521	509	26.3	0.022	1	Old Blush petal SMART library	Cock JM	RDP (UMR5667 INRA/CNRS/ENSL/UCBL)
BM461070	1113	"pCMV-SPORT6.1,"	4177bp (http://www.invitrogen.com/content.cfm?pageid=10289)	plus	1	14	1099	14	minus	795	782	28.2	0.014	1	NCI_CGAP_Ov44	Robert Strausberg, Ph.D.	Email: cgapbs-r@mail.nih.gov
BM575030	627	pSPORT1		plus	1	13	614	13	minus	265	253	26.3	0.031	1	A.Gam.ad.cDNA.blood1	Holt R.A.	Celera Genomics
BM598430	599	pSPORT1		plus	1	13	586	13	minus	265	253	26.3	0.03	1	A.Gam.ad.cDNA.blood1	Holt R.A.	Celera Genomics
BM649383	690	pSPORT1		plus	1	13	677	13	minus	265	253	26.3	0.035	1	A.Gam.ad.cDNA1	Holt R.A.	Celera Genomics
BM794738	446	pT7T3D-PacI		plus	408	446	0	39	minus	205	167	77.8	5e-18	1	S22SNU16n1	Kim YS	Genome Research Center
BM808549	1140	pOTB7		plus	1	15	1125	15	plus	155	169	30.2	0.002	1	NIH_MGC_41	Robert Strausberg, Ph.D.	Email: cgapbs-r@mail.nih.gov
AI102791	463	pT7T3D-PacI		plus	431	463	0	33	plus	239	271	65.9	2e-14	1	Normalized rat embryo, Bento Soares	Other_ESTs: TC53525	Contact: Lee, NH
BM906627	1115	"pCMVSPORT6.0,4396bp"		plus	1	15	1100	15	minus	813	799	30.2	0.004	1	NIH_MGC_125	Robert Strausberg, Ph.D.	Email: cgapbs-r@mail.nih.gov
BQ490022	520	pBluescriptSK(-)	phagemidexcisedfromlambdaZAP	plus	1	14	506	14	minus	719	706	28.2	0.005	1	Sugar beet MPIZ-ADIS-006 Lambda Zap II	Weisshaar B	ADIS DNA core facility at MPIZ
BQ056324	1009	pOTB7		plus	1	13	996	13	plus	154	166	26.3	0.022	1	NIH_MGC_99	Robert Strausberg, Ph.D.	Email: cgapbs-r@mail.nih.gov
BQ072911	1050	"pCMVSPORT6.0,4396bp"		plus	1	13	1037	13	minus	815	803	26.3	0.057	1	NIH_MGC_118	Robert Strausberg, Ph.D.	Email: cgapbs-r@mail.nih.gov
BQ146543	785	pBluescriptSK(-)	phagemidexcisedfromlambdaZAP	plus	1	109	676	109	minus	809	700	202	2e-55	0.990909	Developing flower	May GD	Plant Biology Division
BQ318399	235	pUC18		plus	223	235	0	13	minus	248	236	26.3	0.008	1	CT0456	Simpson A.J.G.	Laboratory of Cancer Genetics
BQ384092	563	"pCMVSPORT6.0,4396bp"		plus	1	14	549	14	plus	767	780	28.2	0.008	1	NICHD_XGC_Ov1	Robert Strausberg, Ph.D.	Email: cgapbs-r@mail.nih.gov
BQ400892	619	"pCMVSPORT6.0,4396bp"		plus	605	619	0	15	plus	794	808	30.2	0.002	1	NICHD_XGC_Sp1	Robert Strausberg, Ph.D.	Email: cgapbs-r@mail.nih.gov
BU160958	950	pOTB7		plus	1	13	937	13	plus	154	166	26.3	0.021	1	NIH_MGC_112	Robert Strausberg, Ph.D.	Email: cgapbs-r@mail.nih.gov
BQ556861	532	pSPORT1		plus	520	532	0	13	minus	1866	1854	26.3	0.027	1	NIA Mouse 7.4K cDNA Clone Set	Other_ESTs: H4042F03-3	Contact: Yong Qian
BQ642113	884	pOTB7		plus	1	15	869	15	plus	156	170	30.2	0.001	1	NIH_MGC_99	Robert Strausberg, Ph.D.	Email: cgapbs-r@mail.nih.gov
BQ846863	410	pBRcDNASfiIABAgGenModificationofRockvilleVector		plus	1	18	392	18	plus	48	65	36.2	2e-05	1	QG_ABCDI lettuce salinas	Alexander Kozik [R.W.Michelmore]	R.W.Michelmore Lab, Genome Center
BQ910619	515	pBRcDNASfiIABAgGenModificationofRockvilleVector		plus	1	15	500	15	plus	49	63	30.2	0.001	1	QH_ABCDI sunflower RHA801	Alexander Kozik [R.W.Michelmore]	R.W.Michelmore Lab, Genome Center
BQ920819	956	pOTB7		plus	1	15	941	15	plus	154	168	30.2	0.001	1	NIH_MGC_101	Robert Strausberg, Ph.D.	Email: cgapbs-r@mail.nih.gov
BQ955987	931	"pCMV-SPORT6.1,"	4177bp (http://www.invitrogen.com/content.cfm?pageid=10289)	plus	1	16	915	16	minus	796	781	32.2	0.0008	1	NIH_MGC_129	Robert Strausberg, Ph.D.	Email: cgapbs-r@mail.nih.gov
BU028267	169	pBRcDNASfiIABAgGenModificationofRockvilleVector		plus	1	17	152	17	plus	46	62	34.2	3e-05	1	QH_EFGHJ sunflower RHA280	Alexander Kozik [R.W.Michelmore]	R.W.Michelmore Lab, Genome Center
BU147732	918	"pCMV-SPORT6.1,"	4177bp (http://www.invitrogen.com/content.cfm?pageid=10289)	plus	1	19	899	19	minus	800	782	38.2	1e-05	1	NIH_MGC_130	Robert Strausberg, Ph.D.	Email: cgapbs-r@mail.nih.gov
BU148932	991	"pCMV-SPORT6.1,"	4177bp (http://www.invitrogen.com/content.cfm?pageid=10289)	plus	1	20	971	20	minus	800	781	40.1	3e-06	1	NIH_MGC_129	Robert Strausberg, Ph.D.	Email: cgapbs-r@mail.nih.gov
AI391385	450	pT7T3D-PacI		plus	435	450	0	16	minus	205	190	32.2	0.0003	1	Soares mouse 3NME12 5	Marra M/WashU-NCI Mouse EST Project 1999	Washington University School of Medicine
BU308641	897	pBluescriptIIKS(+)	phagemidexcisedfromlambdaZAPII	plus	1	44	853	44	plus	612	653	65.9	4e-14	0.954545	CSEQCHN60	Simon Hubbard	Department of Biomolecular Sciences
BX482161	406	pTriplEx2		plus	1	18	388	18	plus	546	563	36.2	2e-05	1	686 (synonym: hlcc3)	MIPS	MIPS
BU664676	660	pTriplEx2		plus	1	20	640	20	plus	551	571	26.3	0.029	0.952381	Hembase; Erythroid Precursor Cells (LCB:cl	Jeffery L. Miller	Laboratory of Chemical Biology
BX473833	544	pTriplEx2		plus	532	544	0	13	minus	520	508	26.3	0.024	1	686 (synonym: hlcc3)	MIPS	MIPS
BX504868	224	pTriplEx2		plus	212	224	0	13	minus	520	508	26.3	0.01	1	686 (synonym: hlcc3)	MIPS	MIPS
BY967473	380	pME18S-FL		plus	1	380	0	380	plus	812	1191	700	0	0.986877	ppls full-length cDNA library	Asao Fujiyama	Foundations of Informatics Research Division
CA398984	690	pBluescriptSK(-)	phagemidexcisedfromlambdaZAP	plus	1	20	670	20	plus	651	670	40.1	2e-06	1	Endosperm_3	Lai, Jinsheng	Dr. Joachim Messing's lab
CA400784	520	pBluescriptSK(-)	phagemidexcisedfromlambdaZAP	plus	1	21	499	21	plus	653	673	42.1	3e-07	1	Endosperm_4	Lai, Jinsheng	Dr. Joachim Messing's lab
CA401384	661	pBluescriptSK(-)	phagemidexcisedfromlambdaZAP	plus	1	20	641	20	plus	651	670	40.1	2e-06	1	Endosperm_4	Lai, Jinsheng	Dr. Joachim Messing's lab
CA401984	518	pBluescriptSK(-)	phagemidexcisedfromlambdaZAP	plus	1	20	498	20	plus	652	671	40.1	1e-06	1	Endosperm_4	Lai, Jinsheng	Dr. Joachim Messing's lab
CA402584	680	pBluescriptSK(-)	phagemidexcisedfromlambdaZAP	plus	1	20	660	20	plus	650	669	40.1	2e-06	1	Endosperm_4	Lai, Jinsheng	Dr. Joachim Messing's lab
CA403184	700	pBluescriptSK(-)	phagemidexcisedfromlambdaZAP	plus	1	17	683	17	plus	653	669	34.2	0.0001	1	Endosperm_4	Lai, Jinsheng	Dr. Joachim Messing's lab
CA404986	565	pBluescriptSK(-)	phagemidexcisedfromlambdaZAP	plus	1	13	552	13	plus	659	671	26.3	0.02	1	Endosperm_4	Lai, Jinsheng	Dr. Joachim Messing's lab
CA482826	712	"pCMV-SPORT6.1,"	4177bp (http://www.invitrogen.com/content.cfm?pageid=10289)	plus	1	30	682	30	minus	810	781	60	3e-12	1	LuP12	Dr. Sylvie Cloutier	Cereal Research Centre, Agriculture and Agri-food Canada
CA483426	428	"pCMV-SPORT6.1,"	4177bp (http://www.invitrogen.com/content.cfm?pageid=10289)	plus	1	30	398	30	minus	811	782	60	2e-12	1	LuP12	Dr. Sylvie Cloutier	Cereal Research Centre, Agriculture and Agri-food Canada
CA501080	684	pSPORT1		plus	1	22	662	22	minus	275	253	30.2	0.002	0.956522	Wheat meiotic anther cDNA library	Olin Anderson	US Department of Agriculture, Agriculture Research Service, Pacific
CA502280	705	pSPORT1		plus	1	22	683	22	minus	274	253	44.1	2e-07	1	Wheat meiotic anther cDNA library	Olin Anderson	US Department of Agriculture, Agriculture Research Service, Pacific
AI904075	424	pUC18		plus	412	424	0	13	plus	1916	1928	26.3	0.014	1	BT041	Simpson A.J.G.	Laboratory of Cancer Genetics
CA643784	478	pBluescriptSK(+)	phagemidexcisedfromlambdaZAP	plus	274	478	0	205	minus	266	65	339	9e-97	0.970732	wre1n	Scott V. Tingey	Crop Genetics
CA683384	189	pBluescriptSK(+)	phagemidexcisedfromlambdaZAP	plus	1	151	38	151	plus	2808	2958	293	2e-83	0.993377	wlm96	Scott V. Tingey	Crop Genetics
CA694184	200	pBluescriptSK(+)	phagemidexcisedfromlambdaZAP	plus	185	200	0	16	minus	669	654	32.2	0.0001	1	wlmk4	Scott V. Tingey	Crop Genetics
CA697784	450	pBluescriptSK(+)	phagemidexcisedfromlambdaZAP	plus	1	17	433	17	minus	722	706	34.2	7e-05	1	wlk4	Scott V. Tingey	Crop Genetics
CA822318	281	pTriplEx2		plus	269	281	0	13	minus	520	508	26.3	0.012	1	two-month-old roots from clone 'Beaupre'	Martin FM	Equipe de Microbiologie Forestiere
CB011301	398	pTriplEx2		plus	386	398	0	13	minus	520	508	26.3	0.017	1	mycelium of Pisolithus microcarpus grown for	Martin FM	Equipe de Microbiologie Forestiere
CB052669	496	pT7T3D-PacI		plus	1	15	481	15	minus	253	239	30.2	0.001	1	NCI_CGAP_Lei2	Robert Strausberg, Ph.D.	Email: cgapbs-r@mail.nih.gov
CB053269	649	pT7T3D-PacI		plus	1	14	635	14	plus	192	205	28.2	0.006	1	NCI_CGAP_Lei2	Robert Strausberg, Ph.D.	Email: cgapbs-r@mail.nih.gov
CB080269	401	pBK-CMV		plus	1	14	387	14	minus	1096	1083	28.2	0.006	1	Hedyotis terminalis flower - Stage 2 (NYBG)	W. Richard McCombie	Lita Annenberg Hazen Genome Sequencing Center
CB091669	688	pBK-CMV		plus	1	16	672	16	minus	1098	1083	32.2	0.0006	1	Cycad Leaf Library (NYBG)	W. Richard McCombie	Lita Annenberg Hazen Genome Sequencing Center
CB197350	884	pDNR-LIB		plus	1	84	800	84	plus	6	89	167	2e-44	1	NICHD_XGC_Tad2	On Feb 4, 2003 this sequence version replaced gi:28226106.	Contact: Robert Strausberg, Ph.D.
CB197950	924	pDNR-LIB		plus	1	84	840	84	plus	6	89	167	2e-44	1	NICHD_XGC_Tad2	On Feb 4, 2003 this sequence version replaced gi:28227516.	Contact: Robert Strausberg, Ph.D.
CB198550	842	pDNR-LIB		plus	1	84	758	84	plus	6	89	167	2e-44	1	NICHD_XGC_Tad2	On Feb 4, 2003 this sequence version replaced gi:28228933.	Contact: Robert Strausberg, Ph.D.
CB199150	831	pDNR-LIB		plus	1	84	747	84	plus	6	89	167	2e-44	1	NICHD_XGC_Tad2	On Feb 4, 2003 this sequence version replaced gi:28230223.	Contact: Robert Strausberg, Ph.D.
CB199750	863	pDNR-LIB		plus	1	84	779	84	plus	6	89	167	2e-44	1	NICHD_XGC_Tad2	On Feb 4, 2003 this sequence version replaced gi:28231533.	Contact: Robert Strausberg, Ph.D.
CB200350	872	pDNR-LIB		plus	1	84	788	84	plus	6	89	167	2e-44	1	NICHD_XGC_Tad2	On Feb 4, 2003 this sequence version replaced gi:28232811.	Contact: Robert Strausberg, Ph.D.
CB200950	1135	pDNR-LIB		plus	1	84	1051	84	plus	6	89	167	2e-44	1	NICHD_XGC_Tad2	On Feb 4, 2003 this sequence version replaced gi:28234128.	Contact: Robert Strausberg, Ph.D.
CB208750	322	pDNR-LIB		plus	1	84	238	84	plus	6	89	167	7e-45	1	NICHD_XGC_Tad2	On Feb 4, 2003 this sequence version replaced gi:28250313.	Contact: Robert Strausberg, Ph.D.
CB262670	531	pBluescriptSK(-)	phagemidexcisedfromlambdaZAP	plus	444	531	0	88	minus	706	619	167	8e-45	0.988636	MPIZ-ADIS-008	Weisshaar B	ADIS DNA core facility at MPIZ
CB448016	741	pcDNA3.1(-)		plus	728	741	0	14	plus	953	966	28.2	0.025	1	MARC 6BOV	Smith TPL	USDA, ARS, US Meat Animal Research Center
CB557557	654	pT7T3D-PacI		plus	1	14	640	14	plus	192	205	28.2	0.006	1	urrg1 (14046)	Dan Fitzpatrick	Amgen, Inc
CB581031	608	pT7T3D-PacI		plus	1	15	593	15	plus	192	206	30.2	0.001	1	urrg1 (14046)	Dan Fitzpatrick	Amgen, Inc
CB609252	562	pT7T3D-PacI		plus	1	14	548	14	plus	192	205	28.2	0.005	1	urrg1 (14046)	Dan Fitzpatrick	Amgen, Inc
CB616129	568	pT7T3D-PacI		plus	1	13	555	13	plus	193	205	26.3	0.02	1	urrg1 (14046)	Dan Fitzpatrick	Amgen, Inc
CB618529	791	pBluescriptIIKS(+)	phagemidexcisedfromlambdaZAPII	plus	1	24	767	24	minus	766	743	48.1	8e-09	1	OSIIEa	Rod Wing	Arizona Genomics Institute
CB670329	802	pBluescriptIIKS(+)	phagemidexcisedfromlambdaZAPII	plus	657	802	0	146	minus	713	568	281	3e-79	0.993151	OSJNEe	Rod Wing	Arizona Genomics Institute
CB677608	811	pBluescriptIIKS(+)	phagemidexcisedfromlambdaZAPII	plus	1	22	789	22	minus	765	744	44.1	1e-07	1	OSJNEe	Rod Wing	Arizona Genomics Institute
CB680708	654	pBluescriptIIKS(+)	phagemidexcisedfromlambdaZAPII	plus	1	15	639	15	minus	754	740	30.2	0.002	1	OSJNEf	Rod Wing	Arizona Genomics Institute
CB726408	487	pT7T3D-PacI		plus	1	15	472	15	plus	191	205	30.2	0.001	1	urrg1 (14046)	Dan Fitzpatrick	Amgen, Inc
CB728208	481	pT7T3D-PacI		plus	1	16	465	16	plus	190	205	32.2	0.0003	1	urrg1 (14046)	Dan Fitzpatrick	Amgen, Inc
CB739608	457	pT7T3D-PacI		plus	1	17	440	17	plus	189	205	34.2	7e-05	1	urrg1 (14046)	Dan Fitzpatrick	Amgen, Inc
CB779813	353	pSPORT1		plus	334	353	0	20	minus	238	219	40.1	1e-06	1	srpb2 (10220)	Dan Fitzpatrick	Amgen, Inc
CB782813	509	pT7T3D-PacI		plus	1	16	493	16	plus	191	206	32.2	0.0003	1	urrg1 (14046)	Dan Fitzpatrick	Amgen, Inc
CB790013	438	pT7T3D-PacI		plus	1	15	423	15	plus	191	205	30.2	0.001	1	urrg1 (14046)	Dan Fitzpatrick	Amgen, Inc
CB859741	485	pBluescriptSK(+)	phagemidexcisedfromlambdaZAP	plus	1	485	0	485	plus	1045	1529	961	0	1	HI	Stein Nils	Molecular Markers Group, Department Genbank
CB875341	437	pBluescriptSK(+)	phagemidexcisedfromlambdaZAP	plus	415	437	0	23	plus	700	722	46.1	2e-08	1	HX	Stein Nils	Molecular Markers Group, Department Genbank
CB881941	524	pBluescriptSK(+)	phagemidexcisedfromlambdaZAP	plus	509	524	0	16	plus	700	715	32.2	0.0003	1	HM	Stein Nils	Molecular Markers Group, Department Genbank
CD057528	395	pBluescriptSK(+)	phagemidexcisedfromlambdaZAP	plus	1	53	342	53	minus	763	709	77.8	4e-18	0.963636	HO	Patrick Schweizer	Transcriptome Analysis, Cytogenetics Department
AJ301332	241	pT7T3D		plus	1	15	226	15	plus	243	257	30.2	0.0005	1	Pig skeletal muscle, phagemid vector pT7T3	Davoli R	DIPROVAL Sezione Allevamenti Zootecnici
CD237707	695	pTriplEx2		plus	333	695	0	363	plus	581	943	704	0	0.99449	FNP	Zeguang Han	Chinese National Human Genome Center at Shanghai
CD238307	681	pTriplEx2		plus	669	681	0	13	minus	520	508	26.3	0.03	1	FNP	Zeguang Han	Chinese National Human Genome Center at Shanghai
CD269508	294	pTriplEx2		plus	1	22	272	22	plus	549	571	30.2	0.0008	0.956522	(FHIG:A) Ectomycorrhiza plate culture	Johansson,T.	Fungal-Host Interaction Group (FHIG)
CD271308	287	pTriplEx2		plus	275	287	0	13	minus	520	508	26.3	0.012	1	(FHIG:A) Ectomycorrhiza plate culture	Johansson,T.	Fungal-Host Interaction Group (FHIG)
CD272508	430	pTriplEx2		plus	418	430	0	13	minus	520	508	26.3	0.019	1	(FHIG:A) Ectomycorrhiza plate culture	Johansson,T.	Fungal-Host Interaction Group (FHIG)
CD274908	159	pTriplEx2		plus	1	159	0	159	plus	607	765	315	5e-90	1	(FHIG:B) Axenic plate culture	Johansson,T.	Fungal-Host Interaction Group (FHIG)
CD279108	563	"pCMV-SPORT6.1,"	4177bp (http://www.invitrogen.com/content.cfm?pageid=10289)	plus	212	563	0	352	minus	4177	3825	668	0	0.991501	NCI_CGAP_ZEmb3	Chen F.	Exelixis, Inc.
CD397943	659	pBluescriptSK(+)	phagemidexcisedfromlambdaZAP	plus	646	659	0	14	plus	707	720	28.2	0.006	1	Soybean induced by Salicylic Acid	Chen S-Y	Plant Biotechnology Laboratory
CD447146	799	pTriplEx2		plus	1	18	781	18	plus	554	571	36.2	4e-05	1	Endosperm_1	Lai, Jinsheng	Dr. Joachim Messing's lab
AA098942	342	pBluescriptSK(-)	phagemidexcisedfromlambdaZAP	plus	329	342	0	14	plus	706	719	28.2	0.003	1	Stratagene HeLa cell s3 937216	Wilson RK	Washington University School of Medicine
CF080139	358	pBRcDNASfiIABAgGenModificationofRockvilleVector		plus	1	21	337	21	plus	42	62	34.2	7e-05	0.952381	QH_K sunflower H.paradoxus	Alexander Kozik [R.W.Michelmore]	R.W.Michelmore Lab, Genome Center
CF245276	404	pTriplEx2		plus	392	404	0	13	minus	520	508	26.3	0.018	1	Fragilariopsis cylindrus SMART cDNA library	Mock T	Biological Oceanography
CF250683	488	pTriplEx2		plus	476	488	0	13	minus	520	508	26.3	0.021	1	Eimeiria tenella-infected caecal tonsil	Zoorob R	UPR 1983
CF116139	360	pBluescriptSK(-)	phagemidexcisedfromlambdaZAP	plus	225	360	0	136	minus	673	538	262	1e-73	0.992647	et adult sheep skin library	Adelson, David L.	CSIRO Livestock Industries
CF132939	790	pSPORT1		plus	1	35	755	35	minus	287	253	69.9	3e-15	1	Wheat meiotic floret cDNA library	Olin Anderson	US Department of Agriculture, Agriculture Research Service, Pacific
CF144292	400	pT7T3D-PacI		plus	1	17	383	17	minus	255	239	34.2	6e-05	1	NIH_MGC_51	Soares, MB	Cancer Biology & Epigenomics Program
CF355303	921	pBluescriptIISK(+)	phagemidexcisedfromlambdaZAPII	plus	1	38	883	38	minus	737	700	75.8	4e-17	1	VAN-Baker-1	Wenping Qiu	Department of Fruit Science
CF505430	339	pBluescriptSK(-)	phagemidexcisedfromlambdaZAP	plus	1	13	326	13	plus	2914	2926	26.3	0.012	1	Immature Ovaries from field-collected Valencia	Chaparro, JX	Horticulture and Breeding Research Unit
AL707540	725	pTriplEx2		plus	1	14	711	14	plus	550	563	28.2	0.008	1	"686 (synonym: hlcc3)"	MIPS	MIPS
CF652690	852	"pCMVSPORT6.0,4396bp"		plus	697	852	0	156	minus	780	624	295	3e-83	0.993631	MPIZ-ADIS-066	Weisshaar B	ADIS DNA core facility at MPIZ
AJ882896	946	"pCMVSPORT6.0,4396bp"		plus	1	28	918	28	minus	830	802	42.1	9e-07	0.965517	Trichophyton rubrum CHUV862.00	On Mar 20, 2006 this sequence version replaced gi:90036970.	Contact: Zaugg C
AJ883496	947	"pCMVSPORT6.0,4396bp"		plus	1	26	921	26	minus	829	803	38.2	1e-05	0.962963	Trichophyton rubrum CHUV862.00	Zaugg C	Service de Dermatologie
CJ439735	740	pME18S-FL		plus	1	16	724	16	plus	796	811	32.2	0.0005	1	macaque brain cDNA library QccE"	Naoki Osada	Division of Biomedical Resources
CJ442146	802	pME18S-FL		plus	1	16	786	16	plus	796	811	32.2	0.0005	1	macaque brain cDNA library QccE"	Naoki Osada	Division of Biomedical Resources
CJ445151	839	pME18S-FL		plus	1	16	823	16	plus	796	811	32.2	0.0006	1	macaque brain cDNA library QflA"	Naoki Osada	Division of Biomedical Resources
CJ452353	799	pME18S-FL		plus	1	16	783	16	plus	796	811	32.2	0.0005	1	macaque brain cDNA library QflA"	Naoki Osada	Division of Biomedical Resources
CJ454153	798	pME18S-FL		plus	1	16	782	16	plus	796	811	32.2	0.0005	1	macaque brain cDNA library QflA"	Naoki Osada	Division of Biomedical Resources
CJ467991	792	pME18S-FL		plus	1	16	776	16	plus	796	811	32.2	0.0005	1	macaque brain cDNA library QnpA"	Naoki Osada	Division of Biomedical Resources
CJ469794	852	pME18S-FL		plus	1	16	836	16	plus	796	811	32.2	0.0006	1	macaque brain cDNA library QnpA"	Naoki Osada	Division of Biomedical Resources
CJ477670	805	pME18S-FL		plus	1	16	789	16	plus	796	811	32.2	0.0005	1	macaque brain cDNA library QtrA"	Naoki Osada	Division of Biomedical Resources
CJ481875	793	pME18S-FL		plus	1	13	780	13	plus	799	811	26.3	0.033	1	macaque brain cDNA library QtrA"	Naoki Osada	Division of Biomedical Resources
AL599728	383	pTriplEx2		plus	13	383	0	371	plus	898	1267	676	0	0.981132	313 (synonym: hlcc2)"	MIPS	MIPS
AL603328	372	pTriplEx2		plus	1	13	359	13	plus	508	520	26.3	0.016	1	686 (synonym: hlcc3)"	MIPS	MIPS
CK139598	824	"pCMV-SPORT6.1,"	4177bp (http://www.invitrogen.com/content.cfm?pageid=10289)	plus	1	20	804	20	minus	802	782	26.3	0.042	0.952381	NCI_CGAP_ZEmb3"	Daniela S. Gerhard, Ph.D.	Office of Cancer Genomics
CK145598	813	"pCMV-SPORT6.1,"	4177bp (http://www.invitrogen.com/content.cfm?pageid=10289)	plus	1	13	800	13	minus	792	780	26.3	0.041	1	NCI_CGAP_ZEmb2"	Daniela S. Gerhard, Ph.D.	Office of Cancer Genomics
CK215216	751	"pCMVSPORT6.0,4396bp"		plus	658	751	0	94	plus	794	887	186	2e-50	1	Triticum aestivum FGAS: Library 6 CAP GATE 1"	Wm L Crosby	Bioinformatics
CK302968	845	pBluescriptIISK(+)	phagemidexcisedfromlambdaZAPII	plus	1	16	829	16	plus	691	706	32.2	0.0005	1	normalized Keck-Tagu Library SB02"	David F. Clayton	University of Illinois
CK311368	391	pBluescriptIISK(+)	phagemidexcisedfromlambdaZAPII	plus	1	17	374	17	plus	691	707	34.2	6e-05	1	normalized Keck-Tagu Library SB02"	David F. Clayton	University of Illinois
CK311968	855	pBluescriptIISK(+)	phagemidexcisedfromlambdaZAPII	plus	1	14	841	14	plus	691	704	28.2	0.008	1	normalized Keck-Tagu Library SB02"	David F. Clayton	University of Illinois
CK495490	406	pBluescriptIISK(+)	phagemidexcisedfromlambdaZAPII	plus	1	14	392	14	minus	712	699	28.2	0.004	1	"swb"	Zhonghuai Xiang	Southwest Agricultural University
CK502090	585	pBluescriptIISK(+)	phagemidexcisedfromlambdaZAPII	plus	1	15	570	15	minus	717	703	30.2	0.001	1	"swc"	Zhonghuai Xiang	Southwest Agricultural University
CK503890	566	pBluescriptIISK(+)	phagemidexcisedfromlambdaZAPII	plus	1	19	547	19	minus	717	699	38.2	5e-06	1	"swc"	Zhonghuai Xiang	Southwest Agricultural University
CK504490	134	pBluescriptIISK(+)	phagemidexcisedfromlambdaZAPII	plus	1	13	121	13	minus	715	703	26.3	0.005	1	"swc"	Zhonghuai Xiang	Southwest Agricultural University
CK515146	478	pBluescriptIISK(+)	phagemidexcisedfromlambdaZAPII	plus	1	15	463	15	minus	717	703	30.2	0.001	1	"swj"	Zhonghuai Xiang	Southwest Agricultural University
CK515746	660	pBluescriptIISK(+)	phagemidexcisedfromlambdaZAPII	plus	1	13	647	13	minus	715	703	26.3	0.024	1	"swj"	Zhonghuai Xiang	Southwest Agricultural University
CK516346	583	pBluescriptIISK(+)	phagemidexcisedfromlambdaZAPII	plus	1	16	567	16	minus	718	703	32.2	0.0003	1	"swj"	Zhonghuai Xiang	Southwest Agricultural University
CK517546	412	pBluescriptIISK(+)	phagemidexcisedfromlambdaZAPII	plus	1	13	399	13	minus	729	717	26.3	0.015	1	"swj"	Zhonghuai Xiang	Southwest Agricultural University
CK525348	525	pBluescriptIISK(+)	phagemidexcisedfromlambdaZAPII	plus	1	16	509	16	minus	718	703	32.2	0.0003	1	"swf"	Zhonghuai Xiang	Southwest Agricultural University
CK530148	396	pBluescriptIISK(+)	phagemidexcisedfromlambdaZAPII	plus	1	14	382	14	minus	712	699	28.2	0.004	1	"swg"	Zhonghuai Xiang	Southwest Agricultural University
CK542748	588	pBluescriptIISK(+)	phagemidexcisedfromlambdaZAPII	plus	1	14	574	14	minus	712	699	28.2	0.005	1	"swh"	Zhonghuai Xiang	Southwest Agricultural University
CK551748	648	pBluescriptIISK(+)	phagemidexcisedfromlambdaZAPII	plus	1	16	632	16	minus	718	703	32.2	0.0004	1	"swl"	Zhonghuai Xiang	Southwest Agricultural University
CK561948	589	pBluescriptIISK(+)	phagemidexcisedfromlambdaZAPII	plus	1	15	574	15	minus	713	699	30.2	0.001	1	"swp"	Zhonghuai Xiang	Southwest Agricultural University
CK565058	477	pBluescriptIISK(+)	phagemidexcisedfromlambdaZAPII	plus	1	14	463	14	minus	712	699	28.2	0.004	1	"swp"	Zhonghuai Xiang	Southwest Agricultural University
CK574058	407	pTriplEx2		plus	395	407	0	13	minus	520	508	26.3	0.018	1	"Plasmodium yoelii liver stage LCM cDNA	Sacci JB	Department of Microbiology and Immunology
CK601661	848	pExpress-1		plus	1	18	830	18	minus	761	744	36.2	4e-05	1	"NIH_MGC_234"	Daniela S. Gerhard, Ph.D.	Office of Cancer Genomics
CK612462	461	pBluescriptSK(+)	phagemidexcisedfromlambdaZAP	plus	449	461	0	13	minus	673	661	26.3	0.017	1	"LPS stimulated Chicken PBL Macrophage"	Calvin Keeler	Dept. of Animal and Food Sciences
AL869472	642	pCS107		plus	627	642	0	16	plus	120	135	32.2	0.0005	1	"XGC-egg"	On Sep 15, 2002 this sequence version replaced gi:22889737.	Contact: Taylor R
CK835769	651	"pCMV-SPORT6.1,"	4177bp (http://www.invitrogen.com/content.cfm?pageid=10289)	plus	1	22	629	22	minus	801	780	36.2	3e-05	0.954545	"BARC 8BOV"	Richard G. Baumann	Bovine Functional Genomics Lab
CK933061	626	pTriplEx2		plus	614	626	0	13	minus	520	508	26.3	0.027	1	"Developing fruit juice sac at 38 DAFB"	Abhaya Dandekar, PhD	CAES Genome Facility
CK933661	121	pTriplEx2		plus	1	13	108	13	plus	508	520	26.3	0.005	1	"Developing fruit juice sac at 38 DAFB"	Abhaya Dandekar, PhD	CAES Genome Facility
CK934261	628	pTriplEx2		plus	616	628	0	13	minus	520	508	26.3	0.027	1	"Developing fruit peel at 38 DAFB"	Abhaya Dandekar, PhD	CAES Genome Facility
CK936061	605	pTriplEx2		plus	593	605	0	13	minus	520	508	26.3	0.026	1	"Developing fruit 24 DAFB"	Abhaya Dandekar, PhD	CAES Genome Facility
CK936661	407	pTriplEx2		plus	395	407	0	13	minus	520	508	26.3	0.018	1	"Developing fruit flavedo at 80 DAFB"	Abhaya Dandekar, PhD	CAES Genome Facility
CK937261	536	pTriplEx2		plus	524	536	0	13	minus	520	508	26.3	0.023	1	"Developing fruit flavedo at 80 DAFB"	Abhaya Dandekar, PhD	CAES Genome Facility
CK939661	663	pTriplEx2		plus	651	663	0	13	minus	520	508	26.3	0.029	1	"Developing fruit flavedo at 165 DAFB"	Abhaya Dandekar, PhD	CAES Genome Facility
CN006868	607	pTriplEx2		plus	1	13	594	13	plus	508	520	26.3	0.027	1	"CabSau Cell Culture (CELu0001)"	Mark R. Thomas	CSIRO Plant Industry
CN381832	638	pBluescriptIISK(+)	phagemidexcisedfromlambdaZAPII	plus	1	17	621	17	minus	715	699	34.2	9e-05	1	"Silkworm posterior silkgland library"	Bo-Xiong Zhong	College of Animal Science, Zhejiang University
CN787323	714	"pCMV-SPORT6.1,"	4177bp (http://www.invitrogen.com/content.cfm?pageid=10289)	plus	1	16	698	16	minus	808	793	32.2	0.0006	1	"BARC 8BOV"	Richard G. Baumann	Bovine Functional Genomics Lab
CN795723	400	pTriplEx2		plus	1	15	385	15	plus	557	571	30.2	0.001	1	"MYCELIUM"	Balaji Rajashekar, Anders Tunlid	Fungal-Host Interaction Group (FHIG)
CN796923	453	pTriplEx2		plus	1	16	437	16	plus	556	571	32.2	0.0003	1	"KNOB"	Balaji Rajashekar, Anders Tunlid	Fungal-Host Interaction Group (FHIG)
CN822129	813	pSPORT1		plus	724	813	0	90	minus	238	149	163	3e-43	0.977778	"Sheep spleen\brain pSport1 library"	J Hopkins	Veterinary Biomedical Sciences
CO384192	851	pExpress-1		plus	1	22	829	22	minus	766	744	30.2	0.003	0.956522	"NIH_MGC_253"	Daniela S. Gerhard, Ph.D.	Office of Cancer Genomics
AM063351	392	pBluescriptIIKS(+)	phagemidexcisedfromlambdaZAPII	plus	1	32	360	32	minus	738	707	63.9	6e-14	1	"Chicken immune 1 - CSEQRBL08"	Smith J	Genetics and Genomics
AM066951	666	pBluescriptIIKS(+)	phagemidexcisedfromlambdaZAPII	plus	1	28	638	28	minus	737	709	42.1	4e-07	0.965517	"Chicken immune 3 - CSEQRBN33"	Smith J	Genetics and Genomics
CO803127	758	pExpress-1		plus	1	22	736	22	minus	766	744	30.2	0.002	0.956522	"NIH_MGC_256"	Daniela S. Gerhard, Ph.D.	Office of Cancer Genomics
CO813347	787	pExpress-1		plus	1	22	765	22	minus	766	744	30.2	0.003	0.956522	"NIH_MGC_257"	Daniela S. Gerhard, Ph.D.	Office of Cancer Genomics
CO948776	431	pSPORT1		plus	1	431	0	431	plus	231	661	854	0	1	"p8mm"	DNA Core Facility (Swine Project)	Animal Science - RS Prather
CR572309	784	pCS107		plus	1	13	771	13	plus	109	121	26.3	0.039	1	"XGC-tailbud-head"	Croning MDR	Sanger Institute
CT729239	294	pSPORT1		plus	1	19	275	19	minus	2792	2774	38.2	4e-06	1	"ZF_mu"	On Mar 18, 2006 this sequence version replaced gi:89998935.	Contact: Sanger Danio rerio EST project
CV389236	237	pUC18		plus	1	18	219	18	minus	269	252	36.2	8e-06	1	"BT0634"	Simpson A.J.G.	Laboratory of Cancer Genetics
CV195217	236	pTriplEx2		plus	224	236	0	13	minus	520	508	26.3	0.01	1	"Seed coat from mid-season walnut embryos	Abhaya Dandekar, PhD	CAES Genome Facility
CV197017	702	pTriplEx2		plus	690	702	0	13	minus	520	508	26.3	0.031	1	"Seed coat from mid-season walnut embryos	Abhaya Dandekar, PhD	CAES Genome Facility
CV197617	840	pTriplEx2		plus	828	840	0	13	minus	520	508	26.3	0.037	1	"Seed coat from mid-season walnut embryos	Abhaya Dandekar, PhD	CAES Genome Facility
CV198217	240	pTriplEx2		plus	1	14	226	14	plus	508	521	28.2	0.003	1	"Seed coat from mid-season walnut embryos	Abhaya Dandekar, PhD	CAES Genome Facility
CV364322	280	pUC18		plus	1	13	267	13	minus	264	252	26.3	0.009	1	"GN0013"	Simpson A.J.G.	Laboratory of Cancer Genetics
CV496712	628	pBluescriptIISK(+)	phagemidexcisedfromlambdaZAPII	plus	1	17	611	17	minus	731	715	34.2	9e-05	1	"Mixed Leaf"	Vicki Gustafson	The Canadian Potato Genome Project - BioAtlantech
CV502712	478	pBluescriptIISK(+)	phagemidexcisedfromlambdaZAPII	plus	1	16	462	16	minus	730	715	32.2	0.0003	1	"Mixed Floral"	Vicki Gustafson	The Canadian Potato Genome Project - BioAtlantech
CV793201	407	pBluescriptSK(-)	phagemidexcisedfromlambdaZAP	plus	1	21	386	21	plus	653	673	34.2	6e-05	0.952381	"cDNA library of Tamarix androssowii"	Yucheng Wang	Heilongjiang Key Laboratory of Forest Tree Genetics and Breeding
CV899786	528	pSPORT1		plus	1	24	504	24	minus	276	253	48.1	7e-09	1	"mycelium, sporulating growth"	Judelson HS	Department of Plant Pathology
CV903386	600	pSPORT1		plus	1	36	564	36	minus	288	253	71.9	6e-16	1	"mycelium, nitrogen starvation"	Judelson HS	Department of Plant Pathology
CV912988	582	pSPORT1		plus	1	24	558	24	minus	276	253	48.1	8e-09	1	"sporangia, cleaving"	Judelson HS	Department of Plant Pathology
CV913588	549	pSPORT1		plus	1	14	535	14	minus	266	253	28.2	0.007	1	"sporangia, cleaving"	Judelson HS	Department of Plant Pathology
CV915388	585	pSPORT1		plus	1	24	561	24	minus	276	253	48.1	8e-09	1	"sporangia, cleaving"	Judelson HS	Department of Plant Pathology
CV915988	597	pSPORT1		plus	1	30	567	30	minus	282	253	60	2e-12	1	"sporangia, cleaving"	Judelson HS	Department of Plant Pathology
CV918388	582	pSPORT1		plus	1	28	554	28	minus	280	253	56	3e-11	1	"cysts, germinating"	Judelson HS	Department of Plant Pathology
CV920788	593	pSPORT1		plus	439	593	0	155	minus	239	85	307	5e-87	1	"cysts, germinating"	Judelson HS	Department of Plant Pathology
CV923188	552	pSPORT1		plus	276	552	0	277	minus	4109	3834	517	1e-150	0.98917	"sporangia, purified"	Judelson HS	Department of Plant Pathology
CV923788	592	pSPORT1		plus	1	25	567	25	minus	277	253	50.1	2e-09	1	"sporangia, purified"	Judelson HS	Department of Plant Pathology
CV924988	608	pSPORT1		plus	521	608	0	88	minus	239	152	143	2e-37	0.954545	"sporangia, purified"	Judelson HS	Department of Plant Pathology
CV926188	605	pSPORT1		plus	1	17	588	17	minus	269	253	34.2	0.0001	1	"sporangia, purified"	Judelson HS	Department of Plant Pathology
CV927388	585	pSPORT1		plus	1	24	561	24	minus	276	253	48.1	8e-09	1	"mycelium, heat treated"	Judelson HS	Department of Plant Pathology
CV928588	578	pSPORT1		plus	323	578	0	256	minus	4109	3854	507	1e-147	1	"mycelium, H2O2-treated"	Judelson HS	Department of Plant Pathology
CV929188	590	pSPORT1		plus	1	22	568	22	minus	274	253	44.1	1e-07	1	"mating of 88069 (A1) and 618 (A2)"	Judelson HS	Department of Plant Pathology
CV932188	619	pSPORT1		plus	1	28	591	28	minus	279	253	40.1	2e-06	0.964286	"mating of 88069 (A1) and 618 (A2)"	Judelson HS	Department of Plant Pathology
CV936426	409	pSPORT1		plus	1	47	362	47	minus	299	253	93.7	1e-22	1	"mating of 88069 (A1) and 618 (A2)"	Judelson HS	Department of Plant Pathology
CV937626	680	pSPORT1		plus	1	29	651	29	minus	281	253	58	1e-11	1	"mating of 88069 (A1) and 618 (A2)"	Judelson HS	Department of Plant Pathology
CV938226	106	pSPORT1		plus	1	14	92	14	plus	226	239	28.2	0.001	1	"mating of 88069 (A1) and 618 (A2)"	Judelson HS	Department of Plant Pathology
CV940626	517	pSPORT1		plus	1	52	465	52	minus	304	253	95.6	3e-23	0.980769	"mating of 88069 (A1) and 618 (A2)"	Judelson HS	Department of Plant Pathology
CV941826	358	pSPORT1		plus	1	49	309	49	minus	301	253	97.6	6e-24	1	"mating of 88069 (A1) and 618 (A2)"	Judelson HS	Department of Plant Pathology
CV942426	515	pSPORT1		plus	1	23	492	23	minus	276	253	32.2	0.0004	0.958333	"mating of 88069 (A1) and 618 (A2)"	Judelson HS	Department of Plant Pathology
CV943626	633	pSPORT1		plus	1	22	611	22	minus	274	253	44.1	1e-07	1	"mating of 88069 (A1) and 618 (A2)"	Judelson HS	Department of Plant Pathology
CV946626	652	pSPORT1		plus	1	59	593	59	minus	312	253	103	2e-25	0.983333	"zoospores, purified"	Judelson HS	Department of Plant Pathology
CV947226	473	pSPORT1		plus	1	24	449	24	minus	276	253	48.1	6e-09	1	"zoospores, purified"	Judelson HS	Department of Plant Pathology
CV948433	413	pSPORT1		plus	1	47	366	47	minus	299	253	93.7	1e-22	1	"zoospores, purified"	Judelson HS	Department of Plant Pathology
CV949033	635	pSPORT1		plus	1	24	611	24	minus	276	253	48.1	9e-09	1	"zoospores, purified"	Judelson HS	Department of Plant Pathology
CV950833	755	pSPORT1		plus	1	58	697	58	minus	311	253	101	8e-25	0.983051	"zoospores, purified"	Judelson HS	Department of Plant Pathology
CV951433	657	pSPORT1		plus	1	24	633	24	minus	276	253	48.1	9e-09	1	"zoospores, purified"	Judelson HS	Department of Plant Pathology
CV952033	490	pSPORT1		plus	1	40	450	40	minus	292	253	79.8	2e-18	1	"zoospores, purified"	Judelson HS	Department of Plant Pathology
CV952633	544	pSPORT1		plus	1	51	493	51	minus	303	253	101	6e-25	1	"zoospores, purified"	Judelson HS	Department of Plant Pathology
CV953233	642	pSPORT1		plus	1	17	625	17	minus	269	253	34.2	0.0001	1	"zoospores, purified"	Judelson HS	Department of Plant Pathology
CV953833	656	pSPORT1		plus	1	24	632	24	minus	276	253	48.1	9e-09	1	"mycelium, starved in water"	Judelson HS	Department of Plant Pathology
CV954433	580	pSPORT1		plus	1	20	560	20	minus	272	253	40.1	2e-06	1	"mycelium, starved in water"	Judelson HS	Department of Plant Pathology
CV955033	109	pSPORT1		plus	1	22	87	22	minus	274	253	44.1	2e-08	1	"mycelium, starved in water"	Judelson HS	Department of Plant Pathology
CV955633	363	pSPORT1		plus	1	58	305	58	minus	311	253	101	4e-25	0.983051	"mycelium, starved in water"	Judelson HS	Department of Plant Pathology
CV956833	621	pSPORT1		plus	1	39	582	39	minus	292	253	63.9	1e-13	0.975	"mycelium, starved in water"	Judelson HS	Department of Plant Pathology
CV957433	260	pSPORT1		plus	1	30	230	30	minus	283	253	46.1	1e-08	0.967742	"mycelium, starved in water"	Judelson HS	Department of Plant Pathology
CV958033	160	pSPORT1		plus	103	160	0	58	minus	233	178	83.8	4e-20	0.965517	"mycelium, starved in water"	Judelson HS	Department of Plant Pathology
CV958633	765	pSPORT1		plus	1	63	702	63	minus	315	253	125	6e-32	1	"mycelium, starved in water"	Judelson HS	Department of Plant Pathology
CV961633	229	pSPORT1		plus	1	48	181	48	minus	306	259	95.6	1e-23	1	"mycelium, Plich medium"	Judelson HS	Department of Plant Pathology
CV962233	123	pSPORT1		plus	1	40	83	40	plus	196	235	79.8	4e-19	1	"mycelium, Plich medium"	Judelson HS	Department of Plant Pathology
CV963433	639	pSPORT1		plus	1	57	582	57	minus	309	253	113	2e-28	1	"mycelium, Plich medium"	Judelson HS	Department of Plant Pathology
CV964033	666	pSPORT1		plus	1	52	614	52	minus	304	253	103	2e-25	1	"mycelium, Plich medium"	Judelson HS	Department of Plant Pathology
CV965234	265	pSPORT1		plus	1	16	249	16	minus	291	276	32.2	0.0002	1	"mycelium, Plich medium"	Judelson HS	Department of Plant Pathology
CV966434	522	pSPORT1		plus	1	24	498	24	minus	276	253	48.1	7e-09	1	"infected tomato, center of lesion 3 dpi"	Judelson HS	Department of Plant Pathology
CV967634	902	pSPORT1		plus	1	23	879	23	minus	275	253	46.1	5e-08	1	"infected tomato, center of lesion 3 dpi"	Judelson HS	Department of Plant Pathology
CV968234	761	pSPORT1		plus	720	761	0	42	minus	239	198	83.8	2e-19	1	"infected tomato, center of lesion 3 dpi"	Judelson HS	Department of Plant Pathology
CV968834	563	pSPORT1		plus	1	14	549	14	minus	266	253	28.2	0.007	1	"infected tomato, outside of lesion 3 dpi"	Judelson HS	Department of Plant Pathology
CX056945	740	pSPORT1		plus	1	21	719	21	minus	274	253	28.2	0.009	0.954545	"Porcine testis cDNA library II"	Mu-Chiou Huang	Lab of Genetic & breeding
CX137459	669	pBluescriptSK(+)	phagemidexcisedfromlambdaZAP	plus	1	13	656	13	plus	661	673	26.3	0.024	1	"NCCCWA 03RT"	Rexroad CE	USDA, ARS, National Center for Cool and Cold Water Aquaculture
CX169259	690	pBK-CMV		plus	1	19	671	19	minus	1101	1083	38.2	1e-05	1	"leaf inoculated with Marssonia pathogen of	Minren Huang	Key Laboratory Tree Genetic Engineering of Nanjing Forestry
CX172035	700	pBK-CMV		plus	1	18	682	18	minus	1100	1083	36.2	4e-05	1	"leaf inoculated with Marssonia pathogen of	Minren Huang	Key Laboratory Tree Genetic Engineering of Nanjing Forestry
CX173235	688	pBK-CMV		plus	1	19	669	19	minus	1101	1083	38.2	1e-05	1	"leaf inoculated with Marssonia pathogen of	Minren Huang	Key Laboratory Tree Genetic Engineering of Nanjing Forestry
CX176235	650	pBK-CMV		plus	1	19	631	19	minus	1101	1083	38.2	9e-06	1	"leaf inoculated with Marssonia pathogen of	Minren Huang	Key Laboratory Tree Genetic Engineering of Nanjing Forestry
CX177435	689	pBK-CMV		plus	1	19	670	19	minus	1101	1083	38.2	1e-05	1	"leaf inoculated with Marssonia pathogen of	Minren Huang	Key Laboratory Tree Genetic Engineering of Nanjing Forestry
CX180435	699	pBK-CMV		plus	1	19	680	19	minus	1101	1083	38.2	1e-05	1	"leaf inoculated with Marssonia pathogen of	Minren Huang	Key Laboratory Tree Genetic Engineering of Nanjing Forestry
CX182835	580	pBK-CMV		plus	1	17	563	17	minus	1099	1083	34.2	0.0001	1	"leaf inoculated with Marssonia pathogen of	Minren Huang	Key Laboratory Tree Genetic Engineering of Nanjing Forestry
CX184635	696	pBK-CMV		plus	1	18	678	18	minus	1100	1083	36.2	4e-05	1	"leaf inoculated with Marssonia pathogen of	Minren Huang	Key Laboratory Tree Genetic Engineering of Nanjing Forestry
DC206686	611	pSPORT1		plus	1	22	589	22	minus	274	253	44.1	1e-07	1	"Plasmodium berghei midgut sporozoite"	Shuji Shigenobu	Center for Integrative Bioscience
CX432039	806	"pCS108,4150bp"		plus	794	806	0	13	plus	2176	2188	26.3	0.041	1	"NIH_XGC_tropGas7"	On Jan 7, 2005 this sequence version replaced gi:57247859.	Other_ESTs: JGI_XZG62531.rev
CX653340	535	pDNR-LIB		plus	481	535	0	55	plus	297	351	109	2e-27	1	"cDNA library from mitogen stimulated buffalo	DHINAKAR RAJ, G.	Department of Animal Biotechnology
CX726556	651	pBluescriptSK(-)	phagemidexcisedfromlambdaZAP	plus	1	14	637	14	minus	713	700	28.2	0.006	1	"Haliotis discus cDNA library (GOF)"	Young-Ok Kim	Biotechnology Research Center
CX727156	756	pBluescriptSK(-)	phagemidexcisedfromlambdaZAP	plus	1	15	741	15	minus	714	700	30.2	0.002	1	"Haliotis discus cDNA library (SKN)"	Young-Ok Kim	Biotechnology Research Center
CX753513	794	pExpress-1		plus	1	22	772	22	minus	766	744	30.2	0.003	0.956522	"NIH_MGC_278"	Daniela S. Gerhard, Ph.D.	Office of Cancer Genomics
CX771116	90	pSPORT1		plus	1	79	11	79	minus	331	253	157	2e-42	1	"Hydra_EST_UCI-8"	Hans Bode	WashU Hydra EST Project
CX796339	876	"pCMVSPORT6.0,4396bp"		plus	1	17	859	17	plus	764	780	34.2	0.0002	1	"NIH_XGC_tropBrn2"	On Jan 31, 2005 this sequence version replaced gi:58350968.	Other_ESTs: JGI_CAAJ12098.fwd
DA076678	548	pME18S-FL		plus	51	548	0	498	plus	1195	1692	987	0	1	"BRACE2"	Takao Isogai	FLJ Project (HRI Team)
DA990942	539	pME18S-FL		plus	1	539	0	539	plus	1197	1735	1068	0	1	"SYNOV4"	Takao Isogai	FLJ Project (HRI Team)
DB223292	582	pME18S-FL		plus	1	39	543	39	plus	773	811	77.8	7e-18	1	"TRACH3"	Takao Isogai	FLJ Project (HRI Team)
DC196486	755	pDNR-LIB		plus	553	755	0	203	plus	297	501	337	8e-96	0.975728	"Plasmodium berghei liver stage parasite"	Shuji Shigenobu	Center for Integrative Bioscience
DC221086	662	pSPORT1		plus	1	41	621	41	minus	293	253	81.8	6e-19	1	"Plasmodium berghei erythrocytic schizont"	Shuji Shigenobu	Center for Integrative Bioscience
DC221686	502	pSPORT1		plus	1	42	460	42	minus	294	253	83.8	1e-19	1	"Plasmodium berghei erythrocytic schizont"	Shuji Shigenobu	Center for Integrative Bioscience
DC223486	676	pSPORT1		plus	570	676	0	107	minus	239	133	196	2e-53	0.981308	"Plasmodium berghei erythrocytic schizont"	Shuji Shigenobu	Center for Integrative Bioscience
DC224086	680	pSPORT1		plus	1	43	637	43	minus	294	253	69.9	3e-15	0.976744	"Plasmodium berghei erythrocytic schizont"	Shuji Shigenobu	Center for Integrative Bioscience
DC231286	640	pSPORT1		plus	454	640	0	187	minus	239	53	347	7e-99	0.983957	"Plasmodium berghei salivary grand sporozoite"	Shuji Shigenobu	Center for Integrative Bioscience
DC234286	622	pSPORT1		plus	1	32	590	32	minus	285	253	50.1	2e-09	0.969697	"Plasmodium berghei salivary grand sporozoite"	Shuji Shigenobu	Center for Integrative Bioscience
DN594485	147	pBluescriptIISK(+)	phagemidexcisedfromlambdaZAPII	plus	1	13	134	13	minus	712	700	26.3	0.005	1	"Sus scrofa Expressed Library"	Songnian Hu	Beijing Genomics Institute
DN672670	1267	pExpress-1		plus	1	22	1245	22	minus	766	744	30.2	0.004	0.956522	"SHGC-CFW"	Grimwood, Jane	Stanford Human Genome Center
DR044987	521	pTriplEx2		plus	509	521	0	13	minus	520	508	26.3	0.023	1	"cDNA library of sporulating Phaeosphaeria	Richard Oliver	Australian Centre for Necrotrophic Fungal Pathogens (ACNFP)
DR103353	584	pcDNA3.1(-)		plus	1	50	534	50	minus	1003	954	91.7	2e-21	0.98	"Canine cardiovascular system biased cDNA"	Gordon F. Tomaselli	Johns Hopkins University
DR103953	633	pcDNA3.1(-)		plus	1	41	592	41	minus	999	959	81.8	2e-18	1	"Canine cardiovascular system biased cDNA"	Gordon F. Tomaselli	Johns Hopkins University
DR104553	649	pcDNA3.1(-)		plus	1	25	624	25	minus	984	960	50.1	6e-09	1	"Canine cardiovascular system biased cDNA"	Gordon F. Tomaselli	Johns Hopkins University
DR105753	693	pcDNA3.1(+)		plus	519	693	0	175	plus	985	1159	347	2e-98	1	"Canine cardiovascular system biased cDNA"	Gordon F. Tomaselli	Johns Hopkins University
DR106353	596	pcDNA3.1(+)		plus	532	596	0	65	plus	977	1041	105	1e-25	0.953846	"Canine cardiovascular system biased cDNA"	Gordon F. Tomaselli	Johns Hopkins University
DR106953	87	pcDNA3.1(-)		plus	1	34	53	34	minus	987	954	67.9	3e-15	1	"Canine cardiovascular system biased cDNA"	Gordon F. Tomaselli	Johns Hopkins University
DR108153	630	pcDNA3.1(-)		plus	1	35	595	35	minus	989	954	56	9e-11	0.972222	"Canine cardiovascular system biased cDNA"	Gordon F. Tomaselli	Johns Hopkins University
DR403893	430	pTriplEx2		plus	418	430	0	13	minus	520	508	26.3	0.019	1	"Developing fruit peel at 38 DAFB"	Abhaya Dandekar, PhD	CAES Genome Facility
DR405693	616	pTriplEx2		plus	604	616	0	13	minus	520	508	26.3	0.027	1	"Developing fruit 24 DAFB"	Abhaya Dandekar, PhD	CAES Genome Facility
DR717927	761	pExpress-1		plus	1	23	738	23	minus	767	744	32.2	0.0006	0.958333	"NICHD_XGC_Emb9"	Daniela S. Gerhard, Ph.D.	Office of Cancer Genomics
DR723327	853	pExpress-1		plus	1	19	834	19	minus	762	744	38.2	1e-05	1	"NICHD_XGC_Emb9"	Daniela S. Gerhard, Ph.D.	Office of Cancer Genomics
DR734727	854	"pCMVSPORT6.0,4396bp"		plus	1	93	761	93	minus	886	794	184	8e-50	1	"Triticum aestivum FGAS: Library 2 Gate 3"	Patrick Gulick	Plant Molecular Biology
DT060971	796	pExpress-1		plus	1	23	773	23	minus	767	744	32.2	0.0006	0.958333	"NICHD_XGC_FaBN"	Daniela S. Gerhard, Ph.D.	Office of Cancer Genomics
DT959865	1297	pExpress-1		plus	1	23	1274	23	minus	767	744	32.2	0.001	0.958333	"SHGC-CFW"	Grimwood, Jane	Stanford Human Genome Center
DV045459	911	pTriplEx2		plus	1	16	895	16	plus	556	571	32.2	0.0006	1	"FH DAY20"	Nelson PS	Peter Nelson Lab, Department of Human Biology
DV053863	924	pTriplEx2		plus	1	15	909	15	plus	555	569	30.2	0.003	1	"FH DLP01"	Nelson PS	Peter Nelson Lab, Department of Human Biology
DV091656	670	pBluescriptIISK(+)	phagemidexcisedfromlambdaZAPII	plus	1	31	639	31	plus	670	700	61.9	4e-13	1	"Nematostella vectensis normalized cDNA library	Ulrich Technau	Sars Centre for Marine Molecular Biology
DV468952	699	pSPORT1		plus	1	49	650	49	minus	301	253	97.6	1e-23	1	"Brachypodium distachyon callus EST library"	Vogel JP	Genomics & Gene Discovery Research Unit
DV469553	885	pSPORT1		plus	302	885	0	584	minus	4109	3524	1122	0	0.994881	"Brachypodium distachyon callus EST library"	Vogel JP	Genomics & Gene Discovery Research Unit
DV470156	855	pSPORT1		plus	1	48	807	48	minus	300	253	95.6	6e-23	1	"Brachypodium distachyon callus EST library"	Vogel JP	Genomics & Gene Discovery Research Unit
DY776312	408	pTriplEx2		plus	396	408	0	13	minus	520	508	26.3	0.018	1	"Spodoptera frugiperda Fat Body cDNA Library"	FOURNIER Philippe	BIVI, UMR 1231 INRA-UM2
DY778112	591	pTriplEx2		plus	579	591	0	13	minus	520	508	26.3	0.026	1	"Spodoptera frugiperda Fat Body cDNA Library"	FOURNIER Philippe	BIVI, UMR 1231 INRA-UM2
DV939564	611	pTriplEx2		plus	1	13	598	13	plus	508	520	26.3	0.027	1	"CabSau Berry Postveraison Stage 38 (POSu0038)"	Mark R. Thomas	CSIRO Plant Industry
DV940164	584	pTriplEx2		plus	1	13	571	13	plus	508	520	26.3	0.026	1	"CabSau Berry Postveraison Stage 38 (POSu0038)"	Mark R. Thomas	CSIRO Plant Industry
DW019859	657	"pCMVSPORT6.0,4396bp"		plus	1	51	606	51	plus	730	780	101	7e-25	1	"Lamprey_WGS_pCMV-sport6"	Tatjana Sauka-Spengler	WashU Lamprey EST project
DW021059	876	"pCMVSPORT6.0,4396bp"		plus	1	37	839	37	minus	830	794	73.8	2e-16	1	"Lamprey_WGS_pCMV-sport6"	Tatjana Sauka-Spengler	WashU Lamprey EST project
DW021659	876	"pCMVSPORT6.0,4396bp"		plus	1	37	839	37	minus	830	794	73.8	2e-16	1	"Lamprey_WGS_pCMV-sport6"	Tatjana Sauka-Spengler	WashU Lamprey EST project
DW022259	839	"pCMVSPORT6.0,4396bp"		plus	1	37	802	37	minus	830	794	73.8	2e-16	1	"Lamprey_WGS_pCMV-sport6"	Tatjana Sauka-Spengler	WashU Lamprey EST project
DW022859	821	"pCMVSPORT6.0,4396bp"		plus	1	50	771	50	plus	731	780	99.6	4e-24	1	"Lamprey_WGS_pCMV-sport6"	Tatjana Sauka-Spengler	WashU Lamprey EST project
DW647956	1013	pExpress-1		plus	1	20	993	20	minus	764	744	26.3	0.051	0.952381	"SHGC-CLJ2"	Grimwood, Jane	Stanford Human Genome Center
DW679438	599	pSPORT1		plus	552	599	0	48	minus	239	192	95.6	4e-23	1	"Trichophyton rubrum cDNA library 0"	Qi Jin	State Key Laboratory for Molecular Virology and Genetic Engineering
DW688638	774	pSPORT1		plus	721	774	0	54	minus	238	185	107	1e-26	1	"Trichophyton rubrum cDNA library 2"	Qi Jin	State Key Laboratory for Molecular Virology and Genetic Engineering
DW705181	540	pSPORT1		plus	1	14	526	14	minus	266	253	28.2	0.007	1	"Trichophyton rubrum cDNA library 7"	Qi Jin	State Key Laboratory for Molecular Virology and Genetic Engineering
AV712279	487	pTriplEx2		plus	350	487	0	138	plus	581	718	220	7e-61	0.964029	"DCA"	Zeguang Han	Chinese National Human Genome Center at Shanghai
AV715879	744	pTriplEx2		plus	460	744	0	285	plus	581	867	500	1e-145	0.97561	"DCB"	Zeguang Han	Chinese National Human Genome Center at Shanghai
DY566975	728	pExpress-1		plus	1	23	705	23	minus	767	744	32.2	0.0006	0.958333	"NIH_ZGC_25"	Daniela S. Gerhard, Ph.D.	Office of Cancer Genomics
DY661763	620	pBluescriptIISK(+)	phagemidexcisedfromlambdaZAPII	plus	1	20	600	20	minus	725	706	40.1	1e-06	1	"SY_MF"	Hiscock SJ	School of Biological Sciences
DY663564	799	pBluescriptIISK(+)	phagemidexcisedfromlambdaZAPII	plus	1	20	779	20	minus	725	706	40.1	2e-06	1	"SV_CP"	Hiscock SJ	School of Biological Sciences
DY761983	146	pBluescriptIISK(+)	phagemidexcisedfromlambdaZAPII	plus	1	45	101	45	minus	743	699	89.7	4e-22	1	"Trichoderma harzianum cDNA library"	Yang Q.	Department of Life Science and Engineering
DY779312	163	pTriplEx2		plus	151	163	0	13	minus	520	508	26.3	0.007	1	"Spodoptera frugiperda Fat Body cDNA Library"	FOURNIER Philippe	BIVI, UMR 1231 INRA-UM2
DY781712	557	pTriplEx2		plus	545	557	0	13	minus	520	508	26.3	0.024	1	"Spodoptera frugiperda Hemocytes cDNA Library"	FOURNIER Philippe	BIVI, UMR 1231 INRA-UM2
DY783512	632	pTriplEx2		plus	620	632	0	13	minus	520	508	26.3	0.028	1	"Spodoptera frugiperda Hemocytes cDNA Library"	FOURNIER Philippe	BIVI, UMR 1231 INRA-UM2
DY784112	384	pTriplEx2		plus	372	384	0	13	minus	520	508	26.3	0.017	1	"Spodoptera frugiperda Hemocytes cDNA Library"	FOURNIER Philippe	BIVI, UMR 1231 INRA-UM2
DY785912	287	pTriplEx2		plus	275	287	0	13	minus	520	508	26.3	0.012	1	"Spodoptera frugiperda Hemocytes cDNA Library"	FOURNIER Philippe	BIVI, UMR 1231 INRA-UM2
DY786512	671	pTriplEx2		plus	659	671	0	13	minus	520	508	26.3	0.029	1	"Spodoptera frugiperda Hemocytes cDNA Library"	FOURNIER Philippe	BIVI, UMR 1231 INRA-UM2
DY787112	148	pTriplEx2		plus	136	148	0	13	minus	520	508	26.3	0.006	1	"Spodoptera frugiperda Midgut cDNA Library"	FOURNIER Philippe	BIVI, UMR 1231 INRA-UM2
DY787712	486	pTriplEx2		plus	474	486	0	13	minus	520	508	26.3	0.021	1	"Spodoptera frugiperda Midgut cDNA Library"	FOURNIER Philippe	BIVI, UMR 1231 INRA-UM2
DY788912	775	pTriplEx2		plus	763	775	0	13	minus	520	508	26.3	0.034	1	"Spodoptera frugiperda Midgut cDNA Library"	FOURNIER Philippe	BIVI, UMR 1231 INRA-UM2
DY790712	654	pTriplEx2		plus	642	654	0	13	minus	520	508	26.3	0.029	1	"Spodoptera frugiperda Midgut cDNA Library"	FOURNIER Philippe	BIVI, UMR 1231 INRA-UM2
DY791312	622	pTriplEx2		plus	610	622	0	13	minus	520	508	26.3	0.027	1	"Spodoptera frugiperda Midgut cDNA Library"	FOURNIER Philippe	BIVI, UMR 1231 INRA-UM2
DY791912	227	pTriplEx2		plus	215	227	0	13	minus	520	508	26.3	0.01	1	"Spodoptera frugiperda Midgut cDNA Library"	FOURNIER Philippe	BIVI, UMR 1231 INRA-UM2
DY897567	607	pTriplEx2		plus	595	607	0	13	minus	520	508	26.3	0.027	1	"Spodoptera frugiperda cDNA Cell Line Library"	FOURNIER Philippe	BIVI, UMR 1231 INRA-UM2
EB384886	663	"pCMVSPORT6.0,4396bp"		plus	1	13	650	13	plus	768	780	26.3	0.035	1	"Rabbit lens. Unnormalized (nbd)"	Wistow G	Section on Molecular Structure and Function
EB485052	182	pBluescriptSK(-)	phagemidexcisedfromlambdaZAP	plus	170	182	0	13	minus	2546	2534	26.3	0.006	1	"Salicornia brachiata succulent tissue"	Jha, B.; Reddy, M.K.	1. Molecular Biology and Biotechnology Division; 2. Plant Molecular
EB494386	873	pExpress-1		plus	1	19	854	19	minus	762	744	38.2	1e-05	1	"12-DrosW-norm-1P5Kb"	Robert Strausberg	J. Craig Venter Institute
EB650053	576	pTriplEx2		plus	1	20	556	20	plus	551	571	26.3	0.025	0.952381	"Gillichthys liver & muscle library 1"	Andrew Y. Gracey	Biological Sciences
EB801794	759	pExpress-1		plus	138	759	0	622	minus	738	117	1233	0	1	"Botrytis cinerea expressed sequence tags"	Silva, E.M., Valenzuela, DT.P.	Fundacion Ciencia para La Vida
EB803601	785	pExpress-1		plus	1	26	759	26	minus	769	743	38.2	1e-05	0.962963	"Botrytis cinerea expressed sequence tags"	Silva, E.M., Valenzuela, DT.P.	Fundacion Ciencia para La Vida
EB807255	764	pExpress-1		plus	1	23	741	23	minus	767	744	32.2	0.0006	0.958333	"Botrytis cinerea expressed sequence tags"	Silva, E.M., Valenzuela, DT.P.	Fundacion Ciencia para La Vida
EB811478	710	pExpress-1		plus	1	25	685	25	minus	769	744	36.2	4e-05	0.961538	"Botrytis cinerea expressed sequence tags"	Silva, E.M., Valenzuela, DT.P.	Fundacion Ciencia para La Vida
AV729097	690	pBluescriptSK(-)	phagemidexcisedfromlambdaZAP	plus	1	15	675	15	minus	720	706	30.2	0.002	1	"HTC"	Zeguang Han	Chinese National Human Genome Center at Shanghai
AV730297	445	pBluescriptSK(-)	phagemidexcisedfromlambdaZAP	plus	1	19	426	19	minus	724	706	38.2	4e-06	1	"HTF"	Zeguang Han	Chinese National Human Genome Center at Shanghai
EC872724	796	"pCMV-SPORT6.1,"	4177bp (http://www.invitrogen.com/content.cfm?pageid=10289)	plus	1	53	743	53	minus	833	782	89.7	3e-21	0.981132	"ZM_BFc"	Yeisoo Yu	Arizona Genomics Institute
EC873324	891	"pCMV-SPORT6.1,"	4177bp (http://www.invitrogen.com/content.cfm?pageid=10289)	plus	1	35	856	35	minus	816	782	69.9	3e-15	1	"ZM_BFc"	Yeisoo Yu	Arizona Genomics Institute
EC873924	383	"pCMV-SPORT6.1,"	4177bp (http://www.invitrogen.com/content.cfm?pageid=10289)	plus	1	37	346	37	minus	816	780	73.8	9e-17	1	"ZM_BFc"	Yeisoo Yu	Arizona Genomics Institute
EC874524	503	"pCMV-SPORT6.1,"	4177bp (http://www.invitrogen.com/content.cfm?pageid=10289)	plus	1	48	455	48	plus	735	781	79.8	2e-18	0.979167	"ZM_BFc"	Yeisoo Yu	Arizona Genomics Institute
EC875124	830	"pCMV-SPORT6.1,"	4177bp (http://www.invitrogen.com/content.cfm?pageid=10289)	plus	1	60	770	60	minus	841	782	119	4e-30	1	"ZM_BFc"	Yeisoo Yu	Arizona Genomics Institute
EC875724	609	"pCMV-SPORT6.1,"	4177bp (http://www.invitrogen.com/content.cfm?pageid=10289)	plus	1	48	561	48	plus	734	781	87.7	1e-20	0.979167	"ZM_BFc"	Yeisoo Yu	Arizona Genomics Institute
EC876324	519	"pCMV-SPORT6.1,"	4177bp (http://www.invitrogen.com/content.cfm?pageid=10289)	plus	1	39	480	39	minus	820	782	77.8	8e-18	1	"ZM_BFc"	Yeisoo Yu	Arizona Genomics Institute
EC876924	655	"pCMV-SPORT6.1,"	4177bp (http://www.invitrogen.com/content.cfm?pageid=10289)	plus	1	50	605	50	plus	733	781	83.8	2e-19	0.98	"ZM_BFc"	Yeisoo Yu	Arizona Genomics Institute
EC878124	709	"pCMV-SPORT6.1,"	4177bp (http://www.invitrogen.com/content.cfm?pageid=10289)	plus	1	57	652	57	plus	725	781	113	2e-28	1	"ZM_BFc"	Yeisoo Yu	Arizona Genomics Institute
EC878724	727	"pCMV-SPORT6.1,"	4177bp (http://www.invitrogen.com/content.cfm?pageid=10289)	plus	1	50	677	50	plus	733	781	83.8	2e-19	0.98	"ZM_BFc"	Yeisoo Yu	Arizona Genomics Institute
EC879324	580	"pCMV-SPORT6.1,"	4177bp (http://www.invitrogen.com/content.cfm?pageid=10289)	plus	1	35	545	35	minus	816	782	69.9	2e-15	1	"ZM_BFc"	Yeisoo Yu	Arizona Genomics Institute
EC879924	784	"pCMV-SPORT6.1,"	4177bp (http://www.invitrogen.com/content.cfm?pageid=10289)	plus	1	47	737	47	plus	736	781	77.8	1e-17	0.978723	"ZM_BFc"	Yeisoo Yu	Arizona Genomics Institute
EC880524	747	"pCMV-SPORT6.1,"	4177bp (http://www.invitrogen.com/content.cfm?pageid=10289)	plus	1	63	684	63	minus	843	781	125	6e-32	1	"ZM_BFc"	Yeisoo Yu	Arizona Genomics Institute
EC881124	797	"pCMV-SPORT6.1,"	4177bp (http://www.invitrogen.com/content.cfm?pageid=10289)	plus	1	53	744	53	minus	832	780	105	5e-26	1	"ZM_BFc"	Yeisoo Yu	Arizona Genomics Institute
EC884724	464	"pCMV-SPORT6.1,"	4177bp (http://www.invitrogen.com/content.cfm?pageid=10289)	plus	1	45	419	45	plus	738	781	73.8	1e-16	0.977778	"ZM_BFc"	Yeisoo Yu	Arizona Genomics Institute
EC885324	814	"pCMV-SPORT6.1,"	4177bp (http://www.invitrogen.com/content.cfm?pageid=10289)	plus	1	62	752	62	plus	722	781	91.7	8e-22	0.967742	"ZM_BFc"	Yeisoo Yu	Arizona Genomics Institute
EC885924	900	"pCMV-SPORT6.1,"	4177bp (http://www.invitrogen.com/content.cfm?pageid=10289)	plus	1	58	842	58	minus	838	781	115	6e-29	1	"ZM_BFc"	Yeisoo Yu	Arizona Genomics Institute
EC886524	823	"pCMV-SPORT6.1,"	4177bp (http://www.invitrogen.com/content.cfm?pageid=10289)	plus	1	65	758	65	minus	844	781	113	2e-28	0.984615	"ZM_BFc"	Yeisoo Yu	Arizona Genomics Institute
EC887124	715	"pCMV-SPORT6.1,"	4177bp (http://www.invitrogen.com/content.cfm?pageid=10289)	plus	1	36	679	36	minus	816	781	71.9	7e-16	1	"ZM_BFc"	Yeisoo Yu	Arizona Genomics Institute
EC887724	837	"pCMV-SPORT6.1,"	4177bp (http://www.invitrogen.com/content.cfm?pageid=10289)	plus	1	57	780	57	plus	725	781	113	2e-28	1	"ZM_BFc"	Yeisoo Yu	Arizona Genomics Institute
EC888324	913	"pCMV-SPORT6.1,"	4177bp (http://www.invitrogen.com/content.cfm?pageid=10289)	plus	1	57	856	57	minus	838	782	113	3e-28	1	"ZM_BFc"	Yeisoo Yu	Arizona Genomics Institute
EC888924	792	"pCMV-SPORT6.1,"	4177bp (http://www.invitrogen.com/content.cfm?pageid=10289)	plus	1	56	736	56	plus	726	781	111	9e-28	1	"ZM_BFc"	Yeisoo Yu	Arizona Genomics Institute
EC889524	747	"pCMV-SPORT6.1,"	4177bp (http://www.invitrogen.com/content.cfm?pageid=10289)	plus	1	50	697	50	plus	733	781	83.8	2e-19	0.98	"ZM_BFc"	Yeisoo Yu	Arizona Genomics Institute
EC890124	769	"pCMV-SPORT6.1,"	4177bp (http://www.invitrogen.com/content.cfm?pageid=10289)	plus	1	46	723	46	plus	735	779	75.8	5e-17	0.978261	"ZM_BFc"	Yeisoo Yu	Arizona Genomics Institute
EC890724	794	"pCMV-SPORT6.1,"	4177bp (http://www.invitrogen.com/content.cfm?pageid=10289)	plus	1	35	759	35	minus	816	782	69.9	3e-15	1	"ZM_BFc"	Yeisoo Yu	Arizona Genomics Institute
EC891324	794	"pCMV-SPORT6.1,"	4177bp (http://www.invitrogen.com/content.cfm?pageid=10289)	plus	1	35	759	35	minus	816	782	69.9	3e-15	1	"ZM_BFc"	Yeisoo Yu	Arizona Genomics Institute
EC891924	892	"pCMV-SPORT6.1,"	4177bp (http://www.invitrogen.com/content.cfm?pageid=10289)	plus	1	57	835	57	minus	838	782	113	3e-28	1	"ZM_BFc"	Yeisoo Yu	Arizona Genomics Institute
EC892524	518	"pCMV-SPORT6.1,"	4177bp (http://www.invitrogen.com/content.cfm?pageid=10289)	plus	1	47	471	47	plus	736	781	77.8	8e-18	0.978723	"ZM_BFc"	Yeisoo Yu	Arizona Genomics Institute
EC893124	750	"pCMV-SPORT6.1,"	4177bp (http://www.invitrogen.com/content.cfm?pageid=10289)	plus	1	57	693	57	plus	725	781	113	2e-28	1	"ZM_BFc"	Yeisoo Yu	Arizona Genomics Institute
EC893724	944	"pCMV-SPORT6.1,"	4177bp (http://www.invitrogen.com/content.cfm?pageid=10289)	plus	1	64	880	64	minus	844	782	111	1e-27	0.984375	"ZM_BFc"	Yeisoo Yu	Arizona Genomics Institute
EC894324	389	"pCMV-SPORT6.1,"	4177bp (http://www.invitrogen.com/content.cfm?pageid=10289)	plus	1	48	341	48	plus	734	781	95.6	3e-23	1	"ZM_BFc"	Yeisoo Yu	Arizona Genomics Institute
EC896124	788	"pCMV-SPORT6.1,"	4177bp (http://www.invitrogen.com/content.cfm?pageid=10289)	plus	1	15	773	15	minus	796	782	30.2	0.003	1	"ZM_BFc"	Yeisoo Yu	Arizona Genomics Institute
EC896724	877	"pCMV-SPORT6.1,"	4177bp (http://www.invitrogen.com/content.cfm?pageid=10289)	plus	1	69	808	69	minus	850	781	123	3e-31	0.985714	"ZM_BFc"	Yeisoo Yu	Arizona Genomics Institute
EC897324	929	"pCMV-SPORT6.1,"	4177bp (http://www.invitrogen.com/content.cfm?pageid=10289)	plus	1	60	869	60	minus	841	782	119	4e-30	1	"ZM_BFc"	Yeisoo Yu	Arizona Genomics Institute
EC897924	880	"pCMV-SPORT6.1,"	4177bp (http://www.invitrogen.com/content.cfm?pageid=10289)	plus	1	51	829	51	minus	832	782	101	9e-25	1	"ZM_BFc"	Yeisoo Yu	Arizona Genomics Institute
EC898524	459	"pCMV-SPORT6.1,"	4177bp (http://www.invitrogen.com/content.cfm?pageid=10289)	plus	1	25	434	25	minus	805	781	50.1	2e-09	1	"ZM_BFc"	Yeisoo Yu	Arizona Genomics Institute
EC899124	678	"pCMV-SPORT6.1,"	4177bp (http://www.invitrogen.com/content.cfm?pageid=10289)	plus	1	50	628	50	plus	733	781	83.8	2e-19	0.98	"ZM_BFc"	Yeisoo Yu	Arizona Genomics Institute
EC899724	888	"pCMV-SPORT6.1,"	4177bp (http://www.invitrogen.com/content.cfm?pageid=10289)	plus	1	63	825	63	minus	844	782	125	7e-32	1	"ZM_BFc"	Yeisoo Yu	Arizona Genomics Institute
EC900324	906	"pCMV-SPORT6.1,"	4177bp (http://www.invitrogen.com/content.cfm?pageid=10289)	plus	1	31	875	31	plus	749	779	61.9	8e-13	1	"ZM_BFc"	Yeisoo Yu	Arizona Genomics Institute
EC902124	798	"pCMV-SPORT6.1,"	4177bp (http://www.invitrogen.com/content.cfm?pageid=10289)	plus	1	35	763	35	minus	816	782	69.9	3e-15	1	"ZM_BFc"	Yeisoo Yu	Arizona Genomics Institute
EC903924	333	"pCMV-SPORT6.1,"	4177bp (http://www.invitrogen.com/content.cfm?pageid=10289)	plus	1	35	298	35	minus	816	782	69.9	1e-15	1	"ZM_BFc"	Yeisoo Yu	Arizona Genomics Institute
EC904524	798	"pCMV-SPORT6.1,"	4177bp (http://www.invitrogen.com/content.cfm?pageid=10289)	plus	1	58	740	58	minus	838	781	115	6e-29	1	"ZM_BFc"	Yeisoo Yu	Arizona Genomics Institute
EC905124	557	"pCMV-SPORT6.1,"	4177bp (http://www.invitrogen.com/content.cfm?pageid=10289)	plus	1	50	507	50	plus	733	781	83.8	1e-19	0.98	"ZM_BFc"	Yeisoo Yu	Arizona Genomics Institute
EC905623	810	"pCMV-SPORT6.1,"	4177bp (http://www.invitrogen.com/content.cfm?pageid=10289)	plus	1	35	775	35	minus	816	782	69.9	3e-15	1	"ZM_BFc"	Yeisoo Yu	Arizona Genomics Institute
EE010476	768	"pCMV-SPORT6.1,"	4177bp (http://www.invitrogen.com/content.cfm?pageid=10289)	plus	1	35	733	35	minus	816	782	69.9	3e-15	1	"ZM_BFc"	Yeisoo Yu	Arizona Genomics Institute
EE011076	526	"pCMV-SPORT6.1,"	4177bp (http://www.invitrogen.com/content.cfm?pageid=10289)	plus	1	56	470	56	minus	836	781	111	6e-28	1	"ZM_BFc"	Yeisoo Yu	Arizona Genomics Institute
EE011676	796	"pCMV-SPORT6.1,"	4177bp (http://www.invitrogen.com/content.cfm?pageid=10289)	plus	1	35	761	35	minus	816	782	69.9	3e-15	1	"ZM_BFc"	Yeisoo Yu	Arizona Genomics Institute
EE012276	845	"pCMV-SPORT6.1,"	4177bp (http://www.invitrogen.com/content.cfm?pageid=10289)	plus	1	16	829	16	minus	798	783	32.2	0.0007	1	"ZM_BFc"	Yeisoo Yu	Arizona Genomics Institute
EE012876	751	"pCMV-SPORT6.1,"	4177bp (http://www.invitrogen.com/content.cfm?pageid=10289)	plus	1	36	715	36	minus	816	781	71.9	7e-16	1	"ZM_BFc"	Yeisoo Yu	Arizona Genomics Institute
EE014076	939	"pCMV-SPORT6.1,"	4177bp (http://www.invitrogen.com/content.cfm?pageid=10289)	plus	1	57	882	57	minus	838	782	113	3e-28	1	"ZM_BFc"	Yeisoo Yu	Arizona Genomics Institute
EE014676	831	"pCMV-SPORT6.1,"	4177bp (http://www.invitrogen.com/content.cfm?pageid=10289)	plus	1	16	815	16	minus	797	782	32.2	0.0007	1	"ZM_BFc"	Yeisoo Yu	Arizona Genomics Institute
EE015276	868	"pCMV-SPORT6.1,"	4177bp (http://www.invitrogen.com/content.cfm?pageid=10289)	plus	1	57	811	57	minus	838	782	113	2e-28	1	"ZM_BFc"	Yeisoo Yu	Arizona Genomics Institute
EE015876	885	"pCMV-SPORT6.1,"	4177bp (http://www.invitrogen.com/content.cfm?pageid=10289)	plus	1	44	841	44	minus	824	781	87.7	1e-20	1	"ZM_BFc"	Yeisoo Yu	Arizona Genomics Institute
EE016476	818	"pCMV-SPORT6.1,"	4177bp (http://www.invitrogen.com/content.cfm?pageid=10289)	plus	1	35	783	35	minus	816	782	69.9	3e-15	1	"ZM_BFc"	Yeisoo Yu	Arizona Genomics Institute
EE017676	907	"pCMV-SPORT6.1,"	4177bp (http://www.invitrogen.com/content.cfm?pageid=10289)	plus	1	28	879	28	minus	809	782	56	5e-11	1	"ZM_BFc"	Yeisoo Yu	Arizona Genomics Institute
EE018276	732	"pCMV-SPORT6.1,"	4177bp (http://www.invitrogen.com/content.cfm?pageid=10289)	plus	1	50	682	50	plus	733	781	83.8	2e-19	0.98	"ZM_BFc"	Yeisoo Yu	Arizona Genomics Institute
EE018876	727	"pCMV-SPORT6.1,"	4177bp (http://www.invitrogen.com/content.cfm?pageid=10289)	plus	1	48	679	48	plus	735	781	79.8	3e-18	0.979167	"ZM_BFc"	Yeisoo Yu	Arizona Genomics Institute
EE019476	882	"pCMV-SPORT6.1,"	4177bp (http://www.invitrogen.com/content.cfm?pageid=10289)	plus	1	67	815	67	minus	849	782	119	4e-30	0.985294	"ZM_BFc"	Yeisoo Yu	Arizona Genomics Institute
EE020076	446	"pCMV-SPORT6.1,"	4177bp (http://www.invitrogen.com/content.cfm?pageid=10289)	plus	1	41	405	41	minus	820	782	50.1	2e-09	0.95122	"ZM_BFc"	Yeisoo Yu	Arizona Genomics Institute
EE020676	890	"pCMV-SPORT6.1,"	4177bp (http://www.invitrogen.com/content.cfm?pageid=10289)	plus	1	63	827	63	minus	843	781	125	7e-32	1	"ZM_BFc"	Yeisoo Yu	Arizona Genomics Institute
EE021276	776	"pCMV-SPORT6.1,"	4177bp (http://www.invitrogen.com/content.cfm?pageid=10289)	plus	1	32	744	32	plus	749	780	63.9	2e-13	1	"ZM_BFc"	Yeisoo Yu	Arizona Genomics Institute
EE022476	752	"pCMV-SPORT6.1,"	4177bp (http://www.invitrogen.com/content.cfm?pageid=10289)	plus	1	35	717	35	minus	816	782	69.9	3e-15	1	"ZM_BFc"	Yeisoo Yu	Arizona Genomics Institute
EE023076	498	"pCMV-SPORT6.1,"	4177bp (http://www.invitrogen.com/content.cfm?pageid=10289)	plus	1	49	449	49	plus	733	781	97.6	8e-24	1	"ZM_BFc"	Yeisoo Yu	Arizona Genomics Institute
EE024276	774	"pCMV-SPORT6.1,"	4177bp (http://www.invitrogen.com/content.cfm?pageid=10289)	plus	1	49	725	49	plus	733	781	97.6	1e-23	1	"ZM_BFc"	Yeisoo Yu	Arizona Genomics Institute
EE024876	744	"pCMV-SPORT6.1,"	4177bp (http://www.invitrogen.com/content.cfm?pageid=10289)	plus	1	53	691	53	minus	833	782	89.7	3e-21	0.981132	"ZM_BFc"	Yeisoo Yu	Arizona Genomics Institute
EE025476	825	"pCMV-SPORT6.1,"	4177bp (http://www.invitrogen.com/content.cfm?pageid=10289)	plus	1	47	778	47	plus	733	779	93.7	2e-22	1	"ZM_BFc"	Yeisoo Yu	Arizona Genomics Institute
EE026076	728	"pCMV-SPORT6.1,"	4177bp (http://www.invitrogen.com/content.cfm?pageid=10289)	plus	1	36	692	36	minus	817	782	71.9	7e-16	1	"ZM_BFc"	Yeisoo Yu	Arizona Genomics Institute
EE026676	733	"pCMV-SPORT6.1,"	4177bp (http://www.invitrogen.com/content.cfm?pageid=10289)	plus	1	47	686	47	plus	736	781	77.8	1e-17	0.978723	"ZM_BFc"	Yeisoo Yu	Arizona Genomics Institute
EE027276	803	"pCMV-SPORT6.1,"	4177bp (http://www.invitrogen.com/content.cfm?pageid=10289)	plus	1	45	758	45	minus	826	782	89.7	3e-21	1	"ZM_BFc"	Yeisoo Yu	Arizona Genomics Institute
EE028476	698	"pCMV-SPORT6.1,"	4177bp (http://www.invitrogen.com/content.cfm?pageid=10289)	plus	568	698	0	131	minus	781	651	260	1e-72	1	"ZM_BFc"	Yeisoo Yu	Arizona Genomics Institute
EE029076	796	"pCMV-SPORT6.1,"	4177bp (http://www.invitrogen.com/content.cfm?pageid=10289)	plus	1	32	764	32	plus	749	780	63.9	2e-13	1	"ZM_BFc"	Yeisoo Yu	Arizona Genomics Institute
EE029676	652	"pCMV-SPORT6.1,"	4177bp (http://www.invitrogen.com/content.cfm?pageid=10289)	plus	1	48	604	48	plus	735	781	79.8	3e-18	0.979167	"ZM_BFc"	Yeisoo Yu	Arizona Genomics Institute
EE030276	800	"pCMV-SPORT6.1,"	4177bp (http://www.invitrogen.com/content.cfm?pageid=10289)	plus	1	17	783	17	minus	798	782	34.2	0.0002	1	"ZM_BFc"	Yeisoo Yu	Arizona Genomics Institute
EE030876	783	"pCMV-SPORT6.1,"	4177bp (http://www.invitrogen.com/content.cfm?pageid=10289)	plus	1	56	727	56	minus	835	782	79.8	3e-18	0.964286	"ZM_BFc"	Yeisoo Yu	Arizona Genomics Institute
EE031476	836	"pCMV-SPORT6.1,"	4177bp (http://www.invitrogen.com/content.cfm?pageid=10289)	plus	1	65	771	65	minus	846	782	129	4e-33	1	"ZM_BFc"	Yeisoo Yu	Arizona Genomics Institute
EE032076	800	"pCMV-SPORT6.1,"	4177bp (http://www.invitrogen.com/content.cfm?pageid=10289)	plus	1	51	749	51	minus	832	782	101	9e-25	1	"ZM_BFc"	Yeisoo Yu	Arizona Genomics Institute
EE032676	782	"pCMV-SPORT6.1,"	4177bp (http://www.invitrogen.com/content.cfm?pageid=10289)	plus	1	16	766	16	minus	797	782	32.2	0.0006	1	"ZM_BFc"	Yeisoo Yu	Arizona Genomics Institute
EE033276	721	"pCMV-SPORT6.1,"	4177bp (http://www.invitrogen.com/content.cfm?pageid=10289)	plus	1	13	708	13	minus	799	787	26.3	0.037	1	"ZM_BFc"	Yeisoo Yu	Arizona Genomics Institute
EE033876	775	"pCMV-SPORT6.1,"	4177bp (http://www.invitrogen.com/content.cfm?pageid=10289)	plus	1	57	718	57	plus	725	781	113	2e-28	1	"ZM_BFc"	Yeisoo Yu	Arizona Genomics Institute
EE034476	809	"pCMV-SPORT6.1,"	4177bp (http://www.invitrogen.com/content.cfm?pageid=10289)	plus	1	37	772	37	minus	816	780	73.8	2e-16	1	"ZM_BFc"	Yeisoo Yu	Arizona Genomics Institute
EE035076	761	"pCMV-SPORT6.1,"	4177bp (http://www.invitrogen.com/content.cfm?pageid=10289)	plus	1	57	704	57	minus	838	782	113	2e-28	1	"ZM_BFc"	Yeisoo Yu	Arizona Genomics Institute
EE035676	804	"pCMV-SPORT6.1,"	4177bp (http://www.invitrogen.com/content.cfm?pageid=10289)	plus	1	35	769	35	minus	816	782	69.9	3e-15	1	"ZM_BFc"	Yeisoo Yu	Arizona Genomics Institute
EE036276	853	"pCMV-SPORT6.1,"	4177bp (http://www.invitrogen.com/content.cfm?pageid=10289)	plus	1	62	791	62	minus	843	782	123	3e-31	1	"ZM_BFc"	Yeisoo Yu	Arizona Genomics Institute
EE036876	693	"pCMV-SPORT6.1,"	4177bp (http://www.invitrogen.com/content.cfm?pageid=10289)	plus	1	47	646	47	plus	736	781	77.8	1e-17	0.978723	"ZM_BFc"	Yeisoo Yu	Arizona Genomics Institute
EE037476	751	"pCMV-SPORT6.1,"	4177bp (http://www.invitrogen.com/content.cfm?pageid=10289)	plus	1	48	703	48	plus	734	781	95.6	5e-23	1	"ZM_BFc"	Yeisoo Yu	Arizona Genomics Institute
EE038076	275	"pCMV-SPORT6.1,"	4177bp (http://www.invitrogen.com/content.cfm?pageid=10289)	plus	1	58	217	58	plus	724	781	115	2e-29	1	"ZM_BFc"	Yeisoo Yu	Arizona Genomics Institute
EE038676	463	"pCMV-SPORT6.1,"	4177bp (http://www.invitrogen.com/content.cfm?pageid=10289)	plus	1	49	414	49	plus	733	781	97.6	8e-24	1	"ZM_BFc"	Yeisoo Yu	Arizona Genomics Institute
EE039276	493	"pCMV-SPORT6.1,"	4177bp (http://www.invitrogen.com/content.cfm?pageid=10289)	plus	1	40	453	40	minus	821	782	79.8	2e-18	1	"ZM_BFc"	Yeisoo Yu	Arizona Genomics Institute
EE039876	844	"pCMV-SPORT6.1,"	4177bp (http://www.invitrogen.com/content.cfm?pageid=10289)	plus	1	49	795	49	plus	733	781	97.6	1e-23	1	"ZM_BFc"	Yeisoo Yu	Arizona Genomics Institute
EE040476	460	"pCMV-SPORT6.1,"	4177bp (http://www.invitrogen.com/content.cfm?pageid=10289)	plus	1	40	420	40	minus	821	782	79.8	2e-18	1	"ZM_BFc"	Yeisoo Yu	Arizona Genomics Institute
EE041076	742	"pCMV-SPORT6.1,"	4177bp (http://www.invitrogen.com/content.cfm?pageid=10289)	plus	1	67	675	67	plus	715	781	133	2e-34	1	"ZM_BFc"	Yeisoo Yu	Arizona Genomics Institute
EE041676	845	"pCMV-SPORT6.1,"	4177bp (http://www.invitrogen.com/content.cfm?pageid=10289)	plus	1	40	805	40	minus	821	782	79.8	3e-18	1	"ZM_BFc"	Yeisoo Yu	Arizona Genomics Institute
EE042876	867	"pCMV-SPORT6.1,"	4177bp (http://www.invitrogen.com/content.cfm?pageid=10289)	plus	1	49	818	49	plus	733	781	97.6	1e-23	1	"ZM_BFc"	Yeisoo Yu	Arizona Genomics Institute
EE044076	824	"pCMV-SPORT6.1,"	4177bp (http://www.invitrogen.com/content.cfm?pageid=10289)	plus	1	52	772	52	minus	833	782	103	2e-25	1	"ZM_BFc"	Yeisoo Yu	Arizona Genomics Institute
EE044676	823	"pCMV-SPORT6.1,"	4177bp (http://www.invitrogen.com/content.cfm?pageid=10289)	plus	1	35	788	35	minus	816	782	69.9	3e-15	1	"ZM_BFc"	Yeisoo Yu	Arizona Genomics Institute
EE045096	937	"pCMV-SPORT6.1,"	4177bp (http://www.invitrogen.com/content.cfm?pageid=10289)	plus	1	35	902	35	minus	816	782	69.9	4e-15	1	"ZM_BFc"	Yeisoo Yu	Arizona Genomics Institute
EE045696	877	"pCMV-SPORT6.1,"	4177bp (http://www.invitrogen.com/content.cfm?pageid=10289)	plus	1	63	814	63	minus	844	782	125	7e-32	1	"ZM_BFc"	Yeisoo Yu	Arizona Genomics Institute
EE046296	699	"pCMV-SPORT6.1,"	4177bp (http://www.invitrogen.com/content.cfm?pageid=10289)	plus	1	49	650	49	plus	734	781	81.8	7e-19	0.979592	"ZM_BFc"	Yeisoo Yu	Arizona Genomics Institute
EE046896	865	"pCMV-SPORT6.1,"	4177bp (http://www.invitrogen.com/content.cfm?pageid=10289)	plus	1	36	829	36	minus	816	781	71.9	8e-16	1	"ZM_BFc"	Yeisoo Yu	Arizona Genomics Institute
EE047496	771	"pCMV-SPORT6.1,"	4177bp (http://www.invitrogen.com/content.cfm?pageid=10289)	plus	1	57	714	57	plus	725	781	113	2e-28	1	"ZM_BFc"	Yeisoo Yu	Arizona Genomics Institute
EE048096	826	"pCMV-SPORT6.1,"	4177bp (http://www.invitrogen.com/content.cfm?pageid=10289)	plus	1	36	790	36	minus	816	781	71.9	8e-16	1	"ZM_BFc"	Yeisoo Yu	Arizona Genomics Institute
EE152555	918	"pCMV-SPORT6.1,"	4177bp (http://www.invitrogen.com/content.cfm?pageid=10289)	plus	1	35	883	35	minus	816	782	69.9	3e-15	1	"ZM_BFc"	Yeisoo Yu	Arizona Genomics Institute
EE153155	832	"pCMV-SPORT6.1,"	4177bp (http://www.invitrogen.com/content.cfm?pageid=10289)	plus	1	57	775	57	minus	838	782	113	2e-28	1	"ZM_BFc"	Yeisoo Yu	Arizona Genomics Institute
EE153755	732	"pCMV-SPORT6.1,"	4177bp (http://www.invitrogen.com/content.cfm?pageid=10289)	plus	1	49	683	49	plus	733	781	97.6	1e-23	1	"ZM_BFc"	Yeisoo Yu	Arizona Genomics Institute
EE154355	664	"pCMV-SPORT6.1,"	4177bp (http://www.invitrogen.com/content.cfm?pageid=10289)	plus	1	57	607	57	plus	725	781	113	2e-28	1	"ZM_BFc"	Yeisoo Yu	Arizona Genomics Institute
EE154955	521	"pCMV-SPORT6.1,"	4177bp (http://www.invitrogen.com/content.cfm?pageid=10289)	plus	1	35	486	35	minus	816	782	69.9	2e-15	1	"ZM_BFc"	Yeisoo Yu	Arizona Genomics Institute
EE156155	471	"pCMV-SPORT6.1,"	4177bp (http://www.invitrogen.com/content.cfm?pageid=10289)	plus	1	18	453	18	minus	799	782	36.2	2e-05	1	"ZM_BFc"	Yeisoo Yu	Arizona Genomics Institute
EE156755	798	"pCMV-SPORT6.1,"	4177bp (http://www.invitrogen.com/content.cfm?pageid=10289)	plus	1	64	734	64	minus	845	782	127	1e-32	1	"ZM_BFc"	Yeisoo Yu	Arizona Genomics Institute
EE157955	635	"pCMV-SPORT6.1,"	4177bp (http://www.invitrogen.com/content.cfm?pageid=10289)	plus	1	36	599	36	minus	816	781	71.9	6e-16	1	"ZM_BFc"	Yeisoo Yu	Arizona Genomics Institute
EE158555	771	"pCMV-SPORT6.1,"	4177bp (http://www.invitrogen.com/content.cfm?pageid=10289)	plus	1	53	718	53	minus	833	782	89.7	3e-21	0.981132	"ZM_BFc"	Yeisoo Yu	Arizona Genomics Institute
EE159155	851	"pCMV-SPORT6.1,"	4177bp (http://www.invitrogen.com/content.cfm?pageid=10289)	plus	756	851	0	96	plus	782	877	190	1e-51	1	"ZM_BFc"	Yeisoo Yu	Arizona Genomics Institute
EE159755	794	"pCMV-SPORT6.1,"	4177bp (http://www.invitrogen.com/content.cfm?pageid=10289)	plus	1	38	756	38	minus	818	781	75.8	5e-17	1	"ZM_BFc"	Yeisoo Yu	Arizona Genomics Institute
EE160355	844	"pCMV-SPORT6.1,"	4177bp (http://www.invitrogen.com/content.cfm?pageid=10289)	plus	1	57	787	57	plus	725	781	113	2e-28	1	"ZM_BFc"	Yeisoo Yu	Arizona Genomics Institute
EE160955	732	"pCMV-SPORT6.1,"	4177bp (http://www.invitrogen.com/content.cfm?pageid=10289)	plus	1	50	682	50	plus	733	781	83.8	2e-19	0.98	"ZM_BFc"	Yeisoo Yu	Arizona Genomics Institute
EE161555	715	"pCMV-SPORT6.1,"	4177bp (http://www.invitrogen.com/content.cfm?pageid=10289)	plus	1	57	658	57	plus	725	781	113	2e-28	1	"ZM_BFc"	Yeisoo Yu	Arizona Genomics Institute
EE162155	776	"pCMV-SPORT6.1,"	4177bp (http://www.invitrogen.com/content.cfm?pageid=10289)	plus	1	49	727	49	plus	734	781	81.8	8e-19	0.979592	"ZM_BFc"	Yeisoo Yu	Arizona Genomics Institute
EE163355	693	"pCMV-SPORT6.1,"	4177bp (http://www.invitrogen.com/content.cfm?pageid=10289)	plus	1	45	648	45	minus	824	781	73.8	2e-16	0.977778	"ZM_BFc"	Yeisoo Yu	Arizona Genomics Institute
EE164555	572	"pCMV-SPORT6.1,"	4177bp (http://www.invitrogen.com/content.cfm?pageid=10289)	plus	1	41	531	41	minus	821	781	81.8	6e-19	1	"ZM_BFc"	Yeisoo Yu	Arizona Genomics Institute
EE165155	696	"pCMV-SPORT6.1,"	4177bp (http://www.invitrogen.com/content.cfm?pageid=10289)	plus	1	35	661	35	minus	816	782	69.9	3e-15	1	"ZM_BFc"	Yeisoo Yu	Arizona Genomics Institute
EE165755	753	"pCMV-SPORT6.1,"	4177bp (http://www.invitrogen.com/content.cfm?pageid=10289)	plus	1	39	714	39	minus	820	782	77.8	1e-17	1	"ZM_BFc"	Yeisoo Yu	Arizona Genomics Institute
EE166355	803	"pCMV-SPORT6.1,"	4177bp (http://www.invitrogen.com/content.cfm?pageid=10289)	plus	1	50	753	50	plus	733	781	83.8	2e-19	0.98	"ZM_BFc"	Yeisoo Yu	Arizona Genomics Institute
EE166955	747	"pCMV-SPORT6.1,"	4177bp (http://www.invitrogen.com/content.cfm?pageid=10289)	plus	1	50	697	50	plus	733	781	83.8	2e-19	0.98	"ZM_BFc"	Yeisoo Yu	Arizona Genomics Institute
EE167555	620	"pCMV-SPORT6.1,"	4177bp (http://www.invitrogen.com/content.cfm?pageid=10289)	plus	1	35	585	35	minus	816	782	69.9	2e-15	1	"ZM_BFc"	Yeisoo Yu	Arizona Genomics Institute
EE168155	651	"pCMV-SPORT6.1,"	4177bp (http://www.invitrogen.com/content.cfm?pageid=10289)	plus	1	46	605	46	minus	825	782	60	2e-12	0.956522	"ZM_BFc"	Yeisoo Yu	Arizona Genomics Institute
EE168755	813	"pCMV-SPORT6.1,"	4177bp (http://www.invitrogen.com/content.cfm?pageid=10289)	plus	1	36	777	36	minus	816	781	71.9	8e-16	1	"ZM_BFc"	Yeisoo Yu	Arizona Genomics Institute
EE169355	640	"pCMV-SPORT6.1,"	4177bp (http://www.invitrogen.com/content.cfm?pageid=10289)	plus	1	60	580	60	minus	839	780	119	3e-30	1	"ZM_BFc"	Yeisoo Yu	Arizona Genomics Institute
EE169955	794	"pCMV-SPORT6.1,"	4177bp (http://www.invitrogen.com/content.cfm?pageid=10289)	plus	1	57	737	57	minus	838	782	113	2e-28	1	"ZM_BFc"	Yeisoo Yu	Arizona Genomics Institute
EE170555	826	"pCMV-SPORT6.1,"	4177bp (http://www.invitrogen.com/content.cfm?pageid=10289)	plus	1	35	791	35	minus	816	782	69.9	3e-15	1	"ZM_BFc"	Yeisoo Yu	Arizona Genomics Institute
EE171155	532	"pCMV-SPORT6.1,"	4177bp (http://www.invitrogen.com/content.cfm?pageid=10289)	plus	1	49	483	49	minus	830	782	97.6	9e-24	1	"ZM_BFc"	Yeisoo Yu	Arizona Genomics Institute
EE171755	474	"pCMV-SPORT6.1,"	4177bp (http://www.invitrogen.com/content.cfm?pageid=10289)	plus	1	17	457	17	minus	798	782	34.2	0.0001	1	"ZM_BFc"	Yeisoo Yu	Arizona Genomics Institute
EE172355	640	"pCMV-SPORT6.1,"	4177bp (http://www.invitrogen.com/content.cfm?pageid=10289)	plus	1	57	583	57	plus	725	781	113	2e-28	1	"ZM_BFc"	Yeisoo Yu	Arizona Genomics Institute
EE172955	836	"pCMV-SPORT6.1,"	4177bp (http://www.invitrogen.com/content.cfm?pageid=10289)	plus	1	70	766	70	minus	851	782	139	4e-36	1	"ZM_BFc"	Yeisoo Yu	Arizona Genomics Institute
EE173555	703	"pCMV-SPORT6.1,"	4177bp (http://www.invitrogen.com/content.cfm?pageid=10289)	plus	1	41	662	41	minus	822	782	81.8	7e-19	1	"ZM_BFc"	Yeisoo Yu	Arizona Genomics Institute
EE174155	693	"pCMV-SPORT6.1,"	4177bp (http://www.invitrogen.com/content.cfm?pageid=10289)	plus	1	34	659	34	minus	816	783	67.9	1e-14	1	"ZM_BFc"	Yeisoo Yu	Arizona Genomics Institute
EE174755	861	"pCMV-SPORT6.1,"	4177bp (http://www.invitrogen.com/content.cfm?pageid=10289)	plus	1	54	807	54	minus	834	782	91.7	9e-22	0.981481	"ZM_BFc"	Yeisoo Yu	Arizona Genomics Institute
EE175355	839	"pCMV-SPORT6.1,"	4177bp (http://www.invitrogen.com/content.cfm?pageid=10289)	plus	1	35	804	35	minus	816	782	69.9	3e-15	1	"ZM_BFc"	Yeisoo Yu	Arizona Genomics Institute
EE176555	860	"pCMV-SPORT6.1,"	4177bp (http://www.invitrogen.com/content.cfm?pageid=10289)	plus	1	68	792	68	minus	850	782	121	1e-30	0.985507	"ZM_BFc"	Yeisoo Yu	Arizona Genomics Institute
EE177155	794	"pCMV-SPORT6.1,"	4177bp (http://www.invitrogen.com/content.cfm?pageid=10289)	plus	1	46	748	46	minus	826	782	75.8	5e-17	0.978261	"ZM_BFc"	Yeisoo Yu	Arizona Genomics Institute
EE177755	915	"pCMV-SPORT6.1,"	4177bp (http://www.invitrogen.com/content.cfm?pageid=10289)	plus	1	65	850	65	minus	846	782	129	4e-33	1	"ZM_BFc"	Yeisoo Yu	Arizona Genomics Institute
EE178355	749	"pCMV-SPORT6.1,"	4177bp (http://www.invitrogen.com/content.cfm?pageid=10289)	plus	1	54	695	54	plus	726	779	107	1e-26	1	"ZM_BFc"	Yeisoo Yu	Arizona Genomics Institute
EE179555	907	"pCMV-SPORT6.1,"	4177bp (http://www.invitrogen.com/content.cfm?pageid=10289)	plus	1	56	851	56	plus	725	780	111	1e-27	1	"ZM_BFc"	Yeisoo Yu	Arizona Genomics Institute
EE180755	873	"pCMV-SPORT6.1,"	4177bp (http://www.invitrogen.com/content.cfm?pageid=10289)	plus	1	35	838	35	minus	816	782	69.9	3e-15	1	"ZM_BFc"	Yeisoo Yu	Arizona Genomics Institute
EE181355	884	"pCMV-SPORT6.1,"	4177bp (http://www.invitrogen.com/content.cfm?pageid=10289)	plus	1	51	833	51	minus	832	782	101	1e-24	1	"ZM_BFc"	Yeisoo Yu	Arizona Genomics Institute
EE182555	832	"pCMV-SPORT6.1,"	4177bp (http://www.invitrogen.com/content.cfm?pageid=10289)	plus	1	56	776	56	minus	837	782	111	9e-28	1	"ZM_BFc"	Yeisoo Yu	Arizona Genomics Institute
EE183155	849	"pCMV-SPORT6.1,"	4177bp (http://www.invitrogen.com/content.cfm?pageid=10289)	plus	1	56	793	56	plus	725	780	111	9e-28	1	"ZM_BFc"	Yeisoo Yu	Arizona Genomics Institute
EE183755	841	"pCMV-SPORT6.1,"	4177bp (http://www.invitrogen.com/content.cfm?pageid=10289)	plus	1	48	793	48	plus	735	781	79.8	3e-18	0.979167	"ZM_BFc"	Yeisoo Yu	Arizona Genomics Institute
EE184355	587	"pCMV-SPORT6.1,"	4177bp (http://www.invitrogen.com/content.cfm?pageid=10289)	plus	1	50	537	50	plus	733	781	83.8	1e-19	0.98	"ZM_BFc"	Yeisoo Yu	Arizona Genomics Institute
EE184955	892	"pCMV-SPORT6.1,"	4177bp (http://www.invitrogen.com/content.cfm?pageid=10289)	plus	1	52	840	52	minus	833	782	103	2e-25	1	"ZM_BFc"	Yeisoo Yu	Arizona Genomics Institute
EE185555	866	"pCMV-SPORT6.1,"	4177bp (http://www.invitrogen.com/content.cfm?pageid=10289)	plus	1	50	816	50	minus	831	782	99.6	4e-24	1	"ZM_BFc"	Yeisoo Yu	Arizona Genomics Institute
EE186155	714	"pCMV-SPORT6.1,"	4177bp (http://www.invitrogen.com/content.cfm?pageid=10289)	plus	1	52	662	52	minus	833	782	103	2e-25	1	"ZM_BFc"	Yeisoo Yu	Arizona Genomics Institute
EE186755	844	"pCMV-SPORT6.1,"	4177bp (http://www.invitrogen.com/content.cfm?pageid=10289)	plus	1	57	787	57	plus	725	781	113	2e-28	1	"ZM_BFc"	Yeisoo Yu	Arizona Genomics Institute
EE187355	781	"pCMV-SPORT6.1,"	4177bp (http://www.invitrogen.com/content.cfm?pageid=10289)	plus	1	48	733	48	plus	734	781	95.6	5e-23	1	"ZM_BFc"	Yeisoo Yu	Arizona Genomics Institute
EE187955	734	"pCMV-SPORT6.1,"	4177bp (http://www.invitrogen.com/content.cfm?pageid=10289)	plus	1	51	683	51	plus	732	781	85.7	5e-20	0.980392	"ZM_BFc"	Yeisoo Yu	Arizona Genomics Institute
EE188555	822	"pCMV-SPORT6.1,"	4177bp (http://www.invitrogen.com/content.cfm?pageid=10289)	plus	1	67	755	67	plus	713	780	119	4e-30	0.985294	"ZM_BFc"	Yeisoo Yu	Arizona Genomics Institute
EE189155	895	"pCMV-SPORT6.1,"	4177bp (http://www.invitrogen.com/content.cfm?pageid=10289)	plus	1	67	828	67	minus	848	781	119	4e-30	0.985294	"ZM_BFc"	Yeisoo Yu	Arizona Genomics Institute
EE189755	579	"pCMV-SPORT6.1,"	4177bp (http://www.invitrogen.com/content.cfm?pageid=10289)	plus	1	57	522	57	plus	725	781	113	2e-28	1	"ZM_BFc"	Yeisoo Yu	Arizona Genomics Institute
EE190355	879	"pCMV-SPORT6.1,"	4177bp (http://www.invitrogen.com/content.cfm?pageid=10289)	plus	1	36	843	36	minus	816	781	71.9	8e-16	1	"ZM_BFc"	Yeisoo Yu	Arizona Genomics Institute
EE190955	450	"pCMV-SPORT6.1,"	4177bp (http://www.invitrogen.com/content.cfm?pageid=10289)	plus	1	50	400	50	plus	733	781	83.8	1e-19	0.98	"ZM_BFc"	Yeisoo Yu	Arizona Genomics Institute
EE273666	87	pDNR-LIB		plus	1	87	0	87	minus	193	107	172	3e-47	1	"Lamprey_EST_Embryo"	Ziping Zhang	WashU Lamprey EST project
EE285117	706	"pCMV-SPORT6.1,"	4177bp (http://www.invitrogen.com/content.cfm?pageid=10289)	plus	1	47	659	47	plus	736	781	77.8	1e-17	0.978723	"ZM_BFc"	Yeisoo Yu	Arizona Genomics Institute
EE285717	754	"pCMV-SPORT6.1,"	4177bp (http://www.invitrogen.com/content.cfm?pageid=10289)	plus	1	57	697	57	plus	725	781	113	2e-28	1	"ZM_BFc"	Yeisoo Yu	Arizona Genomics Institute
EE286317	895	"pCMV-SPORT6.1,"	4177bp (http://www.invitrogen.com/content.cfm?pageid=10289)	plus	1	57	838	57	minus	838	782	113	3e-28	1	"ZM_BFc"	Yeisoo Yu	Arizona Genomics Institute
EE286917	778	"pCMV-SPORT6.1,"	4177bp (http://www.invitrogen.com/content.cfm?pageid=10289)	plus	1	52	726	52	minus	832	781	103	2e-25	1	"ZM_BFc"	Yeisoo Yu	Arizona Genomics Institute
EE287517	864	"pCMV-SPORT6.1,"	4177bp (http://www.invitrogen.com/content.cfm?pageid=10289)	plus	1	64	800	64	minus	845	782	127	2e-32	1	"ZM_BFc"	Yeisoo Yu	Arizona Genomics Institute
EE288717	788	"pCMV-SPORT6.1,"	4177bp (http://www.invitrogen.com/content.cfm?pageid=10289)	plus	1	57	731	57	minus	838	782	113	2e-28	1	"ZM_BFc"	Yeisoo Yu	Arizona Genomics Institute
EE289317	677	"pCMV-SPORT6.1,"	4177bp (http://www.invitrogen.com/content.cfm?pageid=10289)	plus	1	50	627	50	plus	733	781	83.8	2e-19	0.98	"ZM_BFc"	Yeisoo Yu	Arizona Genomics Institute
EE289917	815	"pCMV-SPORT6.1,"	4177bp (http://www.invitrogen.com/content.cfm?pageid=10289)	plus	1	56	759	56	plus	725	780	111	9e-28	1	"ZM_BFc"	Yeisoo Yu	Arizona Genomics Institute
EE290517	849	"pCMV-SPORT6.1,"	4177bp (http://www.invitrogen.com/content.cfm?pageid=10289)	plus	1	64	785	64	minus	845	782	127	2e-32	1	"ZM_BFc"	Yeisoo Yu	Arizona Genomics Institute
EE291717	544	"pCMV-SPORT6.1,"	4177bp (http://www.invitrogen.com/content.cfm?pageid=10289)	plus	1	57	487	57	minus	838	782	113	2e-28	1	"ZM_BFc"	Yeisoo Yu	Arizona Genomics Institute
EE292317	626	"pCMV-SPORT6.1,"	4177bp (http://www.invitrogen.com/content.cfm?pageid=10289)	plus	1	68	558	68	minus	848	781	135	5e-35	1	"ZM_BFc"	Yeisoo Yu	Arizona Genomics Institute
EE292917	454	"pCMV-SPORT6.1,"	4177bp (http://www.invitrogen.com/content.cfm?pageid=10289)	plus	1	48	406	48	minus	829	782	87.7	7e-21	0.979167	"ZM_BFc"	Yeisoo Yu	Arizona Genomics Institute
EE293517	615	"pCMV-SPORT6.1,"	4177bp (http://www.invitrogen.com/content.cfm?pageid=10289)	plus	1	51	564	51	minus	832	782	101	7e-25	1	"ZM_BFc"	Yeisoo Yu	Arizona Genomics Institute
EE294117	895	"pCMV-SPORT6.1,"	4177bp (http://www.invitrogen.com/content.cfm?pageid=10289)	plus	1	55	840	55	plus	725	779	109	4e-27	1	"ZM_BFc"	Yeisoo Yu	Arizona Genomics Institute
EE295317	834	"pCMV-SPORT6.1,"	4177bp (http://www.invitrogen.com/content.cfm?pageid=10289)	plus	1	35	799	35	minus	816	782	69.9	3e-15	1	"ZM_BFc"	Yeisoo Yu	Arizona Genomics Institute
EE295917	749	"pCMV-SPORT6.1,"	4177bp (http://www.invitrogen.com/content.cfm?pageid=10289)	plus	1	61	688	61	plus	722	781	105	5e-26	0.983607	"ZM_BFc"	Yeisoo Yu	Arizona Genomics Institute
AV751628	631	pBluescriptSK(-)	phagemidexcisedfromlambdaZAP	plus	1	14	617	14	minus	719	706	28.2	0.006	1	"NPD"	Qinghua Zhang	Shanghai Institute of Endocrinology, Rui-Jin Hospital
AV758228	458	pTriplEx2		plus	446	458	0	13	minus	520	508	26.3	0.02	1	"BM"	Zeguang Han	Chinese National Human Genome Center at Shanghai
EE686778	985	pExpress-1		plus	1	23	962	23	minus	767	744	32.2	0.0008	0.958333	"NIH_ZGC_28"	Daniela S. Gerhard, Ph.D.	Office of Cancer Genomics
EG584001	921	pExpress-1		plus	1	21	900	21	minus	765	744	28.2	0.012	0.954545	"NIH_ZGC_34"	Daniela S. Gerhard, Ph.D.	Office of Cancer Genomics
EG966903	274	pDNR-LIB		plus	1	17	257	17	plus	4145	4161	34.2	6e-05	1	"Tamarix hispida roots"	Yucheng Wang	Heilongjiang Key Laboratory of Forest Tree Genetics and Breeding
EH001825	424	pDONR222	seq.txt	plus	1	15	409	15	plus	438	452	30.2	0.002	1	"Platypus_EST_Cell_line_1.0-4.0kb"	Jenny Graves	Washington University School of Medicine
EH055793	103	pDNR-LIB		plus	89	103	0	15	plus	297	311	30.2	0.0003	1	"cDNA library of Tamarix hispida leaves at	Wang Yucheng	Laboratory of Forest tree genetics and breeding
EH056393	186	pDNR-LIB		plus	1	19	167	19	plus	4143	4161	38.2	2e-06	1	"cDNA library of Tamarix hispida leaves at	Wang Yucheng	Laboratory of Forest tree genetics and breeding
EH283320	670	pDONR222	seq.txt	plus	1	81	589	81	plus	373	452	145	6e-38	0.987654	"14d_emb"	Reed KM	Department of Veterinary Biosciences
EH283920	754	pDONR222	seq.txt	plus	1	80	674	80	plus	373	452	159	5e-42	1	"14d_emb"	Reed KM	Department of Veterinary Biosciences
EH284520	914	pDONR222	seq.txt	plus	1	82	832	82	plus	371	452	163	4e-43	1	"1d_posthatch"	Reed KM	Department of Veterinary Biosciences
EH285120	766	pDONR222	seq.txt	plus	1	82	684	82	plus	371	452	163	3e-43	1	"1d_posthatch"	Reed KM	Department of Veterinary Biosciences
EH285720	875	pDONR222	seq.txt	plus	1	83	792	83	plus	370	452	165	9e-44	1	"1d_posthatch"	Reed KM	Department of Veterinary Biosciences
EH286320	919	pDONR222	seq.txt	plus	1	82	837	82	plus	371	452	163	4e-43	1	"1d_posthatch"	Reed KM	Department of Veterinary Biosciences
EH286819	892	pDONR222	seq.txt	plus	1	82	810	82	plus	371	452	163	3e-43	1	"1d_posthatch"	Reed KM	Department of Veterinary Biosciences
EH287419	846	pDONR222	q.txt	plus	80	846	0	767	plus	1126	1892	1515	0	0.998696	"1d_posthatch"	Reed KM	Department of Veterinary Biosciences
EH288019	143	pDONR222	seq.txt	plus	1	87	56	87	plus	368	452	133	5e-35	0.965517	"1d_posthatch"	Reed KM	Department of Veterinary Biosciences
EH288619	843	pDONR222	seq.txt	plus	1	73	770	73	plus	380	452	145	8e-38	1	"16_week"	Reed KM	Department of Veterinary Biosciences
EH289219	793	pDONR222	seq.txt	plus	1	83	710	83	plus	370	452	165	8e-44	1	"16_week"	Reed KM	Department of Veterinary Biosciences
EH289819	711	pDONR222	seq.txt	plus	1	82	629	82	plus	370	452	149	4e-39	0.987952	"16_week"	Reed KM	Department of Veterinary Biosciences
EH290419	817	pDONR222	seq.txt	plus	1	82	735	82	plus	371	452	163	3e-43	1	"16_week"	Reed KM	Department of Veterinary Biosciences
EH291019	793	pDONR222	seq.txt	plus	1	82	711	82	plus	371	452	163	3e-43	1	"16_week"	Reed KM	Department of Veterinary Biosciences
EH291619	170	pDONR222	seq.txt	plus	48	170	0	123	minus	452	331	220	3e-61	0.98374	"16_week"	Reed KM	Department of Veterinary Biosciences
EH292819	842	pDONR222	seq.txt	plus	1	41	801	41	plus	412	452	81.8	9e-19	1	"14d_emb"	Reed KM	Department of Veterinary Biosciences
EH293419	773	pDONR222	seq.txt	plus	1	13	760	13	plus	440	452	26.3	0.045	1	"14d_emb"	Reed KM	Department of Veterinary Biosciences
EH294019	792	pDONR222	seq.txt	plus	1	81	711	81	plus	371	452	147	2e-38	0.987805	"1d_posthatch"	Reed KM	Department of Veterinary Biosciences
EH294619	792	pDONR222	seq.txt	plus	1	83	709	83	plus	370	452	165	8e-44	1	"1d_posthatch"	Reed KM	Department of Veterinary Biosciences
AW367320	483	pUC18		plus	470	483	0	14	minus	249	236	28.2	0.004	1	"HT0162"	Simpson A.J.G.	Laboratory of Cancer Genetics
EH659308	429	pBluescriptIISK(+)	phagemidexcisedfromlambdaZAPII	plus	1	13	416	13	plus	42	54	26.3	0.015	1	"Adult Blue-green Sharpshooter (WHGA)"	Wayne B. Hunter, Laura E. Hunnicutt (USDA-ARS)	U.S. Horticultural Research Laboratory
EH740868	798	pBRcDNASfiIABAgGenModificationofRockvilleVector		plus	781	798	0	18	plus	73	90	36.2	4e-05	1	"CNM(LMS) spotted knapweed"	Alexander Kozik [R.W.Michelmore]	R.W.Michelmore Lab, Genome Center
EL652121	951	"pCMV-SPORT6.1,"	4177bp (http://www.invitrogen.com/content.cfm?pageid=10289)	plus	1	15	936	15	minus	796	782	30.2	0.003	1	"NCI_CGAP_ZEmb3"	Daniela S. Gerhard, Ph.D.	Office of Cancer Genomics
EL902628	600	pDNR-LIB		plus	578	600	0	23	plus	297	319	38.2	8e-06	0.956522	"WRO-02: Walnut root"	Abhaya Dandekar, PhD	CAES Genome Facility
ES285922	574	pSPORT1		plus	1	24	550	24	minus	276	253	48.1	8e-09	1	"in vitro interaction, P. brassicae"	Mauch F	Department of Biology
ES286522	459	pSPORT1		plus	1	26	433	26	minus	278	253	52	4e-10	1	"in vitro interaction, P. brassicae"	Mauch F	Department of Biology
AW252347	463	pT7T3D-PacI		plus	1	23	440	23	plus	199	221	46.1	2e-08	1	"UI-R-BJ0"	Soares, MB	Cancer Biology & Epigenomics Program
AW388939	521	pUC18		plus	509	521	0	13	plus	255	267	26.3	0.017	1	"ST0131"	Simpson A.J.G.	Laboratory of Cancer Genetics
AW800175	235	pUC18		plus	223	235	0	13	minus	248	236	26.3	0.008	1	"UM0060"	Simpson A.J.G.	Laboratory of Cancer Genetics
AW855364	417	pUC18		plus	405	417	0	13	minus	249	237	26.3	0.014	1	"CT0268"	Simpson A.J.G.	Laboratory of Cancer Genetics
AW889675	318	pUC18		plus	1	13	305	13	minus	264	252	26.3	0.01	1	"NT0033"	Simpson A.J.G.	Laboratory of Cancer Genetics
BB970651	708	pSPORT1		plus	1	41	667	41	minus	293	253	73.8	2e-16	0.97561	"Plasmodium berghei ookinete"	Shuji Shigenobu	Center for Integrative Bioscience
BB971851	846	pSPORT1		plus	1	42	804	42	minus	293	253	67.9	1e-14	0.97619	"Plasmodium berghei ookinete"	Shuji Shigenobu	Center for Integrative Bioscience
BB973051	481	pSPORT1		plus	1	23	458	23	minus	287	265	46.1	3e-08	1	"Plasmodium berghei ookinete"	Shuji Shigenobu	Center for Integrative Bioscience
BB978634	521	pSPORT1		plus	1	22	499	22	minus	274	253	44.1	1e-07	1	"Plasmodium berghei ookinete"	Shuji Shigenobu	Center for Integrative Bioscience
BB979834	655	pSPORT1		plus	1	23	632	23	minus	275	253	46.1	4e-08	1	"Plasmodium berghei ookinete"	Shuji Shigenobu	Center for Integrative Bioscience
BB981634	617	pSPORT1		plus	546	617	0	72	minus	239	168	143	2e-37	1	"Plasmodium berghei ookinete"	Shuji Shigenobu	Center for Integrative Bioscience
BE100439	134	pT7T3D-PacI		plus	3	134	0	132	plus	1576	1707	262	4e-74	1	"UI-R-BJ1"	Soares, MB	Cancer Biology & Epigenomics Program
BE185975	327	pUC18		plus	314	327	0	14	minus	249	236	28.2	0.003	1	"HT0731"	Simpson A.J.G.	Laboratory of Cancer Genetics

## Sheet: col des
Column name	Description
EST accession	The GenBank accession number of the EST used as the query sequence for BLAST analysis
EST Length	the sequence length in bases of the EST which was used as the query while subjected to BLAST alignment
Vector Hit	The vector which matched with the query EST while analyzed with BLAST
EST_start	the most 5' base in the query EST where matches with the vector began
EST_end	the most 3' base in the query EST where matches with the vector ended
dis-fm-end	short for "distance from the end of the query EST", calculated by subtracting the value under column E from that under column B
match-ln	short for "matched length" of the aligned segment, calculated by subtracting the value under column D from that under column E followed by addition of 1
Vec_start	the most 5' base in the aligned vector where the matches with the query EST began
Vec_end	the most 3' base in the aligned vector where the matches with the query EST ended
Score	the alignment score
E-value	the BLAST E-value. More information about the E-value could be found in reference [14] or http://www.ncbi.nlm.nih.gov/BLAST/tutorial/Altschul-1.html.
Identity	the identity ratio of the aligned segment
vector	the name of the matched vector
Library	the cDNA library from which the query EST was originated
AUTHORS	the author(s) for the EST
